# Supplementary material for: Kidney-resident macrophages promote a proangiogenic environment in the normal and chronically ischemic mouse kidney
Source: Sci Rep. 2018 Sep 17;8:13948. doi: 10.1038/s41598-018-31887-4 (PMC6141464; doi:10.1038/s41598-018-31887-4)
Supplement: Supplementary file 2 — Supplementary Information 2 [file 41598_2018_31887_MOESM2_ESM.xlsx]

## Sheet: KRM vs Cd11cHI Mf
ID	log2FC	AveExpr	P.Value	adj.P.Val	Direction		UP	649
Igkv8-19	5.7339	3.47339	3.98108e-05	0.0103103	UP		DOWN	608
Igkv3-4	5.14991	3.13575	0.000402411	0.0289362	UP		ALL	1257
Igkv5-39	5.09149	3.2363	4.27236e-05	0.0103376	UP
Igkv13-84	4.88626	2.79223	0.000313879	0.0263771	UP
Igkv6-32	4.61903	2.63953	0.0248897	0.1685	UP
Ighv9-3	4.16163	2.55276	0.0278791	0.178005	UP
Igkv4-50	3.90055	2.22897	0.000312404	0.0263771	UP
Gm21860	3.49486	3.7723	0.0158798	0.136221	UP
Gm21748	3.49486	3.7723	0.0158798	0.136221	UP
Ighg1	3.39969	2.15289	0.0373026	0.205571	UP
Iglc1	3.35689	6.8063	0.0187642	0.147625	UP
Ighv1-78	3.35434	1.91685	0.010361	0.113847	UP
Igkv9-123	3.15979	1.80568	0.0319029	0.189267	UP
Igkv12-89	3.09342	1.76775	0.0370882	0.205081	UP
Igkv2-137	2.82711	1.74445	0.0368092	0.20394	UP
Cd4	2.784	4.60871	0.0052304	0.0895081	UP
Ighv1-34	2.77399	3.22226	0.031753	0.188903	UP
Ighv1-52	2.70841	2.87641	0.0436627	0.218643	UP
Iglv1	2.70037	6.97836	0.0298708	0.184489	UP
Ctse	2.68838	4.97862	0.044081	0.219597	UP
Vcam1	2.5421	6.40758	0.00871469	0.107221	UP
Tmem119	2.48653	6.80066	0.00420471	0.0818285	UP
Col14a1	2.45893	5.18123	0.00687432	0.0972102	UP
Tpbgl	2.45791	3.77652	0.00284668	0.0694449	UP
Ighv4-1	2.43608	1.39213	0.0189884	0.147993	UP
Slco2b1	2.34126	7.35055	0.00296047	0.0712646	UP
Gm17147	2.28349	2.5715	0.000843672	0.0412547	UP
A4galt	2.26327	4.27931	0.00171894	0.0558004	UP
Gm10052	2.25561	3.53853	0.0282068	0.179282	UP
Stab1	2.20999	6.89677	0.00274353	0.0680182	UP
Zmynd15	2.19999	6.76655	0.00166834	0.0554771	UP
Abcc3	2.19792	5.50963	0.017868	0.144207	UP
Lrrc3	2.15069	3.96257	0.00247706	0.065964	UP
Cd79b	2.14469	6.22169	0.00572488	0.0922025	UP
Adam33	2.09703	4.78751	0.00117525	0.0489418	UP
Ighv7-4	2.07377	1.18509	0.0344718	0.197197	UP
Epor	2.04809	3.46359	0.000617395	0.0361142	UP
Ptprm	2.03666	2.48477	0.00365285	0.0769732	UP
Gm10134	2.02326	2.0209	0.000177791	0.0194795	UP
Rnase4	2.01094	7.23149	0.00323358	0.073669	UP
Siglece	2.00532	8.03715	0.00556226	0.0921615	UP
Srpk3	2.00426	6.24106	0.000797393	0.0394395	UP
C030034L19Rik	1.99086	2.41816	0.00590594	0.0932328	UP
Ang	1.95926	5.35786	0.00307698	0.0722113	UP
Gpr31b	1.93487	4.61573	0.0085952	0.106735	UP
C3ar1	1.91746	7.3635	0.00478775	0.087352	UP
Zfyve28	1.90947	3.14229	0.0226875	0.161458	UP
Lilra5	1.9091	8.54501	0.0015077	0.0527435	UP
Adrb1	1.90571	4.3047	0.00698035	0.0972102	UP
Pigz	1.8905	3.04177	0.0088287	0.107929	UP
Itga8	1.88856	4.94349	0.0113025	0.11802	UP
Tnfsf13b	1.88103	6.33363	0.00162195	0.0548493	UP
Dlc1	1.87686	3.78283	0.00497637	0.0882913	UP
Meis3	1.85478	4.5574	0.000250773	0.0235112	UP
Gm15523	1.85169	4.27323	4.37338e-05	0.0104027	UP
Itga9	1.8408	6.26808	0.00179804	0.0571071	UP
Exosc6	1.834	1.09977	0.0192105	0.148622	UP
Abhd15	1.83374	5.66067	0.021237	0.156781	UP
P3h3	1.83188	3.63328	0.00468837	0.0868029	UP
Cables1	1.82996	2.98322	7.91163e-05	0.0135405	UP
Slc40a1	1.82869	4.75913	0.014332	0.131074	UP
Abca14	1.82777	2.6688	0.00127659	0.0500483	UP
Ms4a7	1.81498	8.8522	0.000310918	0.0263771	UP
Pla2g15	1.81335	7.01533	0.00380655	0.0779501	UP
Zfp599	1.80602	3.10932	0.0136577	0.128876	UP
Smpd5	1.79336	3.76526	0.000577591	0.0346406	UP
Igf2bp3	1.77846	2.04329	0.00615064	0.0943368	UP
Ch25h	1.77754	6.89781	0.000217993	0.0213938	UP
Gm26520	1.77485	2.58308	0.00547928	0.0912174	UP
Axl	1.76632	8.98648	0.00608152	0.0940322	UP
Cd276	1.76357	3.13317	0.00593126	0.0934391	UP
Mafb	1.7574	8.58009	0.00200626	0.0601621	UP
Cadm1	1.75657	8.22366	0.000883754	0.042267	UP
Cxcl14	1.75322	3.90007	0.00226205	0.0639955	UP
Olfml3	1.7361	3.07452	0.0061485	0.0943368	UP
St3gal6	1.73363	7.59558	0.000472055	0.0312492	UP
Cx3cr1	1.73313	8.70353	0.00970903	0.111139	UP
Hs3st1	1.73191	4.0966	0.000132559	0.0175504	UP
Sepn1	1.72863	5.95189	0.00503624	0.0882913	UP
C5ar1	1.72284	7.94324	0.00686603	0.0972102	UP
Rac3	1.72234	4.09261	0.00947636	0.110338	UP
Bend6	1.70605	3.59902	0.00659945	0.0959531	UP
Tmbim1	1.69826	7.48827	0.00235468	0.0646686	UP
Scimp	1.69716	8.46295	0.003088	0.0722284	UP
Arrb2	1.6906	8.65752	0.00572052	0.0922025	UP
Itgb5	1.68895	8.10848	0.0026038	0.067192	UP
RP23-478P10.3	1.67949	1.48454	0.00144865	0.0522633	UP
C5ar2	1.67366	2.99329	0.00723446	0.0991488	UP
Lifr	1.6676	6.57128	0.0109434	0.116348	UP
P2ry13	1.66369	3.41189	0.0130551	0.125993	UP
Gpr65	1.66304	7.35613	0.00172164	0.0558004	UP
G530011O06Rik	1.66119	6.38608	0.00232968	0.0645778	UP
Dynlt1c	1.66107	4.36579	0.00535232	0.0903905	UP
Ighv2-5	1.65786	0.947432	0.0209233	0.155517	UP
Pald1	1.65724	4.24795	0.0074261	0.100763	UP
Tmem86a	1.65613	6.47913	0.00133905	0.0506715	UP
Fmnl3	1.653	6.23889	0.0143718	0.131076	UP
Hpgds	1.65008	6.19509	0.00033378	0.0270767	UP
Ptgs1	1.64888	5.98766	0.00188397	0.0583905	UP
Cabp4	1.64629	2.87506	0.00426592	0.0823493	UP
Psd3	1.64467	3.92217	0.00264846	0.0673881	UP
Gm4951	1.63129	3.7703	0.00913159	0.108139	UP
C1qc	1.6299	11.6337	0.0019407	0.059597	UP
Tor4a	1.6277	5.85065	0.0174519	0.14248	UP
Fblim1	1.6246	3.69863	0.00233551	0.0645778	UP
Sesn1	1.61241	6.26817	0.00683077	0.0970273	UP
Galnt12	1.61133	6.01827	0.000703137	0.0378881	UP
Fut10	1.61079	2.12777	0.0119397	0.120692	UP
Loxl3	1.60998	3.3111	0.00800434	0.103533	UP
Pydc3	1.60844	3.49976	0.00980798	0.111725	UP
Cracr2b	1.60806	4.01031	0.00338693	0.0746526	UP
Cttnbp2nl	1.59942	6.35504	0.00934464	0.109468	UP
Mmp13	1.5982	8.26179	0.00142382	0.0520116	UP
B3galnt1	1.59682	5.18363	0.00269451	0.0676114	UP
Hs3st3a1	1.59181	3.25816	0.0036122	0.0764493	UP
Adgre1	1.59116	9.20892	0.00740431	0.100763	UP
C1qa	1.59106	11.438	0.00326147	0.0740638	UP
Pmepa1	1.58724	4.50029	0.000642343	0.0361142	UP
Asb2	1.58722	6.97363	0.00105	0.0461171	UP
Ccdc106	1.58645	1.30068	0.0032608	0.0740638	UP
Zfp691	1.57914	3.47294	0.00304479	0.072065	UP
Lair1	1.57667	8.13714	0.0110564	0.116653	UP
Slc11a1	1.57639	8.65495	0.0149871	0.132952	UP
D130040H23Rik	1.57277	2.80679	0.0217733	0.158808	UP
Serpinf1	1.57101	6.1038	0.000317919	0.0264638	UP
Cyr61	1.57042	7.01526	0.0154908	0.134479	UP
Zfp658	1.56908	4.47855	0.00119982	0.0494856	UP
Tmem191c	1.56883	5.28752	0.000633862	0.0361142	UP
Gm13710	1.56337	1.81642	0.00611846	0.0941518	UP
Pydc4	1.56331	6.91126	0.00835748	0.105656	UP
Mertk	1.56002	4.2432	0.00627694	0.0944731	UP
B3gnt8	1.55997	5.94661	0.00464584	0.0865866	UP
Ddx43	1.55967	2.37496	0.00168299	0.0554988	UP
1810011H11Rik	1.55533	5.76684	0.00368884	0.0772675	UP
Hhat	1.55289	2.15421	0.0141191	0.130254	UP
Gm12918	1.5523	4.85693	0.0200923	0.152832	UP
Gm8818	1.55043	5.23387	0.00444982	0.0846189	UP
Cd81	1.54957	10.6658	0.000992846	0.0451312	UP
Gm7805	1.54852	1.73091	0.00167585	0.0554771	UP
Mylip	1.54851	4.75329	0.00693787	0.0972102	UP
Ppp1r9a	1.54742	1.6506	0.00526181	0.0895081	UP
Strip2	1.54514	2.70099	0.0275802	0.177063	UP
Tgfbr2	1.54457	7.3358	0.0101009	0.113043	UP
Tgfbr1	1.544	8.05634	0.0311206	0.187844	UP
P2ry6	1.53873	8.41302	0.00260456	0.067192	UP
Kcnj9	1.53862	2.28509	0.00710379	0.0983181	UP
Arap3	1.53795	5.55131	0.00172947	0.0559249	UP
Tanc2	1.53155	5.9698	0.00565224	0.0922025	UP
Apoe	1.52924	12.6981	0.0072948	0.0996838	UP
Sh3pxd2b	1.52578	4.62411	0.0145113	0.131303	UP
Gm15726	1.52249	1.43366	0.000643439	0.0361142	UP
Tmem221	1.51978	4.22166	0.000939125	0.0440792	UP
S1pr2	1.51969	5.28918	0.0187826	0.147625	UP
Cxcl16	1.51773	9.65079	0.0025245	0.066715	UP
Ntpcr	1.51475	7.32726	0.00108034	0.0467924	UP
Tlr12	1.51214	4.53468	5.98251e-05	0.0125311	UP
Vnn3	1.5114	2.37582	0.0240626	0.16578	UP
Xylt2	1.50756	4.93979	0.000659349	0.0364303	UP
Sema4c	1.50611	3.79628	0.0154633	0.134479	UP
Fam214a	1.50267	4.90801	0.00286527	0.0695695	UP
Pdgfb	1.50141	5.87606	0.00105155	0.0461171	UP
Gm10382	1.49976	5.51678	0.00887949	0.108002	UP
Ccdc142	1.49879	2.46556	0.0185353	0.146714	UP
Tmcc3	1.49842	6.88751	0.00201892	0.0601801	UP
Sap25	1.4983	5.8188	0.000195365	0.0203092	UP
Dtx4	1.49809	4.9006	0.00597674	0.0934803	UP
9430076C15Rik	1.49752	6.15363	0.00268917	0.0676114	UP
Il10rb	1.49646	8.49735	0.00409382	0.0810334	UP
Gm29291	1.48844	2.49249	0.00534334	0.090379	UP
Cdk6	1.48785	5.5741	0.000368198	0.0276325	UP
Rnf180	1.48783	4.64516	0.000960839	0.0443566	UP
Ccr5	1.4851	7.25957	0.0258004	0.172011	UP
Pfkfb4	1.48189	6.72312	0.00798549	0.10348	UP
Gm4955	1.48136	4.8368	0.0505284	0.232879	UP
Tlr1	1.4805	6.15704	0.0342967	0.196921	UP
Nfxl1	1.47892	5.09109	0.0141895	0.130342	UP
Hlx	1.47857	5.18096	0.000992101	0.0451312	UP
Ptprv	1.47098	1.95254	0.022577	0.161081	UP
Cd72	1.46858	10.2055	0.00624302	0.0944123	UP
Nes	1.46725	4.01892	0.000449845	0.0304313	UP
Gm4332	1.4642	1.42377	0.0326421	0.190835	UP
1500004A13Rik	1.46062	3.37403	0.0038832	0.0789809	UP
RP24-502J3.1	1.46009	4.52366	0.00970389	0.111139	UP
Chst14	1.45232	3.46693	0.0408185	0.212559	UP
Hexb	1.45074	10.3566	0.0148	0.132211	UP
Fcgr4	1.44864	8.65314	0.0104874	0.114448	UP
Spsb1	1.44821	3.0675	0.0132901	0.127078	UP
Dennd2c	1.44456	3.68056	0.0418801	0.21537	UP
Tgfb3	1.44191	2.86887	0.00223128	0.0637755	UP
Neurl1a	1.44069	2.79719	0.00768493	0.101458	UP
Plxnb3	1.44018	3.07248	0.0339288	0.195869	UP
Slamf9	1.4368	9.566	0.00996133	0.112423	UP
Oas1g	1.43438	5.7766	0.00146289	0.0522642	UP
Frmd4b	1.43424	6.27679	0.00840848	0.105834	UP
Serinc3	1.42885	10.85	0.0156018	0.134825	UP
Apobec1	1.42416	8.25928	0.00579469	0.0922025	UP
Cd86	1.42147	8.10227	0.00896032	0.108002	UP
Cd14	1.4213	10.328	0.00413167	0.081438	UP
Fcgr1	1.4189	6.69941	0.00623576	0.0944123	UP
Gpr155	1.41882	5.46528	0.0153269	0.134017	UP
Smox	1.41769	6.34252	0.00159982	0.0546276	UP
Ets1	1.41738	4.75008	0.00346084	0.0754184	UP
Adap2os	1.41538	2.65716	0.00715292	0.0983794	UP
Slc12a9	1.41214	6.33181	0.00876974	0.107395	UP
Ms4a14	1.41198	4.28711	0.00131111	0.0504499	UP
Pdlim4	1.41129	5.49928	9.70914e-05	0.0148864	UP
Gm8696	1.41077	2.94982	0.0435615	0.218571	UP
Ctsc	1.40852	10.5335	0.0388315	0.208939	UP
Btbd11	1.40523	2.60598	0.00468223	0.0868029	UP
Kcna3	1.40454	6.04188	0.0243222	0.166425	UP
Dok3	1.40442	7.84383	0.00520727	0.0893385	UP
Prdm1	1.40323	4.28279	0.0441038	0.219597	UP
Trim47	1.40017	6.76202	0.000564314	0.0341361	UP
Adap2	1.39963	6.27338	0.000555003	0.0337182	UP
Tpcn2	1.39854	5.34925	0.00450895	0.0852811	UP
Arhgap22	1.39724	6.49916	0.00667914	0.0961791	UP
Zfp704	1.39609	3.82043	0.000155627	0.0184644	UP
Nectin4	1.39286	3.49196	0.00747433	0.100795	UP
Zfp810	1.39251	4.93518	0.00707622	0.0980516	UP
Dse	1.39229	5.36724	0.0481014	0.228246	UP
Wtip	1.38852	4.09998	0.000552412	0.0337182	UP
Clec5a	1.38834	6.81436	0.00301682	0.0719619	UP
Rab3il1	1.38804	8.02767	0.000442251	0.0304243	UP
4933424M12Rik	1.38592	3.71395	0.0228115	0.161759	UP
Arhgap19	1.38523	3.19849	0.026438	0.173948	UP
P2rx7	1.38153	5.92978	0.00403527	0.0805373	UP
Prkar1b	1.38066	3.15461	0.00434652	0.0835603	UP
Gm15513	1.37933	2.77427	0.0143392	0.131074	UP
Plxna4	1.37728	2.71951	0.00481339	0.0873882	UP
Gm5812	1.37476	1.07477	0.0074312	0.100763	UP
Oas2	1.37317	5.72644	0.0199005	0.151785	UP
Matn2	1.37113	4.30978	0.00904529	0.108098	UP
Blnk	1.36919	7.07804	0.000632635	0.0361142	UP
Icosl	1.36813	6.74205	0.0402419	0.21157	UP
Gm42688	1.36737	3.55487	0.0103271	0.113843	UP
Mmp14	1.36732	5.29112	0.0157871	0.136089	UP
Gm42959	1.36592	2.49752	0.0502467	0.232727	UP
Cd93	1.36325	4.1783	0.00483439	0.0875504	UP
Fcgr3	1.36306	9.9982	0.0195795	0.150399	UP
Kcnk13	1.36263	4.62808	0.00420979	0.0818285	UP
Ccl12	1.36231	7.9051	0.000362685	0.0273951	UP
Acvrl1	1.36034	6.8822	0.0026979	0.0676114	UP
Gm7285	1.35772	2.2494	0.00206081	0.0601801	UP
C1qb	1.35749	12.5285	0.00416921	0.0816049	UP
4833411C07Rik	1.35423	2.52852	0.00910845	0.108139	UP
1700023H06Rik	1.35396	4.85095	0.0103582	0.113847	UP
Csf1r	1.34883	10.1602	0.0452736	0.222391	UP
Hist2h2bb	1.3486	1.05788	0.0028432	0.0694449	UP
Creg2	1.34741	1.7388	0.010458	0.114394	UP
Tmx4	1.34535	5.86959	0.0393927	0.210153	UP
Donson	1.34435	4.5622	0.0380518	0.206882	UP
Txnip	1.34142	9.19002	0.0146584	0.131676	UP
Ndst1	1.34114	4.18482	0.00422246	0.0819613	UP
Gdf3	1.33803	3.9378	0.0234913	0.164097	UP
Abhd12	1.33746	8.46282	0.00644322	0.0948837	UP
Trim3	1.33658	5.69367	0.0167096	0.139998	UP
Gm16894	1.33506	1.92701	0.00997666	0.112423	UP
Fgd2	1.33417	8.81679	0.00607037	0.0940322	UP
Dusp6	1.33209	7.71217	0.0312492	0.187897	UP
Gm42867	1.3319	1.89606	0.0175637	0.143058	UP
Syt11	1.32802	5.40298	0.00104171	0.0461171	UP
Pfkfb3	1.32712	6.21506	0.0214461	0.157413	UP
Npff	1.32185	1.74952	0.000788313	0.0393507	UP
Gdpd1	1.32027	2.38258	0.018841	0.147625	UP
Speg	1.31505	2.86259	0.0216276	0.158068	UP
Il21r	1.31435	6.2553	0.018985	0.147993	UP
Adgrl3	1.31411	2.53909	0.0036171	0.0764493	UP
Catip	1.31376	1.49602	0.00898573	0.108002	UP
Zfp105	1.31171	2.13157	0.0062339	0.0944123	UP
Il10ra	1.30901	8.62593	0.0266224	0.174303	UP
Gm19582	1.30829	2.62103	0.00281752	0.0692489	UP
Mxra7	1.30817	2.52295	0.000148892	0.01817	UP
Grk4	1.30778	1.62964	0.00742852	0.100763	UP
Frmd4a	1.30473	4.80893	0.0497526	0.231568	UP
Gm17705	1.30406	1.66945	0.000356619	0.0273951	UP
Lhfpl2	1.30318	2.36009	0.0135107	0.128287	UP
Vsir	1.30219	8.34467	0.0184913	0.146614	UP
Fyb	1.29954	8.30326	0.00483697	0.0875504	UP
E430018J23Rik	1.29686	1.62705	0.000438271	0.030299	UP
Rps25-ps1	1.29576	1.01146	0.0171035	0.141059	UP
Rhbdf1	1.29518	4.19479	0.00199807	0.0601139	UP
Fbxl12	1.29381	4.50408	0.00078487	0.0393507	UP
Gpsm1	1.29248	3.43961	0.0436849	0.218643	UP
Igf1	1.29207	4.61509	0.0113246	0.118075	UP
Gm16340	1.29156	1.76454	0.00931574	0.109312	UP
Mb21d1	1.29098	3.89842	0.0311778	0.187844	UP
Zfp395	1.29034	2.9043	0.00121392	0.0496097	UP
Mmp12	1.29009	9.1933	0.00371701	0.0775846	UP
Acrbp	1.28841	3.69232	0.000141831	0.017932	UP
Gm44597	1.28783	3.33656	0.00226259	0.0639955	UP
Otub2	1.28716	2.97316	0.00794849	0.103346	UP
RP23-116E3.2	1.28579	5.1823	0.00575801	0.0922025	UP
Hivep3	1.28565	3.54673	0.00358251	0.0761283	UP
Cyp27a1	1.28432	8.72267	0.00231701	0.0645778	UP
Sdc3	1.28415	8.10497	0.0358977	0.201274	UP
Idua	1.28343	4.97644	0.0279796	0.178322	UP
Pea15a	1.28228	8.95821	0.00359106	0.0761283	UP
PVRIG	1.27987	2.07954	0.0396208	0.2102	UP
Lpar6	1.27943	6.02858	0.00686555	0.0972102	UP
Slc9a9	1.27562	5.55506	0.0141914	0.130342	UP
Catsperg1	1.27528	1.61826	0.0427045	0.216751	UP
Dlg3	1.2751	2.47288	0.0145997	0.131594	UP
Per2	1.27361	1.90262	0.00927438	0.109187	UP
Gm42428	1.27075	7.33884	0.0223269	0.160138	UP
Lacc1	1.26895	7.48201	0.00476884	0.0871725	UP
Gm43221	1.26545	1.2605	0.0027475	0.0680182	UP
Oasl2	1.26516	6.82085	0.0405874	0.211906	UP
Adamtsl4	1.26381	3.53281	0.00633265	0.0944731	UP
Mtap7d3	1.26242	2.77184	0.00845384	0.106024	UP
Ctla2b	1.261	3.63986	0.0069494	0.0972102	UP
Ccl3	1.26051	10.8734	0.0103722	0.113847	UP
1700017B05Rik	1.26031	4.43457	0.00874271	0.107395	UP
Slc29a3	1.26007	7.04966	0.00411134	0.0811513	UP
Kcnj2	1.25662	2.47949	0.0477317	0.227534	UP
Gbgt1	1.25567	2.36699	0.0364571	0.203031	UP
Cpne8	1.25542	2.94274	0.0146095	0.131598	UP
5031425F14Rik	1.25505	2.36603	0.031215	0.187844	UP
Dcakd	1.25374	5.97982	0.000666536	0.0365397	UP
St6galnac4	1.2535	5.14199	0.0328482	0.191601	UP
Cdh23	1.2534	2.3831	0.0303933	0.186262	UP
Timp2	1.2522	7.90527	0.00125576	0.0500483	UP
Gm26848	1.25116	1.96398	0.0152688	0.133924	UP
Tle6	1.25065	2.92933	0.0326154	0.190835	UP
Man1c1	1.25019	5.18599	0.0452259	0.222328	UP
Engase	1.24991	4.34309	0.030899	0.18764	UP
Camk1	1.24952	7.75845	0.000183045	0.0196096	UP
A730017L22Rik	1.24519	2.74652	0.0126512	0.124072	UP
Lrch4	1.24465	7.62055	0.0236222	0.164533	UP
Gm12977	1.24186	1.69669	0.0116146	0.119426	UP
Gm20605	1.24172	6.33001	0.0104211	0.114079	UP
P2ry12	1.24089	3.79477	0.00871699	0.107221	UP
D8Ertd82e	1.23978	3.46158	0.000487906	0.0317003	UP
Dnase1l1	1.23861	7.13543	0.0148897	0.132674	UP
Plxdc2	1.23835	6.34685	0.00602633	0.0938663	UP
Mob3c	1.23464	5.032	0.00957937	0.110812	UP
Rhob	1.23383	7.20337	0.000431269	0.0300178	UP
Cnrip1	1.23325	2.8436	0.0107411	0.115246	UP
Adam19	1.23283	4.17868	0.0387691	0.208862	UP
Basp1	1.23273	6.95882	0.000444975	0.0304313	UP
Dtx3	1.23211	5.70289	0.000169175	0.0191467	UP
Firre	1.23192	4.4263	0.00318254	0.0730979	UP
AI607873	1.2314	6.79966	0.0105504	0.114494	UP
Lrrc25	1.23074	5.81364	0.0372105	0.205556	UP
Tgfbi	1.2301	9.19423	0.0503608	0.232741	UP
Slc17a9	1.22972	3.58264	0.0240116	0.165734	UP
Trim30d	1.22874	4.63728	0.0470153	0.225769	UP
Zfp28	1.2284	2.76838	0.0242364	0.16616	UP
Unc93b1	1.22732	10.2855	0.0180804	0.144756	UP
Lilr4b	1.22659	9.11587	0.0197719	0.15138	UP
Gm26792	1.22489	1.98239	0.00910554	0.108139	UP
Phxr4	1.2242	2.47419	0.0101155	0.113111	UP
Lpcat2	1.22323	7.17994	0.0247185	0.168234	UP
Extl3	1.22286	5.55401	0.0183747	0.146186	UP
Klhl13	1.2228	3.46523	0.0084806	0.106253	UP
Pld2	1.22248	5.51992	0.00475326	0.0871725	UP
Lgmn	1.22223	9.19032	0.0011594	0.0484255	UP
Stard13	1.21933	2.53465	0.00262906	0.0673881	UP
Lbx2	1.21906	1.92441	0.00390276	0.0791835	UP
Ifnar1	1.219	7.17874	0.0192616	0.148853	UP
Tm6sf1	1.21879	8.62851	0.0274921	0.177031	UP
RP24-134G9.4	1.21854	2.00618	0.0362944	0.202513	UP
Btbd19	1.218	4.22773	0.0247629	0.168292	UP
Dbp	1.21783	2.42174	0.00574582	0.0922025	UP
Ppp1r3b	1.2159	2.62265	0.0197965	0.151485	UP
BC037034	1.21543	5.55455	0.0116463	0.11956	UP
Gm43071	1.21432	1.8252	0.00180155	0.0571071	UP
Etv5	1.21374	5.21484	0.00565424	0.0922025	UP
Rapgef5	1.21365	1.60278	0.0119446	0.120692	UP
Gm26780	1.21353	3.12357	0.0150825	0.133292	UP
Gns	1.21347	7.72324	0.0065112	0.0952848	UP
Itm2c	1.2127	8.53704	0.0143314	0.131074	UP
Acsf2	1.21148	2.88044	0.0216367	0.158068	UP
8030453O22Rik	1.21126	2.20237	0.0237783	0.164874	UP
Gm20429	1.2102	3.51752	0.00185545	0.0582538	UP
Stard9	1.2101	5.42186	0.00132449	0.0505104	UP
RP23-296G24.1	1.20626	3.22526	0.0234377	0.164059	UP
Eef2k	1.20582	3.6075	0.00307588	0.0722113	UP
Kif3c	1.20478	3.07453	0.0023369	0.0645778	UP
Trpm2	1.20477	4.99864	0.00498378	0.0882913	UP
H2-M3	1.20347	7.42027	0.00821931	0.105055	UP
Zfp808	1.20341	1.47928	0.015449	0.134479	UP
Runx1	1.20325	6.6289	0.00715729	0.0983794	UP
Gm38158	1.20312	5.10782	0.0202929	0.153134	UP
4930479D17Rik	1.20311	1.55638	0.0284692	0.180134	UP
Ifnar2	1.20266	8.50576	0.00851944	0.106277	UP
Ifi204	1.20192	6.82592	0.0375878	0.206577	UP
Unk	1.20157	4.78758	0.00150621	0.0527435	UP
Camk2b	1.2002	1.61978	0.000186418	0.0198197	UP
Tle1	1.19997	7.04722	0.00144027	0.0520947	UP
Il16	1.19957	6.90776	0.0367538	0.203875	UP
Rpgrip1	1.19949	1.3813	0.0150346	0.133101	UP
Slc29a1	1.19925	6.89538	0.0214903	0.157575	UP
Ankrd23	1.1991	3.22495	0.0508893	0.233572	UP
9330159M07Rik	1.19904	1.68867	0.00699747	0.0973265	UP
Kctd11	1.19794	3.3244	0.0430312	0.217137	UP
Disc1	1.1974	4.40363	0.00155897	0.0537556	UP
AU020206	1.1968	5.70154	0.000769897	0.0392489	UP
Rgs10	1.19545	7.90947	0.000532265	0.0333473	UP
Zfp606	1.19488	2.17613	0.0326466	0.190835	UP
2610020H08Rik	1.19338	2.84762	0.0445374	0.220537	UP
Siglec1	1.19331	2.75263	0.0146564	0.131676	UP
Psen2	1.19264	5.90166	0.00171071	0.0558004	UP
Slc23a2	1.19234	4.79762	0.00344295	0.0754184	UP
Ski	1.19224	5.80815	0.017411	0.142392	UP
Clec4a2	1.1921	8.0208	0.0124105	0.123343	UP
Tle2	1.18953	2.42203	0.00150346	0.0527435	UP
Aoah	1.18923	5.59487	0.00669657	0.0961791	UP
Chd7	1.18685	5.70224	0.00819778	0.10497	UP
Gm43147	1.18399	1.48061	0.0147773	0.132092	UP
Ugcg	1.18389	5.75379	0.0195441	0.150252	UP
Apobec3	1.18021	7.60421	0.0155447	0.13458	UP
Dok1	1.18008	5.80416	0.0135602	0.128481	UP
Mir99ahg	1.17972	3.73032	0.0288658	0.181173	UP
Anks6	1.17819	2.83155	0.00682511	0.0970273	UP
D330045A20Rik	1.17819	1.8123	0.022175	0.159919	UP
4930404N11Rik	1.17686	1.51342	0.00974423	0.111451	UP
Khnyn	1.17666	5.01281	0.0141607	0.130254	UP
1500002C15Rik	1.17614	1.9796	0.00827063	0.105327	UP
Mag	1.1759	3.33678	0.0141345	0.130254	UP
Slc39a4	1.17485	1.54049	0.00650576	0.0952848	UP
Arrdc2	1.17482	5.44838	0.00338847	0.0746526	UP
Acsl1	1.17431	7.45313	0.00063733	0.0361142	UP
Rab40c	1.17354	4.78614	0.0114584	0.118832	UP
Hdac9	1.17325	4.19719	0.0448351	0.221633	UP
Fam53b	1.17299	5.01529	0.000363082	0.0273951	UP
Lgals3bp	1.17234	8.00073	0.00438054	0.083839	UP
4930402H24Rik	1.17229	5.01762	0.00416654	0.0816049	UP
Gm13556	1.17216	2.24829	0.000412136	0.02936	UP
Gm29542	1.17153	1.94994	0.0195382	0.150252	UP
Ptchd1	1.17126	4.6134	0.00298172	0.0716532	UP
Cyth4	1.1708	9.10717	0.0299362	0.18467	UP
Ppcdc	1.16914	5.53725	0.000635982	0.0361142	UP
Gm38365	1.16718	2.9323	0.0430436	0.217137	UP
Zfhx3	1.16646	3.4104	0.00524902	0.0895081	UP
Ipo9	1.16435	5.43175	0.0193744	0.149466	UP
Gm24451	1.16429	0.974935	0.0178171	0.144121	UP
Pou2f2	1.16314	6.53553	0.0200857	0.152832	UP
Pik3ip1	1.16277	3.8446	0.00993704	0.112423	UP
Coro1b	1.16214	9.40348	0.0138736	0.129975	UP
Pvt1	1.16097	4.88735	0.00491363	0.0880688	UP
Gdf9	1.16085	2.09538	0.00056921	0.0342845	UP
Fam234b	1.16003	4.60139	0.00673787	0.0965201	UP
Peli1	1.15851	5.86847	0.0159488	0.136646	UP
2700012I20Rik	1.15624	1.12909	0.00276719	0.0681312	UP
Irf8	1.15606	8.22354	0.00579146	0.0922025	UP
Slc37a2	1.15573	4.57239	0.0116158	0.119426	UP
Tor3a	1.15377	6.73232	0.00485777	0.0876272	UP
Bcl2l1	1.15365	6.20493	0.000254347	0.0235112	UP
Mvb12b	1.15308	4.27089	0.000636094	0.0361142	UP
Gm15787	1.15255	1.40656	0.0134966	0.128287	UP
E230029C05Rik	1.15201	4.8349	0.00176627	0.0568527	UP
Nlrp1c-ps	1.15187	4.93882	0.0401837	0.211563	UP
6330562C20Rik	1.15035	2.20578	0.00321879	0.0735709	UP
Bst2	1.14766	8.25691	0.00231153	0.0645778	UP
Inpp4b	1.14504	3.68864	0.0279155	0.178156	UP
Enpp4	1.1445	4.07049	0.00692638	0.0972102	UP
Agmo	1.14417	4.43553	0.0107214	0.115122	UP
Mknk1	1.14199	7.0941	0.0288308	0.181161	UP
Dppa3	1.14015	2.94316	0.0140284	0.130208	UP
Adam22	1.13889	2.50183	0.0139797	0.130136	UP
Tlcd2	1.13873	4.94613	0.00158068	0.0543394	UP
Polg2	1.13656	3.65884	0.0231787	0.162819	UP
F930015N05Rik	1.13456	1.684	0.00898861	0.108002	UP
Msantd2	1.1335	3.33768	0.00562013	0.0922025	UP
Mrpl23	1.1322	2.16584	0.00833121	0.105578	UP
Tbx6	1.13197	1.51183	0.0116544	0.11956	UP
Gm15859	1.13192	1.80894	0.0307837	0.187252	UP
Cnnm3	1.13173	4.14315	0.0495769	0.231304	UP
Gm26603	1.13071	1.53168	0.00963432	0.111096	UP
Sipa1	1.13017	6.85393	0.0370451	0.205004	UP
Zfp629	1.12959	2.2855	0.0379325	0.206882	UP
Rassf2	1.12924	5.75356	0.0269515	0.17511	UP
Spats2	1.12837	2.04928	0.0210234	0.155765	UP
Gm15931	1.12624	5.59784	0.00910335	0.108139	UP
Gm16287	1.12597	1.57535	0.0488269	0.229734	UP
Rasal3	1.12568	5.99618	0.0221175	0.159919	UP
Lrp12	1.12309	3.46985	0.0259123	0.172083	UP
Trf	1.12143	9.63193	0.0147579	0.132092	UP
Itga6	1.11906	5.39694	0.0191752	0.148561	UP
Gm44860	1.11797	3.7287	0.0189865	0.147993	UP
Gna12	1.11773	7.17954	0.000241307	0.0228818	UP
4933407K13Rik	1.11726	2.24946	0.0277038	0.177451	UP
Ophn1	1.11618	4.57832	0.0100168	0.11257	UP
Chst7	1.11524	3.40503	0.00190619	0.0587944	UP
Cbx7	1.1141	4.97378	0.00306901	0.0722113	UP
Gbp6	1.11409	3.28651	0.0064314	0.0948097	UP
Smpdl3b	1.11385	6.46065	0.0412101	0.213862	UP
Nisch	1.11361	7.3553	0.00366489	0.0769955	UP
Mypopos	1.11356	1.90937	0.00515091	0.0889149	UP
Il12rb1	1.11312	1.25818	0.00357257	0.0761283	UP
Sirpa	1.11134	8.87295	0.0495593	0.231299	UP
Prkcz2	1.11001	1.43864	0.00113041	0.0477836	UP
Hpgd	1.10869	8.78578	0.0313493	0.188053	UP
Sgce	1.10715	2.81578	0.00164671	0.0554196	UP
Skp2	1.10701	2.902	0.0152854	0.133924	UP
Rpl12	1.10622	3.86042	0.0099127	0.112423	UP
Gpr160	1.1055	5.89065	0.00135629	0.0509759	UP
Irf9	1.10509	6.74774	0.0394534	0.210153	UP
B130055M24Rik	1.10484	1.83713	0.028093	0.178964	UP
Arhgef2	1.10449	6.74814	0.00448052	0.0848578	UP
Cmklr1	1.10434	2.18799	0.00253378	0.066715	UP
Pcsk4	1.10421	2.50391	0.000601421	0.0357641	UP
Tmem229b	1.10351	5.47357	0.0489726	0.230014	UP
Pnpla7	1.10222	6.06153	0.0326335	0.190835	UP
Kcnj10	1.10193	1.56156	0.00237485	0.0647936	UP
Atp13a2	1.101	6.52228	0.0136609	0.128876	UP
Rftn2	1.10079	1.22741	0.00107604	0.0467924	UP
Rasl2-9	1.09981	2.29276	0.00395094	0.0795516	UP
Spata1	1.09966	1.94232	0.00143313	0.0520116	UP
Gm16973	1.09959	2.8099	0.0165643	0.139431	UP
Sgcb	1.09822	3.16772	0.00707754	0.0980516	UP
Plscr3	1.09817	5.72391	0.00257554	0.0668892	UP
Zkscan4	1.09816	1.76073	0.000428732	0.0300178	UP
Gpr19	1.09808	2.56052	0.000510075	0.0326867	UP
Tmeff1	1.09684	1.92297	0.00266758	0.0676114	UP
Nab2	1.09497	4.41191	0.0468999	0.225718	UP
4930486L24Rik	1.09494	0.984393	0.00121603	0.0496097	UP
Glcci1	1.09362	3.69633	0.00697108	0.0972102	UP
Cep85	1.09306	9.11782	0.00982612	0.111841	UP
Prss30	1.09221	5.28726	0.00908603	0.108139	UP
Eogt	1.09078	4.09527	0.0043259	0.0832781	UP
Trmu	1.09028	4.47065	0.00378441	0.0778495	UP
Iigp1	1.08874	3.78504	0.00219551	0.063112	UP
A330017A19Rik	1.08819	2.39254	0.00317389	0.0730979	UP
Zscan20	1.08802	2.03463	0.0275529	0.177031	UP
Dnase2a	1.08746	5.59131	0.0016642	0.0554771	UP
A230050P20Rik	1.0872	3.6359	0.00127158	0.0500483	UP
Gm42934	1.08485	2.73453	0.00418979	0.0816661	UP
Milr1	1.08335	6.42174	0.0405799	0.211906	UP
Ralgps1	1.08208	3.52157	0.0299159	0.184626	UP
Fkbp7	1.08167	3.47479	0.0401901	0.211563	UP
Dnase1l2	1.07893	1.28776	0.0129612	0.125505	UP
Prkcb	1.07885	7.60179	0.00407417	0.0808726	UP
Rmi1	1.0778	4.56849	0.0113541	0.118295	UP
Sec14l1	1.07672	5.9933	0.00844099	0.105975	UP
Mutyh	1.07672	2.73065	0.00092047	0.0436415	UP
Maml2	1.07669	2.58239	0.00479588	0.087352	UP
Dusp8	1.07617	2.0613	0.00600429	0.0936268	UP
Mmd	1.07569	3.96646	0.0289597	0.1816	UP
Gm26522	1.07539	5.28493	0.00802832	0.103533	UP
Gpr162	1.07521	1.94096	0.000989118	0.0451312	UP
Batf2	1.07521	3.86108	0.00358764	0.0761283	UP
Zfp513	1.07462	5.11295	0.0044022	0.0839408	UP
Abcc5	1.07398	5.43761	0.0168068	0.139998	UP
RP23-116A10.3	1.07373	1.45653	0.0292147	0.182303	UP
Lpar5	1.07345	4.84753	0.0473353	0.226647	UP
Pars2	1.07167	1.93178	9.86489e-05	0.0148864	UP
Aif1	1.07114	8.90997	0.000450233	0.0304313	UP
Clasp2	1.07092	3.12141	0.0453592	0.222485	UP
Arid3b	1.06932	4.99758	0.0127012	0.124302	UP
Gm15503	1.06916	2.68018	0.00228881	0.0642423	UP
Prpf40b	1.06826	2.81879	0.00123236	0.0499855	UP
Ly9	1.06715	5.36108	0.0120068	0.120791	UP
Csnk1e	1.06618	6.21513	0.0328059	0.191518	UP
Pon3	1.06571	4.87756	0.00656777	0.0959127	UP
Oaz2-ps	1.06557	1.37765	0.0141613	0.130254	UP
Fgf13	1.06303	0.916084	0.00663421	0.0961791	UP
Rhoh	1.06296	5.51232	0.0111046	0.116678	UP
Asah1	1.06236	8.63924	0.0392989	0.209943	UP
Coro7	1.06179	6.35159	0.00543513	0.0908657	UP
Fnbp1	1.06136	6.96495	0.0191732	0.148561	UP
Dnmt3a	1.06011	5.87787	0.00875659	0.107395	UP
C630043F03Rik	1.05869	2.18555	0.00179056	0.0571071	UP
Tmem120b	1.05852	3.81912	0.0336993	0.194859	UP
Espl1	1.05769	3.22087	0.0443707	0.220018	UP
Soga1	1.05608	4.49177	0.0115451	0.119048	UP
Gm16712	1.05561	3.2119	0.0223535	0.160138	UP
Lilrb4a	1.05495	9.48623	0.0256685	0.171457	UP
Ehd4	1.05472	7.3682	0.0134846	0.128287	UP
Myc	1.05445	6.1299	0.00146358	0.0522642	UP
Nhlrc3	1.05421	4.36465	0.00201996	0.0601801	UP
Bambi-ps1	1.05416	2.1249	0.0338365	0.195497	UP
Hs1bp3	1.05408	3.61949	0.000771889	0.0392489	UP
1600002H07Rik	1.05399	2.22888	0.0161418	0.137385	UP
Dnase1l3	1.05233	3.18221	0.00135849	0.0509759	UP
Ly86	1.05221	9.81943	0.0203298	0.153145	UP
Foxj2	1.05191	4.93385	0.0162845	0.137673	UP
RP23-423B21.6	1.05175	1.47208	0.019305	0.149107	UP
Snx24	1.05125	3.8038	0.00455464	0.0857985	UP
Stat2	1.05054	5.31304	0.0445505	0.220537	UP
Gm12902	1.04993	1.23134	0.0139504	0.130136	UP
Dst	1.04929	5.03149	0.0172648	0.141527	UP
Gab2	1.04928	4.74909	0.026299	0.173359	UP
Cmtm3	1.04852	7.6161	0.0191575	0.148561	UP
Swap70	1.047	6.62566	0.0207982	0.155009	UP
Gm20056	1.04656	1.32638	0.00746851	0.100795	UP
Gm26740	1.04643	6.03459	0.0125612	0.123814	UP
Nt5dc2	1.04567	4.33085	0.00499903	0.0882913	UP
Snx5	1.04488	8.18242	0.00559657	0.0922025	UP
Gusb	1.04475	8.06579	0.0209439	0.155517	UP
Epb41l2	1.04432	5.76486	0.0223259	0.160138	UP
BC028528	1.04425	8.58774	0.0355051	0.200192	UP
Jade2	1.04303	2.70304	0.000725757	0.0383512	UP
Mtus2	1.04294	0.853232	0.00130137	0.050415	UP
Zmym6	1.04242	4.32981	0.0174101	0.142392	UP
Slmo1	1.0401	2.13724	0.0171448	0.141059	UP
Ulk3	1.03972	3.95903	0.0286	0.180473	UP
Gm28529	1.03735	0.940481	0.0224549	0.160454	UP
Spg20	1.03716	3.55102	0.017618	0.143269	UP
Gm28417	1.03658	3.42511	0.0117172	0.119767	UP
Irak2	1.03655	6.44535	0.0144756	0.131236	UP
Disp1	1.03538	2.72447	0.0236955	0.164728	UP
Rtp4	1.0349	7.1566	0.0413222	0.21407	UP
Pgap3	1.03488	3.05915	0.00177979	0.0571071	UP
Spata5l1	1.03466	3.11692	0.0275528	0.177031	UP
Slfn9	1.0345	2.95456	0.0403119	0.21157	UP
Csf2ra	1.03424	9.15541	0.044126	0.219597	UP
Gm16192	1.03384	2.24261	0.005535	0.0919268	UP
Gm43604	1.03266	1.18276	0.01724	0.141406	UP
AI429214	1.0319	1.41969	0.0033727	0.0746526	UP
Itpr2	1.03031	5.8881	0.00131983	0.0504699	UP
Cd300ld2	1.03021	3.44148	0.00302586	0.0719619	UP
4933439C10Rik	1.0287	4.06889	0.00152921	0.0529898	UP
Mr1	1.02818	2.51075	0.00648552	0.0951074	UP
Pknox1	1.0273	4.79059	0.0129343	0.125505	UP
Tpst2	1.02705	6.83689	0.00666442	0.0961791	UP
Pxdc1	1.0268	2.72195	0.0087173	0.107221	UP
Zscan12	1.02634	2.46045	0.035217	0.199449	UP
Cd1d1	1.02583	4.46343	0.00966532	0.111139	UP
Fzd7	1.02564	2.97608	0.0235498	0.164345	UP
Gdi1	1.02479	7.66986	0.0124847	0.123561	UP
Igsf9	1.02414	5.42074	0.00337947	0.0746526	UP
Slc39a8	1.02128	1.8696	0.00169328	0.0556523	UP
Fads1	1.01898	6.23717	0.00261617	0.0672571	UP
Gm14048	1.0188	1.87436	0.00506512	0.0883444	UP
Tlr2	1.01854	7.5427	0.038282	0.207345	UP
Garnl3	1.0185	2.52291	0.0180214	0.144756	UP
Ahrr	1.01794	1.28798	0.0095127	0.110606	UP
Scamp5	1.01784	3.94292	0.0107535	0.11529	UP
Entpd1	1.01718	6.07815	0.0171675	0.141059	UP
Efemp2	1.01602	3.42518	0.000158673	0.0184644	UP
Hspa1a	1.0159	11.6879	0.00410876	0.0811513	UP
Crlf3	1.0134	7.01218	0.0410802	0.213289	UP
Dpy19l3	1.01235	2.04454	0.0196498	0.150692	UP
Mapkapk3	1.01214	6.42884	0.0344508	0.197197	UP
Tmem171	1.01144	3.21374	0.00394015	0.0795516	UP
Dnmt3b	1.01053	1.93172	0.0180406	0.144756	UP
Tmem159	1.00936	5.54107	0.000404125	0.0289362	UP
Ebi3	1.00919	6.88439	0.0140033	0.130147	UP
Gm42660	1.00878	3.68453	0.0453296	0.222432	UP
Mrc1	1.00821	6.44914	0.0347087	0.19783	UP
Zfp3	1.00808	2.31547	0.00196716	0.0598853	UP
Myo1e	1.00802	4.67764	0.010969	0.116444	UP
Mfsd10	1.00471	6.51149	0.00962124	0.11104	UP
Sorbs3	1.00407	3.00423	0.000596874	0.0356448	UP
Mef2c	1.00245	7.31164	0.0242309	0.16616	UP
Dennd1a	1.00127	5.06745	0.0268444	0.17511	UP
Gm45203	1.0004	1.36733	0.0401619	0.211563	UP
Zfp568	1.00037	2.37529	0.0213196	0.156859	UP
Erc1	-1.00175	1.00249	0.00103223	0.0459882	DOWN
Mcm8	-1.00201	1.15155	0.000344098	0.0272829	DOWN
Smad7	-1.00259	2.59402	0.00140362	0.0518378	DOWN
Scd2	-1.00377	3.49547	0.000688355	0.0372987	DOWN
Rab11fip1	-1.00418	3.68659	0.0312009	0.187844	DOWN
Coq10b	-1.00768	5.05726	0.00152437	0.052953	DOWN
Kmt5a	-1.00796	5.20876	0.0006412	0.0361142	DOWN
Gm4956	-1.01043	1.12195	0.00756432	0.101313	DOWN
Gstp1	-1.01266	7.60115	0.0231743	0.162819	DOWN
Vrk1	-1.01289	4.46432	0.0388281	0.208939	DOWN
Sntb1	-1.01624	0.440487	0.000106464	0.0155637	DOWN
Pim1	-1.01719	4.78349	0.00311142	0.0723193	DOWN
Grasp	-1.01756	2.60061	0.0110867	0.116663	DOWN
Igfbp3	-1.01933	1.58989	0.0390451	0.209384	DOWN
Ift22	-1.02011	3.66581	0.0438537	0.21895	DOWN
2018-09-06	-1.02064	3.56416	0.0334613	0.194208	DOWN
Cenpk	-1.02183	1.04581	0.0307998	0.187252	DOWN
Plekha5	-1.02217	2.55734	0.0090582	0.108098	DOWN
Actn1	-1.02284	1.00133	0.00305667	0.0720962	DOWN
Dut	-1.02345	3.70421	0.0126242	0.124072	DOWN
Ptgr1	-1.02433	2.19672	0.0158325	0.136133	DOWN
Ska3	-1.02519	0.968085	0.0487705	0.229711	DOWN
Lmtk2	-1.02594	1.87883	0.00664952	0.0961791	DOWN
Nck2	-1.02605	1.33438	0.00168466	0.0554988	DOWN
Tbc1d4	-1.02616	2.31917	0.00123625	0.0499987	DOWN
Gm28437	-1.02906	11.8776	0.0402262	0.21157	DOWN
Sub1	-1.03115	8.42775	0.00283096	0.0694449	DOWN
Kif4	-1.03197	0.774515	0.023471	0.164059	DOWN
Gm1673	-1.03466	0.600812	0.0171659	0.141059	DOWN
Angptl2	-1.03544	1.22247	0.0151987	0.133747	DOWN
Shcbp1	-1.03568	1.43847	0.0223469	0.160138	DOWN
Dlgap5	-1.03579	1.3514	0.00563783	0.0922025	DOWN
Pmaip1	-1.03928	6.51056	0.0103346	0.113843	DOWN
Sphk1	-1.04076	0.506957	0.0014327	0.0520116	DOWN
Cdca8	-1.04277	3.10913	0.0160974	0.137332	DOWN
Strbp	-1.04386	3.28112	0.004722	0.0871543	DOWN
Rai14	-1.04486	0.839848	0.00669769	0.0961791	DOWN
Ehd1	-1.05084	5.34327	0.000757315	0.0390741	DOWN
Klrb1b	-1.05744	3.8352	0.0415951	0.214691	DOWN
Serpinb6b	-1.05934	1.34732	0.00524301	0.0895081	DOWN
Nuf2	-1.05946	1.1587	0.028285	0.179341	DOWN
Cers6	-1.06155	4.13807	0.0269502	0.17511	DOWN
Fundc2	-1.06262	3.49309	0.0176036	0.143269	DOWN
Iqgap3	-1.06426	1.20888	0.00170542	0.05579	DOWN
Mrps28	-1.07042	4.96209	0.00631147	0.0944731	DOWN
Trp53i11	-1.07285	4.37594	0.0166208	0.139619	DOWN
Gpr4	-1.07287	0.778347	0.00195562	0.0598379	DOWN
Lrp1	-1.07664	4.423	0.0125313	0.123814	DOWN
Tuba1a	-1.07868	6.96485	0.0412684	0.213941	DOWN
D930030I03Rik	-1.0802	1.86331	0.029653	0.183893	DOWN
Bri3bp	-1.08373	4.23507	0.00803386	0.103533	DOWN
Cdc20	-1.08734	2.99894	0.00126743	0.0500483	DOWN
Hist1h1c	-1.08853	5.60962	0.00126275	0.0500483	DOWN
Gm7336	-1.09386	3.35818	0.0227446	0.161566	DOWN
Ppdpf	-1.0945	5.76587	0.00542513	0.0908657	DOWN
Pam16	-1.09496	3.67631	0.0402425	0.21157	DOWN
Dusp3	-1.09725	3.59056	0.000872593	0.0420824	DOWN
Ezr	-1.09798	6.17749	0.00548991	0.091286	DOWN
Prdx6	-1.09852	6.90919	0.000484741	0.0316412	DOWN
Gm44205	-1.10085	0.47675	0.00426244	0.0823493	DOWN
Cenpa	-1.10248	4.05974	0.00884591	0.107951	DOWN
Atp5l	-1.10532	8.11007	0.0480293	0.22818	DOWN
Pltp	-1.10718	7.50099	0.0140854	0.130254	DOWN
Ppp1r16b	-1.10861	1.60978	0.0423671	0.216287	DOWN
Bmx	-1.11279	0.877989	0.0179897	0.144597	DOWN
Smdt1	-1.11627	7.29604	0.00129188	0.0504123	DOWN
Chek1	-1.11669	1.19005	0.0154113	0.134479	DOWN
Cox5a	-1.11721	8.04955	0.0322783	0.190334	DOWN
H2afj	-1.11756	5.88927	0.0122949	0.122635	DOWN
Atp5e	-1.12206	7.83369	0.0242621	0.16616	DOWN
Eno1b	-1.12354	2.36194	0.0150142	0.133064	DOWN
Ptger2	-1.13285	0.805377	0.0244952	0.167251	DOWN
Tfrc	-1.13395	2.35704	0.0133019	0.127078	DOWN
Uxt	-1.13658	4.57847	0.0135917	0.128608	DOWN
Nhsl2	-1.13747	1.52606	0.0171664	0.141059	DOWN
Sgol1	-1.14017	0.832455	0.000395038	0.0289114	DOWN
Usp50	-1.14166	6.02625	0.0189702	0.147993	DOWN
Dbn1	-1.14235	1.47957	0.00197211	0.0599062	DOWN
Tstd3	-1.14664	3.46758	0.00107822	0.0467924	DOWN
Ptgis	-1.1489	0.627312	0.00199964	0.0601139	DOWN
Lyrm4	-1.14919	2.731	0.0389673	0.209127	DOWN
Atp1a1	-1.14984	6.29214	0.0348455	0.198124	DOWN
Gm4366	-1.15005	1.64021	0.00958572	0.110812	DOWN
Fyn	-1.15518	5.03977	0.0253604	0.170221	DOWN
Rras	-1.16011	5.81434	0.0111419	0.116778	DOWN
Dtl	-1.16329	1.38446	0.0107781	0.115465	DOWN
Car5b	-1.16774	1.48142	0.0498929	0.231943	DOWN
Gm17055	-1.16936	0.50611	0.00418935	0.0816661	DOWN
Ppp1r14a	-1.17338	0.669039	0.00848875	0.106253	DOWN
Ckap2	-1.17402	1.12494	0.000960068	0.0443566	DOWN
Nr4a3	-1.17667	1.38605	0.00849478	0.106253	DOWN
Cebpb	-1.17847	8.1674	0.0324378	0.190558	DOWN
Lrrc8b	-1.17948	1.39813	0.00437182	0.083839	DOWN
Slfn4	-1.18701	0.920628	0.0152788	0.133924	DOWN
Nfkbid	-1.18873	5.70545	0.00167609	0.0554771	DOWN
Slc36a3os	-1.18954	1.78262	0.0429263	0.217137	DOWN
Ttc39c	-1.19556	2.26269	0.00995093	0.112423	DOWN
Efnb2	-1.20206	0.777837	0.0348062	0.198002	DOWN
Kcnn4	-1.20294	4.82517	0.0384989	0.20812	DOWN
Pgk1	-1.20824	6.02366	0.0174481	0.14248	DOWN
Gimap3	-1.21	1.13502	0.0342503	0.196921	DOWN
Tarm1	-1.21215	0.922255	0.00990823	0.112423	DOWN
Cish	-1.21259	1.78034	0.00345685	0.0754184	DOWN
Slc7a11	-1.21288	1.12158	0.00373963	0.0775846	DOWN
Gpsm2	-1.21303	1.27307	0.000790714	0.0393507	DOWN
Rhof	-1.21409	2.75424	0.0464957	0.225065	DOWN
Cox7b	-1.21526	7.46318	0.0396272	0.2102	DOWN
Foxm1	-1.2201	1.2917	0.0104959	0.114451	DOWN
Ndufb2	-1.22084	6.48599	0.0433738	0.217977	DOWN
Klri2	-1.22271	0.783623	0.0138284	0.129755	DOWN
Xcl1	-1.22443	0.803439	0.0365813	0.203149	DOWN
Gm12184	-1.22609	1.83272	0.00867454	0.107221	DOWN
Kif2c	-1.23187	1.01833	0.00079812	0.0394395	DOWN
1110008P14Rik	-1.23259	4.52494	0.00107217	0.0467924	DOWN
Gm14680	-1.23273	3.49615	0.00396518	0.0796117	DOWN
Atp10a	-1.23555	1.00404	0.0115565	0.119078	DOWN
Ndufa1	-1.24031	7.97781	0.0217832	0.158808	DOWN
Trbc1	-1.2464	0.726206	0.042466	0.216287	DOWN
H2afx	-1.24656	4.47353	0.00203574	0.0601801	DOWN
Dyrk3	-1.24772	1.03645	0.00994762	0.112423	DOWN
Slc46a3	-1.24819	4.83068	0.016804	0.139998	DOWN
Nme1	-1.25187	5.08173	0.0145633	0.13148	DOWN
Sptbn1	-1.25246	3.7561	0.0181651	0.14501	DOWN
Uqcc2	-1.25316	6.00305	0.0167675	0.139998	DOWN
Mxd3	-1.25376	1.26336	0.00125491	0.0500483	DOWN
Cep55	-1.25423	1.22145	0.00438491	0.083839	DOWN
Tle3	-1.25424	2.9699	0.0106628	0.114798	DOWN
Acyp1	-1.25664	3.7293	0.00112412	0.0477836	DOWN
Tubb4b	-1.25912	5.94951	0.00415553	0.0816049	DOWN
Fcrla	-1.26037	1.59947	0.0149282	0.132702	DOWN
Mboat1	-1.26167	2.09956	0.0256185	0.171287	DOWN
Rnf144a	-1.26232	0.937788	0.00920949	0.108876	DOWN
Pim3	-1.26255	5.06058	0.00336755	0.0746526	DOWN
Mrpl33	-1.2707	7.19886	0.000429732	0.0300178	DOWN
Lmnb1	-1.27134	3.31275	0.0139913	0.130136	DOWN
Sbk1	-1.27321	2.77341	7.51831e-05	0.0132799	DOWN
Nfkb1	-1.27768	5.80238	0.00978584	0.111563	DOWN
Gm44851	-1.27819	1.39801	0.0127717	0.124818	DOWN
Cx3cl1	-1.27943	1.82114	0.0484901	0.229051	DOWN
Plk1	-1.28084	1.60565	0.00875372	0.107395	DOWN
Mrps6	-1.28432	4.69941	0.0395917	0.2102	DOWN
Ndufc1	-1.28726	6.8215	0.0463432	0.224829	DOWN
Bid	-1.28851	4.86473	0.00204638	0.0601801	DOWN
Ltc4s	-1.28881	3.59632	0.0161483	0.137385	DOWN
Mucl1	-1.29028	0.557934	0.00130402	0.050415	DOWN
Tubb6	-1.29445	6.16087	0.0111272	0.116711	DOWN
Hmmr	-1.29658	1.22447	0.00138165	0.0512966	DOWN
Cldn15	-1.29854	0.705813	0.000765408	0.0392489	DOWN
Coq2	-1.29887	4.55255	0.00860717	0.106735	DOWN
Cyp7b1	-1.30472	0.660677	0.0078668	0.1027	DOWN
Cenpf	-1.30617	1.1783	4.92836e-05	0.0111556	DOWN
F2rl2	-1.30738	1.00949	0.012937	0.125505	DOWN
Inpp5j	-1.31283	1.66927	9.11943e-05	0.01438	DOWN
Plekhg5	-1.31408	1.74403	0.0147712	0.132092	DOWN
Fanca	-1.31519	1.5532	0.00302435	0.0719619	DOWN
Nkg7	-1.31527	1.92521	0.0322679	0.190334	DOWN
Tmem238	-1.31566	3.02992	0.0227177	0.16151	DOWN
Cdca5	-1.31672	1.63446	0.00334387	0.0744887	DOWN
Higd1a	-1.32069	4.47925	0.0174527	0.14248	DOWN
Kynu	-1.32362	1.70589	0.00349832	0.0757646	DOWN
Lsp1	-1.32387	9.07335	0.0189656	0.147993	DOWN
Pde4d	-1.32491	1.36683	0.0403838	0.211608	DOWN
Klhl12	-1.32571	1.26303	0.000260311	0.0237222	DOWN
Inadl	-1.32738	1.82282	0.0307859	0.187252	DOWN
Prc1	-1.32765	2.21025	0.0106667	0.114798	DOWN
Gem	-1.32878	1.40854	0.0057643	0.0922025	DOWN
Pi16	-1.33031	3.15896	0.0162187	0.137463	DOWN
Cdc42ep3	-1.3324	3.62184	0.00814979	0.104547	DOWN
Plcb4	-1.33425	0.784464	0.0017163	0.0558004	DOWN
Ccser1	-1.33645	0.905925	0.00948181	0.110338	DOWN
Epb41l1	-1.33801	1.131	6.65475e-05	0.0130726	DOWN
Spry1	-1.33982	1.47532	0.00768244	0.101458	DOWN
Mt2	-1.34031	4.54203	0.0115217	0.119048	DOWN
Ltb	-1.34382	3.99694	0.0212629	0.156807	DOWN
Crip1	-1.34389	9.85102	0.00824339	0.105265	DOWN
Spint1	-1.3442	4.49196	0.000347534	0.0273477	DOWN
Fam20a	-1.34518	1.1145	0.00268469	0.0676114	DOWN
Fzd1	-1.34595	1.53836	0.00656715	0.0959127	DOWN
2018-09-09	-1.34778	5.36486	0.0395823	0.2102	DOWN
Fas	-1.34829	3.08309	0.000419665	0.0297453	DOWN
Hist1h1b	-1.3494	2.49696	0.0151224	0.133484	DOWN
Gm20390	-1.3501	5.9705	0.0245547	0.167526	DOWN
Tuba4a	-1.35356	5.72823	0.00902923	0.108098	DOWN
Igf2r	-1.36231	0.964908	0.0416677	0.214829	DOWN
Flt3	-1.36729	4.60474	0.016582	0.139432	DOWN
Acod1	-1.36767	1.1478	0.000283155	0.0249924	DOWN
Ltbp1	-1.36912	0.879311	0.00892122	0.108002	DOWN
St8sia1	-1.37027	2.09874	0.0079531	0.103346	DOWN
Ccne1	-1.37063	0.907363	0.00878136	0.107443	DOWN
Gyg	-1.37597	4.51596	0.000542123	0.0335161	DOWN
Spib	-1.37993	0.867961	0.0242243	0.16616	DOWN
Nrep	-1.38008	1.09629	0.000140194	0.0178863	DOWN
Areg	-1.38114	1.23296	0.0113869	0.118549	DOWN
Gpnmb	-1.38233	0.884048	0.0089057	0.108002	DOWN
Gm20498	-1.38588	1.88525	0.0162303	0.137463	DOWN
Tpx2	-1.38945	1.82361	0.000866553	0.0419766	DOWN
Fh1	-1.39251	5.80284	0.00145496	0.0522642	DOWN
Spc25	-1.39406	3.01475	0.0202437	0.153122	DOWN
Svip	-1.3946	2.11883	0.0218554	0.158839	DOWN
Xcr1	-1.40195	2.26409	0.00791584	0.103105	DOWN
Dhrs9	-1.40395	0.68508	0.0050686	0.0883444	DOWN
Arl6	-1.40675	2.8312	0.0211172	0.156143	DOWN
Ankle1	-1.40719	1.07277	0.00328199	0.0741693	DOWN
Spink2	-1.40807	0.77779	0.029165	0.182155	DOWN
Plec	-1.41078	2.93398	0.00404006	0.0805373	DOWN
Dcstamp	-1.41115	1.64686	0.0129873	0.125526	DOWN
Socs2	-1.41633	2.06444	0.000744382	0.0386109	DOWN
Lmna	-1.4182	4.72959	0.00456751	0.0859256	DOWN
Sirpb1b	-1.42094	4.37773	0.0379615	0.206882	DOWN
Emilin2	-1.42104	5.66302	0.0384119	0.207815	DOWN
Cited4	-1.42237	1.07909	0.0259438	0.172083	DOWN
Fry	-1.42272	1.86513	0.0173273	0.141874	DOWN
Slc9a7	-1.42375	2.18016	0.00407229	0.0808726	DOWN
Tmc8	-1.42603	1.55252	0.0310649	0.187844	DOWN
Ctnnd2	-1.42612	1.95899	0.00798507	0.10348	DOWN
Tnni2	-1.4264	3.40175	0.000111009	0.0158969	DOWN
Oaf	-1.4267	1.97288	0.00425781	0.0823493	DOWN
Chchd6	-1.43219	3.21019	0.0169301	0.140507	DOWN
Osm	-1.43346	4.86597	0.00611277	0.0941518	DOWN
Prtn3	-1.43717	0.941163	0.00263999	0.0673881	DOWN
Slc37a3	-1.43842	1.92316	8.1607e-05	0.0137409	DOWN
Kcnip3	-1.43911	0.958213	0.00760193	0.101316	DOWN
Cycs	-1.43976	5.27755	0.0236955	0.164728	DOWN
Ccnd3	-1.4424	6.47228	0.00609594	0.0940322	DOWN
Tnfsf13os	-1.44429	2.61045	0.028302	0.179341	DOWN
Zbtb18	-1.44748	2.29164	0.000551614	0.0337182	DOWN
Hist2h2aa2	-1.45395	3.87696	0.025883	0.172083	DOWN
Itgae	-1.45726	1.23318	0.0245025	0.167251	DOWN
Aff3	-1.46181	0.648425	0.00332996	0.0744151	DOWN
Cyb561	-1.46537	1.45487	0.0223839	0.160273	DOWN
Tspan2	-1.46667	1.03213	0.00837179	0.105656	DOWN
Dhcr24	-1.4765	2.21792	0.0195497	0.150252	DOWN
Zfp971	-1.48055	3.69227	0.00688921	0.0972102	DOWN
Il27ra	-1.48597	1.5245	0.0119781	0.120762	DOWN
Hmgn5	-1.4905	2.82067	0.033434	0.19413	DOWN
Depdc1b	-1.49186	1.31317	0.0353644	0.1998	DOWN
Lmo4	-1.49229	4.86719	0.00037894	0.0281378	DOWN
Kif20a	-1.49529	1.43307	0.00112801	0.0477836	DOWN
Slc27a3	-1.49744	1.23548	0.00510226	0.0885883	DOWN
Clec4g	-1.49798	1.10182	0.0394135	0.210153	DOWN
Il4i1	-1.50497	2.72378	0.0052278	0.0895081	DOWN
Bzw2	-1.51162	3.42288	0.000155762	0.0184644	DOWN
Gm20659	-1.51286	2.08321	0.0356635	0.200522	DOWN
Ccdc88c	-1.5129	1.13428	0.0346058	0.197627	DOWN
Cib1	-1.5171	5.8114	0.00825082	0.105265	DOWN
Tnfaip2	-1.51742	4.4615	0.000263301	0.0238398	DOWN
Tmsb10	-1.52015	8.07782	0.00437449	0.083839	DOWN
Gng12	-1.52449	4.62187	0.0199438	0.151949	DOWN
Mreg	-1.52477	0.954552	0.00258329	0.0668892	DOWN
Tk1	-1.52529	3.24816	0.00104923	0.0461171	DOWN
Pde2a	-1.52545	1.89899	0.000737559	0.0386109	DOWN
Tmem38b	-1.52669	2.85176	0.000118209	0.0165289	DOWN
C1rl	-1.52733	1.75113	0.0154774	0.134479	DOWN
Plk2	-1.52898	4.88331	0.0202712	0.153122	DOWN
Cdc42ep2	-1.52961	2.7736	0.0078628	0.1027	DOWN
C4b	-1.5352	3.79272	0.00393218	0.0795516	DOWN
Il4	-1.53652	0.793334	0.0194171	0.149643	DOWN
Klri1	-1.54082	2.43776	0.00888203	0.108002	DOWN
Anpep	-1.54223	2.67851	0.000180121	0.0194795	DOWN
Kif22	-1.54255	2.26859	6.66211e-05	0.0130726	DOWN
Gimap6	-1.55057	2.2494	0.0369767	0.204706	DOWN
Aldoc	-1.5521	2.33174	0.00315317	0.0729021	DOWN
Cdkn3	-1.55214	1.55548	3.84343e-05	0.0103103	DOWN
Ifng	-1.55269	0.755976	0.00830579	0.105487	DOWN
Trbc2	-1.55904	1.09362	0.04623	0.224829	DOWN
Bub1	-1.55918	1.16122	0.0013805	0.0512966	DOWN
Cav1	-1.56141	1.17965	0.0488984	0.229896	DOWN
Ier5l	-1.56396	1.16787	0.00497617	0.0882913	DOWN
Gm17971	-1.56725	1.76648	0.000625893	0.0361142	DOWN
Psat1	-1.56804	3.10068	0.0139928	0.130136	DOWN
Fam101b	-1.56963	1.16679	0.00123081	0.0499855	DOWN
Capn5	-1.57314	1.63638	0.000520658	0.032914	DOWN
Larp1b	-1.57498	2.82562	0.0259461	0.172083	DOWN
Tspan9	-1.57897	2.00181	0.0101585	0.113146	DOWN
Fscn1	-1.58133	1.91799	0.0141326	0.130254	DOWN
Mvd	-1.58224	3.70231	0.00329834	0.0743	DOWN
Flt1	-1.58896	1.18007	0.00127671	0.0500483	DOWN
RP24-247M18.5	-1.59198	1.33006	0.000350762	0.0273477	DOWN
Spag5	-1.59264	1.51074	0.00033026	0.0269469	DOWN
Aqp9	-1.59817	1.43157	0.0151302	0.133484	DOWN
Sdc1	-1.60048	2.12521	0.000337748	0.0271957	DOWN
Nme2	-1.61103	6.95813	0.0287988	0.181161	DOWN
Ms4a4b	-1.61187	2.64661	7.47812e-05	0.0132799	DOWN
Gm16104	-1.61744	1.03004	0.00067813	0.0368871	DOWN
Ankrd33b	-1.61756	1.62254	0.0102618	0.113397	DOWN
Il1a	-1.61811	2.45336	0.000201633	0.0205052	DOWN
Gm44805	-1.62336	0.700682	0.0305806	0.18692	DOWN
Vcl	-1.62492	2.32664	0.00481066	0.0873882	DOWN
Csrnp1	-1.62535	5.19222	0.00165705	0.0554771	DOWN
Mir22hg	-1.63093	3.12023	0.00170014	0.055747	DOWN
2018-09-11	-1.63207	4.13556	0.0012058	0.0494856	DOWN
Hotairm1	-1.63639	1.63834	0.0128401	0.125173	DOWN
Gm10053	-1.63918	7.27488	0.0205325	0.153879	DOWN
Cks2	-1.64169	5.8039	0.000221191	0.0215569	DOWN
Avpi1	-1.64304	4.37949	0.000257259	0.0235972	DOWN
Kif11	-1.64403	1.36988	7.33259e-05	0.0132799	DOWN
Eno3	-1.6479	4.55332	0.029983	0.184878	DOWN
Qpct	-1.64906	3.49342	0.0117961	0.120043	DOWN
Mefv	-1.64931	1.98457	0.00886903	0.108002	DOWN
Tmem26	-1.65101	1.1977	0.00316809	0.0730979	DOWN
H2-Oa	-1.65329	5.87801	0.00506811	0.0883444	DOWN
RP24-191C23.1	-1.65816	0.715597	0.00571027	0.0922025	DOWN
Lrrk2	-1.66972	2.37055	0.000118874	0.0165289	DOWN
Uck2	-1.67156	1.99514	0.00035872	0.0273951	DOWN
Rbpms	-1.67873	4.30631	0.00238694	0.0647936	DOWN
F7	-1.67983	0.724883	0.000137615	0.0177227	DOWN
Fam117a	-1.68335	2.02064	0.00101552	0.0456787	DOWN
Gadd45b	-1.68466	5.60368	0.000640163	0.0361142	DOWN
E230016K23Rik	-1.69191	0.98482	0.00829492	0.105445	DOWN
Cd209b	-1.69587	1.32728	9.07407e-05	0.01438	DOWN
Cacnb3	-1.69702	1.26858	0.00179723	0.0571071	DOWN
Atp6v0d2	-1.69742	0.984007	0.0465754	0.225285	DOWN
Tiam2	-1.6979	1.25212	0.00475333	0.0871725	DOWN
Ip6k3	-1.70096	0.884905	0.00696208	0.0972102	DOWN
Ggct	-1.70157	3.01885	0.00239444	0.0648674	DOWN
Thbd	-1.70624	2.48519	4.25328e-05	0.0103376	DOWN
Cd34	-1.71301	2.33552	0.00129337	0.0504123	DOWN
Hr	-1.71762	0.759133	0.0256807	0.171457	DOWN
Gm44135	-1.71884	2.57525	0.00328192	0.0741693	DOWN
Kcnq1	-1.72164	0.774827	0.00332882	0.0744151	DOWN
Hip1r	-1.72304	1.45002	0.000173338	0.019461	DOWN
Unc119b	-1.72383	4.2173	0.000340009	0.0271957	DOWN
Ikbke	-1.72471	1.7417	0.00154131	0.0532777	DOWN
Pdia5	-1.72944	2.33624	0.00115199	0.0482609	DOWN
Rara	-1.73112	3.79249	0.00565572	0.0922025	DOWN
P2ry1	-1.73577	1.02951	0.000770284	0.0392489	DOWN
Snx22	-1.73647	2.13167	0.000876104	0.042107	DOWN
Anp32a	-1.73702	4.34652	0.016873	0.140199	DOWN
Slc25a13	-1.73827	2.64162	0.0155139	0.134479	DOWN
Lockd	-1.74103	1.47197	0.00188477	0.0583905	DOWN
Hist1h2ap	-1.76047	6.28899	0.00131211	0.0504499	DOWN
Cdkn2d	-1.76671	4.63932	0.00234678	0.0645778	DOWN
Cbfa2t3	-1.77122	4.39342	0.00583872	0.0923931	DOWN
Xdh	-1.77537	4.17621	0.0297747	0.184257	DOWN
Ehf	-1.78041	2.00939	2.77968e-05	0.00908753	DOWN
Fam64a	-1.78508	1.84844	6.10454e-05	0.0125987	DOWN
2018-09-03	-1.78682	1.03283	0.0417089	0.214938	DOWN
Napsa	-1.7874	7.85362	0.000208357	0.0207382	DOWN
Cd163	-1.78887	2.53522	0.00142299	0.0520116	DOWN
Stxbp6	-1.79309	2.8717	0.00254552	0.0668892	DOWN
Gcsam	-1.79368	1.44859	0.00367434	0.0770787	DOWN
Slc12a2	-1.79602	2.49556	0.000360216	0.0273951	DOWN
Egr2	-1.79744	4.15347	0.0065979	0.0959531	DOWN
Mdm1	-1.79922	2.26373	0.00609728	0.0940322	DOWN
Arap2	-1.80086	1.14228	0.000341061	0.0271957	DOWN
Olfm1	-1.8064	6.19624	0.0119626	0.120692	DOWN
Cks1b	-1.81955	4.02092	0.000625014	0.0361142	DOWN
Hacd1	-1.82297	2.33908	0.0097721	0.111497	DOWN
Kit	-1.83249	1.40728	0.000146195	0.0179974	DOWN
Igkv6-15	-1.83438	6.87781	0.00545756	0.0909636	DOWN
A530099J19Rik	-1.83849	1.48086	0.000531459	0.0333473	DOWN
Gsr	-1.84663	5.94757	6.99486e-05	0.0132799	DOWN
Dennd3	-1.84776	1.5807	0.000211694	0.0209219	DOWN
Cdca3	-1.85019	2.34484	0.000784093	0.0393507	DOWN
Casc5	-1.85058	1.7497	0.000237157	0.0227405	DOWN
Tnfrsf18	-1.85296	2.64032	0.0264573	0.173993	DOWN
Mki67	-1.85437	1.85329	2.53805e-05	0.00908753	DOWN
Cyp2ab1	-1.85577	1.24933	0.0451191	0.222176	DOWN
Me2	-1.85658	4.22946	0.000789701	0.0393507	DOWN
Palld	-1.86526	2.27585	0.00394992	0.0795516	DOWN
Gadd45a	-1.86705	3.49654	0.00054077	0.0335161	DOWN
Gfra2	-1.86716	0.815014	0.00322666	0.0736308	DOWN
Ccnb1	-1.86832	1.95687	8.37636e-05	0.0137409	DOWN
Gypc	-1.87119	1.59704	0.000477806	0.0313342	DOWN
Nudt17	-1.87508	1.67064	0.00244018	0.0654363	DOWN
Hbegf	-1.87763	1.29571	0.0414714	0.214447	DOWN
Ier3	-1.88453	5.87772	3.74148e-05	0.0103103	DOWN
Aurkb	-1.88734	2.6678	0.00197741	0.0599375	DOWN
Cdk1	-1.88903	2.77603	0.000664882	0.0365397	DOWN
Nr1h3	-1.90284	2.63768	0.0125684	0.123814	DOWN
Pbk	-1.90423	1.3136	0.000200936	0.0205052	DOWN
Palm	-1.90735	3.26549	0.00354574	0.0759709	DOWN
A430078G23Rik	-1.91391	1.08342	0.00620545	0.0944123	DOWN
Hmgb3	-1.91555	2.45994	0.0258432	0.172083	DOWN
Sgms1	-1.91572	4.71952	0.000201205	0.0205052	DOWN
Cox6b2	-1.9203	2.82626	0.00237773	0.0647936	DOWN
Top2a	-1.92562	2.73934	0.00137189	0.0512966	DOWN
Acot7	-1.92959	3.92843	0.00378874	0.0778495	DOWN
C3	-1.94269	3.84006	0.00158466	0.0543394	DOWN
Ccna2	-1.96037	2.16933	0.000514947	0.032849	DOWN
Marco	-1.96118	1.39065	0.00987963	0.112268	DOWN
Nr4a2	-1.96876	1.64705	0.000867409	0.0419766	DOWN
Mfsd6	-1.97049	2.12385	0.000706944	0.0378881	DOWN
Kif23	-1.97325	2.15078	0.000384786	0.0284215	DOWN
Racgap1	-1.97341	3.25239	2.78441e-05	0.00908753	DOWN
Crip2	-1.9774	2.02512	0.0272518	0.176164	DOWN
Kpna2	-1.97897	4.29477	4.52061e-05	0.0105737	DOWN
Ccdc170	-1.98796	0.872753	0.000403913	0.0289362	DOWN
Ramp3	-1.99292	1.34619	0.000155604	0.0184644	DOWN
Dgat2	-1.99535	3.63081	0.048699	0.229583	DOWN
Cst7	-1.99569	1.24086	4.6253e-05	0.0106412	DOWN
Gm16553	-1.99918	0.96685	0.00896103	0.108002	DOWN
Tnfrsf13c	-2.00041	1.35945	0.0011047	0.047499	DOWN
Fam129b	-2.00153	3.47612	0.00205773	0.0601801	DOWN
Cyp2s1	-2.00178	1.34191	0.000226673	0.0219389	DOWN
P2ry10	-2.00503	1.8206	1.20951e-05	0.00688715	DOWN
G430095P16Rik	-2.0074	2.17396	3.74385e-05	0.0103103	DOWN
Arhgap26	-2.0144	3.16632	0.000945343	0.044087	DOWN
Ccr1	-2.01607	4.15769	0.00270395	0.0676422	DOWN
Plp2	-2.01829	5.54664	0.000165124	0.0189947	DOWN
Map4k1	-2.03035	4.42563	0.00328725	0.0741693	DOWN
Rab19	-2.03937	1.57406	0.00207071	0.0602911	DOWN
Msrb1	-2.05642	5.33285	1.51241e-05	0.00688715	DOWN
Itpr1	-2.06158	3.16429	1.33047e-05	0.00688715	DOWN
Hcar2	-2.06403	2.83402	0.000121861	0.0166038	DOWN
Fam65b	-2.06611	1.81721	0.00541272	0.0908638	DOWN
H2-DMb2	-2.0664	6.15139	0.00343144	0.0753629	DOWN
Ptk2	-2.07174	1.51485	0.00183895	0.0579952	DOWN
N4bp3	-2.07283	2.27655	0.000707332	0.0378881	DOWN
Plcb1	-2.07399	1.51261	0.000273494	0.0244473	DOWN
Fosl2	-2.08378	2.9385	9.8473e-05	0.0148864	DOWN
Gm45050	-2.09582	1.17449	0.000454381	0.0304845	DOWN
Nusap1	-2.09609	1.67806	1.72537e-05	0.00733751	DOWN
Heg1	-2.10074	1.88477	0.0024883	0.0661378	DOWN
Ccl2	-2.11001	7.10747	0.00293471	0.0707659	DOWN
Lgals1	-2.11254	6.39985	8.42039e-05	0.0137409	DOWN
AI839979	-2.11341	2.39888	0.0118434	0.120094	DOWN
Cd7	-2.12292	1.99934	0.00257018	0.0668892	DOWN
Ptgir	-2.12456	1.53403	0.00336715	0.0746526	DOWN
Chn2	-2.12899	3.06602	0.00180265	0.0571071	DOWN
Krt80	-2.13113	4.1529	0.0178794	0.144207	DOWN
Spc24	-2.13623	1.89347	0.00020809	0.0207382	DOWN
Sigirr	-2.14564	3.76726	0.00769873	0.101534	DOWN
Pram1	-2.14818	1.15414	0.0467254	0.225419	DOWN
Vegfa	-2.16794	2.47475	0.0458287	0.224098	DOWN
Cd177	-2.17017	1.97976	0.00821929	0.105055	DOWN
Klra17	-2.17731	1.66077	0.00674294	0.0965201	DOWN
S100a11	-2.18623	8.26033	0.000654774	0.0363205	DOWN
Ly6c2	-2.18987	4.91658	0.0106319	0.114776	DOWN
Fam160a2	-2.1981	2.21891	4.10397e-05	0.0103103	DOWN
Bcl11a	-2.20126	1.91822	0.003744	0.0775846	DOWN
St3gal5	-2.20473	4.44507	0.000968322	0.0445555	DOWN
Slc2a6	-2.2226	3.40292	0.0104023	0.114051	DOWN
Ldlrad3	-2.23981	2.9808	0.000477755	0.0313342	DOWN
Wnt11	-2.24152	1.51661	0.00300194	0.0719619	DOWN
Gm15987	-2.2501	1.73272	0.00310366	0.0723193	DOWN
Nrarp	-2.25181	1.08318	0.000156779	0.0184644	DOWN
Ffar4	-2.27347	1.74466	0.000254646	0.0235112	DOWN
Rrm2	-2.28787	2.6726	0.000885457	0.042267	DOWN
Rras2	-2.29755	1.99375	0.000553033	0.0337182	DOWN
Selp	-2.3018	1.02643	5.03312e-05	0.0112119	DOWN
Bex6	-2.30237	1.36892	0.0161689	0.137441	DOWN
Fam20c	-2.30254	2.49482	0.00102534	0.0459285	DOWN
Timd4	-2.31693	1.28933	0.000143939	0.0179974	DOWN
Cldn1	-2.31767	1.56202	0.000110987	0.0158969	DOWN
Clec4d	-2.32199	1.91733	4.77689e-06	0.00492198	DOWN
Stmn1	-2.32388	5.44327	4.11414e-05	0.0103103	DOWN
Adgre4	-2.32504	4.64715	0.0306289	0.187134	DOWN
Nr4a1	-2.32638	7.3984	0.00300959	0.0719619	DOWN
Scnn1a	-2.33048	1.69839	1.00701e-05	0.00667057	DOWN
Lilra6	-2.34328	2.6096	0.0119993	0.120791	DOWN
Lrg1	-2.36665	1.52212	0.00257026	0.0668892	DOWN
Klrk1	-2.38076	3.87597	0.00145839	0.0522642	DOWN
Spint2	-2.38265	4.08901	0.0429216	0.217137	DOWN
Id3	-2.38289	4.24515	0.00530328	0.0901044	DOWN
Ptgs2	-2.38318	2.87715	0.000743655	0.0386109	DOWN
Gpr68	-2.388	2.02105	0.00577502	0.0922025	DOWN
Smpdl3a	-2.39395	6.85107	0.000159199	0.0184644	DOWN
Galnt9	-2.39532	1.72983	0.00353236	0.0759206	DOWN
Tiam1	-2.39561	1.94029	0.000251949	0.0235112	DOWN
Amica1	-2.39763	3.83507	7.60302e-05	0.0132799	DOWN
Mgst1	-2.41004	4.81034	0.000292065	0.0253028	DOWN
Gpr171	-2.41244	1.86345	0.00137538	0.0512966	DOWN
Treml4	-2.42803	5.21529	0.00694783	0.0972102	DOWN
F5	-2.43454	1.40809	3.11613e-06	0.00486335	DOWN
Tbc1d10c	-2.43593	2.66997	0.000293883	0.0253028	DOWN
Fcor	-2.45218	1.80495	0.00237542	0.0647936	DOWN
Rnd3	-2.45405	3.7241	0.00255887	0.0668892	DOWN
Dmwd	-2.4657	1.62279	0.000105652	0.0155637	DOWN
Ccl7	-2.47139	5.39199	0.00247583	0.065964	DOWN
Ednrb	-2.47426	1.63582	1.52132e-05	0.00688715	DOWN
Cd200	-2.47928	1.93086	0.00319007	0.0730979	DOWN
Ccr7	-2.50022	3.04715	0.00179648	0.0571071	DOWN
Cxcl1	-2.50104	4.90913	0.000641649	0.0361142	DOWN
Hpse	-2.5012	2.06591	0.00205759	0.0601801	DOWN
Pygl	-2.53243	3.25475	0.00462225	0.0864915	DOWN
Arg1	-2.54022	1.17804	0.000745586	0.0386109	DOWN
Thbs1	-2.541	3.74332	0.00402449	0.0805082	DOWN
4833407H14Rik	-2.5484	1.71393	0.00900452	0.108008	DOWN
Birc5	-2.55444	3.02475	3.53982e-05	0.0103103	DOWN
Net1	-2.55587	3.05063	0.000106236	0.0155637	DOWN
Sell	-2.56183	3.12371	0.00657476	0.0959149	DOWN
Ddr1	-2.57069	2.58063	5.50613e-05	0.011852	DOWN
Fabp4	-2.57435	3.93749	0.000267008	0.0240204	DOWN
Cd226	-2.58141	1.7737	0.00131738	0.0504699	DOWN
Ube2c	-2.59666	2.73134	0.00013765	0.0177227	DOWN
Gm13373	-2.60581	2.19241	2.72222e-05	0.00908753	DOWN
Adora2b	-2.61586	1.66275	0.000469025	0.0311957	DOWN
Plpp1	-2.63519	2.269	0.00494347	0.0882913	DOWN
Ifi205	-2.66682	3.74056	3.81194e-06	0.00486335	DOWN
Atp1a3	-2.66721	3.26694	0.0271154	0.175768	DOWN
Serpinb10	-2.67539	2.75446	0.0178134	0.144121	DOWN
Gda	-2.67683	2.25449	0.00912989	0.108139	DOWN
4930523C07Rik	-2.68337	3.40237	0.000120683	0.0166038	DOWN
Add3	-2.69889	4.10188	3.13904e-05	0.00957681	DOWN
Hsd11b1	-2.7002	2.859	2.40563e-05	0.00888439	DOWN
Cd2	-2.70052	1.71857	0.000190702	0.0201227	DOWN
Ccnb2	-2.71132	2.54284	1.77915e-05	0.00734368	DOWN
Slc9a3r2	-2.72173	2.1932	0.000517943	0.0328906	DOWN
A530064D06Rik	-2.72316	2.00273	0.0051277	0.0887733	DOWN
Vim	-2.72493	6.56296	0.00028971	0.0253028	DOWN
Hmgn3	-2.73346	1.99037	0.000310327	0.0263771	DOWN
Acap1	-2.73603	2.34972	0.000645907	0.0361142	DOWN
S1pr5	-2.73742	2.3325	0.0188647	0.147625	DOWN
Alox5	-2.73807	3.00559	0.00108362	0.0467924	DOWN
2810417H13Rik	-2.77447	2.40155	0.000318682	0.0264638	DOWN
Kctd14	-2.78481	1.84417	0.00229996	0.0644263	DOWN
Il1rn	-2.80183	2.64358	0.00289235	0.069985	DOWN
Glipr2	-2.80711	3.11364	0.00185271	0.0582538	DOWN
Gm5150	-2.80913	2.65654	0.00227593	0.0640088	DOWN
Kmo	-2.82306	4.11127	0.000180443	0.0194795	DOWN
Cd209g	-2.82922	1.81187	0.00956179	0.110812	DOWN
Anxa2	-2.85852	7.03026	0.00104578	0.0461171	DOWN
Ceacam1	-2.86061	5.16922	0.00358176	0.0761283	DOWN
Trem3	-2.86979	2.63403	0.0134303	0.127871	DOWN
Mmp9	-2.89373	2.17212	2.80378e-06	0.00486335	DOWN
Hp	-2.89945	4.03047	0.0162002	0.137463	DOWN
Trem1	-2.90028	2.54361	0.00851762	0.106277	DOWN
Cd209c	-2.90207	2.73695	0.000127109	0.0169891	DOWN
Rasgrp2	-2.93454	3.5175	0.0012618	0.0500483	DOWN
Cbr2	-2.93721	3.72643	0.000724882	0.0383512	DOWN
Lyve1	-2.93785	1.96661	0.000676228	0.0368871	DOWN
Pdlim1	-2.95937	2.28355	0.0050203	0.0882913	DOWN
Lmo1	-2.96471	1.71496	2.10684e-05	0.00844784	DOWN
Fabp5	-2.96667	3.74264	1.35534e-05	0.00688715	DOWN
Sirpb1c	-2.99253	4.4534	0.00311765	0.0723193	DOWN
Tnfsf9	-2.99798	4.86335	1.62336e-05	0.00711944	DOWN
Zbtb46	-3.00043	2.68509	0.000401995	0.0289362	DOWN
Rgcc	-3.01354	2.37751	4.79171e-06	0.00492198	DOWN
Vsig4	-3.03502	1.39266	0.000996912	0.0451312	DOWN
Gramd4	-3.04837	2.68825	0.000329579	0.0269469	DOWN
Hopx	-3.05495	3.2302	0.000134581	0.0176515	DOWN
Dok2	-3.06678	4.0881	0.000726907	0.0383512	DOWN
G0s2	-3.08601	3.59429	0.00328582	0.0741693	DOWN
Il17ra	-3.09379	4.29329	0.00142755	0.0520116	DOWN
Il6	-3.10118	2.22682	5.1995e-05	0.0114015	DOWN
Nfil3	-3.10912	4.26516	1.11841e-05	0.00682427	DOWN
Gcnt2	-3.13989	2.67916	7.25732e-05	0.0132799	DOWN
Cd209d	-3.15292	1.90474	0.000178226	0.0194795	DOWN
Cd5l	-3.15513	1.48329	0.00237999	0.0647936	DOWN
F10	-3.15665	2.47695	3.05698e-05	0.00953369	DOWN
Bcam	-3.16127	1.8118	0.000916139	0.0435834	DOWN
F13a1	-3.16692	4.86831	0.000238197	0.0227405	DOWN
Tgm2	-3.17829	4.20648	0.000124332	0.0167776	DOWN
Kcne3	-3.17932	2.25583	0.000801956	0.03949	DOWN
Plac8	-3.18179	5.98956	0.00715514	0.0983794	DOWN
Tnip3	-3.18298	4.68451	2.37076e-05	0.00888439	DOWN
S100a8	-3.20085	3.3219	0.00134953	0.050912	DOWN
Cd300e	-3.2055	3.76193	0.00667735	0.0961791	DOWN
Emp1	-3.22313	2.35709	2.96705e-05	0.00946355	DOWN
Tppp3	-3.22718	4.09643	0.00111449	0.0475401	DOWN
Ace	-3.2325	3.69156	0.00498141	0.0882913	DOWN
Serpinb1a	-3.23486	2.2873	3.58265e-06	0.00486335	DOWN
Ly6i	-3.24308	2.78967	0.00677408	0.09681	DOWN
Cfp	-3.27773	6.21838	4.00583e-05	0.0103103	DOWN
Ltb4r1	-3.2826	3.98016	0.00119492	0.0494674	DOWN
Apoc2	-3.30454	4.47542	0.00274806	0.0680182	DOWN
Aldh1a2	-3.31647	2.11176	0.000954369	0.0443497	DOWN
Nupr1	-3.32065	4.29017	0.000207922	0.0207382	DOWN
Ccl22	-3.32533	2.80365	4.00534e-05	0.0103103	DOWN
Fcrls	-3.38809	4.0017	0.000848791	0.0413609	DOWN
Plaur	-3.41847	4.6934	0.000292981	0.0253028	DOWN
S100a6	-3.44031	7.03498	0.000167903	0.0191467	DOWN
Clec10a	-3.45871	5.69149	0.000145646	0.0179974	DOWN
Anxa1	-3.47981	5.36152	6.33783e-05	0.0128906	DOWN
Rgs18	-3.49494	2.54764	7.66477e-05	0.0132799	DOWN
Smim5	-3.49796	2.47213	1.4267e-05	0.00688715	DOWN
Btla	-3.51733	1.97604	7.28446e-05	0.0132799	DOWN
Ms4a8a	-3.53145	2.22949	1.50077e-05	0.00688715	DOWN
Padi4	-3.54664	2.17436	2.43159e-06	0.00486335	DOWN
S100a10	-3.60837	6.28546	9.69888e-06	0.00667057	DOWN
Dusp5	-3.62069	3.87454	7.21172e-05	0.0132799	DOWN
Adam8	-3.62175	3.08143	8.83011e-05	0.0142439	DOWN
Siglecg	-3.64302	2.28605	0.000118956	0.0165289	DOWN
Ahnak	-3.64991	3.81582	5.93577e-06	0.00555351	DOWN
Igkv12-41	-3.65966	1.76767	0.038027	0.206882	DOWN
Cd300lg	-3.66038	2.18422	3.34248e-05	0.00998051	DOWN
S100a9	-3.66526	3.35811	0.00133954	0.0506715	DOWN
Ecm1	-3.67077	4.33542	2.25652e-05	0.00879667	DOWN
Clec4e	-3.68853	3.37559	6.70675e-05	0.0130726	DOWN
Cd209f	-3.70683	2.50995	0.000395539	0.0289114	DOWN
Igkv8-24	-3.74747	1.61102	0.0301423	0.185371	DOWN
Fgfr1	-3.76194	2.67845	3.36481e-06	0.00486335	DOWN
Capg	-3.78807	5.25255	8.23967e-05	0.0137409	DOWN
Igkv4-58	-3.80223	1.63448	0.0407509	0.212365	DOWN
Slpi	-3.8495	5.58876	1.88813e-06	0.00486335	DOWN
Cd24a	-3.87926	3.79648	1.44352e-07	0.00202583	DOWN
Ifitm6	-3.90168	4.96966	0.000360973	0.0273951	DOWN
Pglyrp1	-4.04725	3.77069	0.00220357	0.063112	DOWN
Mcemp1	-4.07115	3.94156	9.48061e-06	0.00667057	DOWN
Igkv4-68	-4.0766	1.81314	0.0303536	0.186248	DOWN
Folr2	-4.16326	3.0426	0.000377733	0.0281378	DOWN
S100a4	-4.17275	6.26185	0.000194224	0.0203092	DOWN
Ccl17	-4.29595	2.81479	1.04569e-05	0.00667057	DOWN
Serpinb2	-4.40396	1.94004	0.000282623	0.0249924	DOWN
Klrd1	-4.4462	3.93083	0.000179889	0.0194795	DOWN
Prg4	-4.54744	2.55265	1.01733e-05	0.00667057	DOWN
Ccl24	-4.5838	2.86033	4.34038e-07	0.00304564	DOWN		ALL	0
Bhlhe40	-4.6974	4.15128	4.91005e-06	0.00492198	DOWN
Ear2	-4.73421	5.53955	0.000494574	0.0319855	DOWN
Cxcl13	-4.88692	2.72714	5.57383e-05	0.011852	DOWN
Alox15	-4.94271	3.14996	7.39707e-07	0.00346035	DOWN
Fn1	-4.96349	4.5191	1.0261e-05	0.00667057	DOWN
Fcna	-5.19542	3.41134	7.1451e-06	0.00626715	DOWN
Cd209a	-5.60022	6.27516	9.78035e-05	0.0148864	DOWN
Saa3	-5.95317	3.4393	2.71449e-05	0.00908753	DOWN
Lyz1	-6.89427	5.41127	1.32577e-05	0.00688715	DOWN
Retnla	-7.06869	7.52821	1.30169e-06	0.00456698	DOWN

## Sheet: KRM vs  Cd11cLO Mf
ID	log2FC	AveExpr	P.Value	adj.P.Val	Direction			UP	1386
Igha	7.66225	7.41666	0.00194451	0.00953126	UP			DOWN	1288
Mmp12	7.23376	6.64602	8.60788e-09	5.13908e-06	UP			ALL	2674
Igkv1-110	6.7302	3.88413	5.01579e-07	3.27403e-05	UP
Mmp13	6.65264	6.0956	4.27255e-07	2.95159e-05	UP
Cadm1	6.18908	6.32402	6.0138e-10	2.47966e-06	UP
Cd72	6.01268	8.25802	1.15802e-08	5.24249e-06	UP
Igkv8-21	5.9974	3.46539	0.00129889	0.00704069	UP
Ighv5-17	5.94331	3.43448	1.78773e-06	6.7921e-05	UP
Jchain	5.89899	6.50127	0.000708566	0.0044894	UP
Igkv8-19	5.89248	3.40543	1.95586e-05	0.000327158	UP
Iglv1	5.84173	5.63206	0.000262429	0.00212482	UP
Srpk3	5.72659	4.64578	8.21743e-09	5.13908e-06	UP
Scimp	5.65496	6.76675	2.91092e-09	4.99031e-06	UP
Igkv6-15	5.64537	3.67221	4.01654e-06	0.000112467	UP
Igkv3-2	5.63154	3.25633	0.000420435	0.00304144	UP
Ch25h	5.5696	5.27264	4.76325e-06	0.000124252	UP
Slamf9	5.51198	7.81949	6.37724e-10	2.47966e-06	UP
Ighv1-72	5.49904	3.18061	1.84586e-07	1.99268e-05	UP
Igkv5-39	5.38006	3.11263	1.05457e-05	0.000215114	UP
Igkv3-4	5.30455	3.06948	0.000236825	0.0019748	UP
Ighv10-3	5.26404	3.04633	3.80099e-07	2.82181e-05	UP
Ighv3-6	5.25087	3.0388	3.75768e-06	0.000107843	UP
Zmynd15	5.19784	5.48176	3.58874e-07	2.79802e-05	UP
Ighv1-55	5.17859	3.28585	0.00201899	0.00979757	UP
Tmem119	5.15833	5.6556	3.11553e-07	2.55647e-05	UP
Ighv14-2	5.10662	2.95637	2.67975e-06	8.64393e-05	UP
Igkv4-53	5.09591	2.95026	0.0154133	0.0452247	UP
Lilra5	5.09123	7.18124	8.61219e-10	2.47966e-06	UP
Igkv14-111	5.08363	2.94324	1.35256e-06	5.66624e-05	UP
Igkc	5.08308	9.37602	0.000443897	0.0031589	UP
Igkv4-59	5.07563	2.93866	5.56682e-07	3.47221e-05	UP
Ighv1-22	5.07127	2.93617	2.32843e-05	0.000374309	UP
Igkv6-23	5.06149	2.93058	0.0292628	0.0737719	UP
Igkv10-94	4.97723	3.08731	0.0166441	0.0478753	UP
Igkv10-96	4.93755	5.1727	0.0104921	0.0335107	UP
Ms4a7	4.92359	7.51994	3.73421e-10	2.47966e-06	UP
Igkv8-27	4.92275	2.85131	0.0209051	0.0569012	UP
Iglc1	4.9164	6.13794	0.000229729	0.00193635	UP
Igkv13-84	4.84804	2.80861	0.000252318	0.00205874	UP
Igkv14-100	4.83365	2.80039	0.0211943	0.057521	UP
Igkv4-91	4.78409	2.77207	0.00096305	0.005655	UP
Igkv6-20	4.77643	2.7677	0.000173358	0.00158599	UP
Cxcl16	4.76742	8.25806	9.60706e-09	5.13908e-06	UP
Vcam1	4.76299	5.45577	7.14974e-06	0.000164222	UP
Prss30	4.69114	3.74486	7.63974e-07	4.13962e-05	UP
Cd4	4.69061	3.79159	2.04372e-06	7.22458e-05	UP
Hpgds	4.60299	4.92956	3.77061e-07	2.82181e-05	UP
Slco2b1	4.59562	6.3844	9.25287e-08	1.44283e-05	UP
Igkv6-32	4.58081	2.65591	0.0232427	0.0615799	UP
Galnt12	4.56433	4.7527	8.44129e-08	1.39784e-05	UP
Ighv1-75	4.50645	2.61342	3.84127e-05	0.000539084	UP
Itga9	4.49861	5.12902	1.30724e-08	5.55933e-06	UP
H2-M2	4.47849	3.05543	1.25713e-06	5.59724e-05	UP
Lrrc3	4.44624	2.97876	1.40601e-07	1.81956e-05	UP
Ighv1-26	4.44041	2.57568	0.000874958	0.00528136	UP
9430076C15Rik	4.40095	4.9093	1.92771e-07	2.0495e-05	UP
Igkv1-135	4.39147	2.54772	0.0012724	0.0069401	UP
Ighv1-34	4.37281	2.53705	7.1448e-05	0.000846531	UP
Ighv1-76	4.37175	2.53645	0.000123912	0.00124837	UP
Col14a1	4.36773	4.36318	9.53449e-08	1.45442e-05	UP
Asb2	4.36632	5.78259	8.46633e-08	1.39784e-05	UP
Arhgap22	4.34632	5.23527	8.97168e-09	5.13908e-06	UP
Ighv1-9	4.34562	3.45463	0.000535471	0.00363736	UP
Igsf9	4.3097	4.01264	6.03049e-07	3.67965e-05	UP
Gm15523	4.30942	3.21992	8.78934e-06	0.000186783	UP
St3gal6	4.30344	6.49423	1.47553e-08	5.75211e-06	UP
Ighv9-3	4.29801	2.49431	0.0217602	0.0585473	UP
Itgax	4.24821	5.73099	1.63058e-07	1.93946e-05	UP
Cd81	4.24583	9.5103	4.29234e-08	1.07626e-05	UP
Igkv9-120	4.23838	3.42485	0.00113939	0.00643469	UP
Matn2	4.22979	3.08464	8.88566e-06	0.000188086	UP
Nes	4.20403	2.84602	3.9097e-07	2.82181e-05	UP
Blnk	4.1907	5.86882	2.948e-05	0.000443432	UP
Igkv1-117	4.17054	2.42147	0.0214154	0.0578698	UP
Ptchd1	4.16711	3.32946	5.43087e-07	3.44872e-05	UP
Axl	3.99972	8.02931	3.51353e-07	2.79802e-05	UP
Ighv1-52	3.99885	2.32336	0.000127553	0.00127226	UP
Fmnl3	3.95458	5.2525	1.24886e-08	5.47705e-06	UP
Slamf7	3.88683	6.78577	5.8135e-06	0.000141644	UP
Gbp8	3.87318	3.14416	1.6493e-07	1.93946e-05	UP
Ighv1-18	3.8717	2.2507	9.69155e-05	0.00104947	UP
Tanc2	3.86708	4.96886	4.75086e-06	0.000124159	UP
Fads1	3.86683	5.01666	2.43324e-08	7.93529e-06	UP
Tnfsf13b	3.86668	5.48263	7.85244e-08	1.39784e-05	UP
Cttnbp2nl	3.86561	5.38382	1.8338e-07	1.99268e-05	UP
Igkv4-50	3.86233	2.24535	0.000249309	0.00204513	UP
Tgfbr1	3.84682	7.06942	4.83134e-06	0.000125329	UP
Gpr31b	3.77524	3.827	1.68134e-07	1.93946e-05	UP
Fcgr4	3.76945	7.65851	4.6482e-08	1.10813e-05	UP
Gm21860	3.73443	3.66963	0.000806219	0.00498875	UP
Gm21748	3.73443	3.66963	0.000806219	0.00498875	UP
G530011O06Rik	3.73119	5.49894	7.81547e-09	5.13908e-06	UP
P3h3	3.70465	2.83067	2.16917e-07	2.12095e-05	UP
F11r	3.69132	6.58894	2.47201e-06	8.17017e-05	UP
Serpinf1	3.68145	5.19933	5.35349e-08	1.16597e-05	UP
Tspan33	3.66324	4.70616	0.000803391	0.00497783	UP
Cdk18	3.66275	3.4772	1.90833e-06	7.01625e-05	UP
Gm20429	3.64125	2.47564	3.94142e-06	0.00011152	UP
Rnf180	3.64028	3.72268	2.56362e-08	7.99506e-06	UP
Adrb1	3.61172	3.57355	3.2621e-06	9.7405e-05	UP
Dst	3.60302	3.93703	2.02341e-06	7.20724e-05	UP
Smpd5	3.6015	2.99034	2.73694e-05	0.000419784	UP
Ms4a14	3.59946	3.34962	7.05817e-07	3.93073e-05	UP
Ighv7-3	3.57124	2.2792	0.0271259	0.0695836	UP
AU020206	3.56409	4.68699	2.03249e-05	0.000336764	UP
Clec9a	3.53727	2.82519	3.57325e-06	0.000103824	UP
Ighv1-66	3.53456	2.05805	0.0160294	0.0465652	UP
Pdgfb	3.5343	5.00482	7.23495e-07	3.98178e-05	UP
Rab3il1	3.53292	7.10844	4.05654e-08	1.05425e-05	UP
Ccnd2	3.53288	5.11205	5.68664e-07	3.5157e-05	UP
Tlr12	3.51634	3.67573	9.34597e-06	0.000195763	UP
H2-Eb1	3.48426	12.3704	2.98e-08	8.71276e-06	UP
1810011H11Rik	3.47737	4.9431	3.69522e-07	2.82181e-05	UP
H2-Ob	3.475	4.6835	1.37713e-06	5.71129e-05	UP
Dlc1	3.44509	3.11073	1.74853e-06	6.72296e-05	UP
Hs3st3a1	3.44481	2.46401	1.00277e-06	4.90873e-05	UP
Adam33	3.44051	4.21174	9.07082e-07	4.59566e-05	UP
Abcc3	3.43908	4.9777	2.47103e-07	2.23949e-05	UP
A4galt	3.42395	3.78188	4.32464e-06	0.000116268	UP
Ighg1	3.41363	2.14692	0.0335887	0.0819086	UP
Ighv1-54	3.41225	1.98816	0.000933767	0.00551535	UP
Hs3st1	3.4083	3.37815	4.18629e-07	2.93459e-05	UP
Zfp599	3.40367	2.42462	4.78471e-07	3.1824e-05	UP
C1qa	3.39372	10.6654	1.61351e-06	6.41471e-05	UP
Clec4b1	3.38282	7.56758	2.94728e-08	8.71276e-06	UP
Siglece	3.37305	7.45098	9.71678e-07	4.8016e-05	UP
Meis3	3.36957	3.9082	4.4133e-07	2.98048e-05	UP
Ighv8-8	3.35866	1.95754	0.00137716	0.00736832	UP
Tgfb3	3.35095	2.05072	7.78657e-08	1.39784e-05	UP
Igkv4-57-1	3.33939	2.34805	0.0362637	0.0867879	UP
Iglc2	3.33348	3.39571	0.00246021	0.0113053	UP
Sh3pxd2b	3.3171	3.8564	1.17369e-05	0.000231994	UP
Ighv1-78	3.31612	1.93323	0.00951431	0.0312996	UP
Ighv1-74	3.3132	1.93156	0.0213348	0.0577349	UP
Itga8	3.30558	4.33619	1.86588e-07	1.99891e-05	UP
Speg	3.29067	2.01589	1.27468e-06	5.60316e-05	UP
Pea15a	3.28382	8.10041	1.80124e-07	1.98466e-05	UP
Hexb	3.2752	9.57471	9.27339e-09	5.13908e-06	UP
Tpbgl	3.26324	3.43137	7.88722e-06	0.000177103	UP
Igkv4-74	3.26119	1.90184	0.0252179	0.0656722	UP
Ets1	3.2414	3.96835	8.16408e-08	1.39784e-05	UP
Sema4c	3.23372	3.05587	1.28097e-06	5.60316e-05	UP
Bend6	3.23131	2.94533	1.28347e-06	5.60316e-05	UP
Cyr61	3.19763	6.31788	0.000890359	0.00534444	UP
Syt11	3.19219	4.60405	8.03494e-07	4.22488e-05	UP
Pald1	3.18444	3.59344	1.99469e-06	7.18862e-05	UP
Abca14	3.18442	2.08738	3.71514e-06	0.000106968	UP
Gatm	3.17397	7.23264	0.000375133	0.00277545	UP
Fblim1	3.16911	3.03669	1.17213e-07	1.6104e-05	UP
Hepacam2	3.16099	3.11728	8.59055e-07	4.4593e-05	UP
Cd79b	3.1609	5.78617	2.88784e-06	9.0062e-05	UP
Tle1	3.15393	6.20981	7.56289e-08	1.39784e-05	UP
Cxcr3	3.14596	3.12849	5.97306e-06	0.000143784	UP
C1qc	3.14472	10.9845	2.7911e-06	8.79538e-05	UP
Cdk6	3.13893	4.8665	3.251e-06	9.7405e-05	UP
Tmem171	3.13873	2.30204	6.47323e-06	0.00015217	UP
Lacc1	3.13235	6.68341	1.45485e-06	5.92524e-05	UP
Igkv9-123	3.12156	1.82206	0.03031	0.0758642	UP
Zfp691	3.11498	2.81473	1.30633e-05	0.000248833	UP
Hba-a2	3.08689	6.83033	0.035461	0.0854206	UP
C1qb	3.08296	11.7891	1.43472e-06	5.90466e-05	UP
Pvt1	3.07257	4.06809	6.92302e-08	1.33093e-05	UP
Dnase1l3	3.07035	2.31735	4.22394e-07	2.93459e-05	UP
Cd300ld2	3.06972	2.5674	4.99429e-05	0.000653763	UP
Rn7sk	3.05097	5.5711	0.0417811	0.0971432	UP
H2-Ab1	3.04362	13.2794	1.72829e-07	1.94039e-05	UP
Gm15156	3.04133	1.77621	1.26665e-06	5.60316e-05	UP
Igkv4-70	3.04005	1.77548	0.0231749	0.0614466	UP
Trim47	3.04003	6.05922	7.13325e-07	3.94126e-05	UP
Icosl	3.0321	6.02892	4.81657e-08	1.10813e-05	UP
H2-Aa	2.98627	12.7978	3.79598e-07	2.82181e-05	UP
Ccr5	2.97363	6.62163	8.79061e-06	0.000186783	UP
Stab1	2.96934	6.57134	1.0856e-06	5.09722e-05	UP
Mgl2	2.96564	8.19068	1.48008e-05	0.000271168	UP
Abhd6	2.95127	3.55152	0.000109517	0.00114102	UP
C3ar1	2.94388	6.92361	9.1439e-08	1.44186e-05	UP
Gm8818	2.93748	4.63942	2.88644e-05	0.000436983	UP
Epor	2.92645	3.08715	1.23319e-05	0.00024037	UP
Gpr155	2.92608	4.81931	3.23726e-06	9.7405e-05	UP
Igkv2-137	2.91776	1.7056	0.0291594	0.0736011	UP
Pmepa1	2.91775	3.93007	2.31785e-06	7.93551e-05	UP
Card11	2.91166	2.85588	2.82142e-06	8.85596e-05	UP
Hbb-bs	2.9106	6.80409	0.0265334	0.0683625	UP
Itgb5	2.90612	7.58684	6.49535e-08	1.29293e-05	UP
4933424M12Rik	2.90142	3.06445	0.000193254	0.00172698	UP
Gm4951	2.88839	3.23155	3.26246e-05	0.000476931	UP
Plxdc2	2.88491	5.64118	3.21866e-06	9.71411e-05	UP
D8Ertd82e	2.87653	2.76012	1.90979e-06	7.01625e-05	UP
Gadd45g	2.87592	8.3682	2.27985e-05	0.000369976	UP
Gm26902	2.87533	1.68135	5.89479e-08	1.23474e-05	UP
Fam214a	2.85543	4.32826	3.96337e-07	2.82949e-05	UP
Cd300ld5	2.85396	1.66914	1.76836e-07	1.96962e-05	UP
P2ry6	2.84771	7.85203	2.06247e-08	7.23619e-06	UP
Sdc4	2.84385	5.79234	5.158e-06	0.000130663	UP
Ccl4	2.84108	10.7807	0.00026781	0.00215384	UP
Crym	2.837	2.85155	0.00100393	0.00583886	UP
Rtn1	2.82679	4.30117	4.23357e-06	0.000115143	UP
Tmem221	2.81629	3.66601	3.06566e-06	9.39974e-05	UP
Dtx4	2.80037	4.34248	4.67269e-06	0.000122573	UP
Fgd2	2.79833	8.1893	7.61578e-08	1.39784e-05	UP
Il2ra	2.79515	2.02041	2.65144e-05	0.000412074	UP
Cxcl14	2.78989	3.45578	7.48238e-07	4.0859e-05	UP
Fnbp1l	2.78881	3.20745	1.6278e-06	6.45326e-05	UP
Tm4sf5	2.78424	2.15039	0.000112273	0.00116198	UP
Ddx43	2.76465	1.85854	4.62956e-06	0.000121669	UP
Mgat4a	2.75797	3.99222	2.32852e-07	2.1844e-05	UP
Ccl12	2.75669	7.30751	1.27276e-05	0.000244349	UP
Mmp14	2.74365	4.70126	8.73501e-06	0.000186586	UP
4833411C07Rik	2.74269	1.93346	2.78704e-06	8.79538e-05	UP
Il21r	2.73276	5.64741	6.59584e-07	3.8093e-05	UP
Adap2	2.72957	5.7034	1.14442e-06	5.19767e-05	UP
Lair1	2.7142	7.64963	1.43915e-07	1.81956e-05	UP
Lifr	2.68915	6.13347	1.88693e-05	0.000320897	UP
Gm17147	2.68864	2.39786	6.78508e-05	0.000815953	UP
Nlrp1c-ps	2.67727	4.28508	0.000269973	0.00216393	UP
Adgrg5	2.67563	3.08685	0.0006159	0.00404295	UP
Cabp4	2.67057	2.43609	1.00735e-06	4.90873e-05	UP
Ntpcr	2.66097	6.83603	3.92085e-07	2.82181e-05	UP
Spsb1	2.65263	2.55132	3.87748e-06	0.000110155	UP
Neurl1a	2.64731	2.28006	2.68757e-07	2.37216e-05	UP
Kcnj9	2.64163	1.81237	9.25559e-06	0.00019416	UP
Pik3ip1	2.63655	3.21297	0.00390761	0.0160584	UP
Zfp810	2.63263	4.4037	0.000140278	0.00136376	UP
Cxx1c	2.63146	2.80192	1.2931e-06	5.60316e-05	UP
Strip2	2.62455	2.23838	3.93463e-05	0.000547804	UP
Gm26520	2.62207	2.21999	1.77794e-06	6.7921e-05	UP
Tlcd2	2.62166	4.31059	8.80377e-06	0.000186783	UP
Gm10052	2.61291	3.3854	8.779e-06	0.000186783	UP
Klhl13	2.60236	2.87399	0.000118733	0.00120485	UP
Cd276	2.60209	2.7738	2.99266e-07	2.50338e-05	UP
H2-Q6	2.60134	6.51417	2.02966e-06	7.2112e-05	UP
Pld2	2.59266	4.9327	2.7856e-07	2.42815e-05	UP
Ighg2b	2.581	1.51316	0.0275822	0.0703669	UP
Adam23	2.57917	1.69926	1.34749e-05	0.000254175	UP
Ckb	2.5673	8.44697	1.46655e-07	1.83764e-05	UP
Sh2d1b1	2.56617	4.98514	7.16271e-05	0.000846853	UP
Gm8696	2.54899	2.46201	2.0195e-06	7.20724e-05	UP
Tmcc3	2.5481	6.43765	1.73142e-06	6.71238e-05	UP
H2-DMb1	2.54644	9.62892	3.03112e-07	2.51708e-05	UP
Bcl2a1a	2.54396	6.2379	4.62608e-07	3.10634e-05	UP
Adgrl3	2.54283	2.0125	1.56611e-05	0.00028178	UP
Rac3	2.53974	3.74229	0.000223673	0.0018944	UP
Acsl1	2.53919	6.86818	1.26032e-06	5.59724e-05	UP
Plxna4	2.53753	2.22226	5.62833e-06	0.000139309	UP
Prkar1b	2.53458	2.66008	3.20899e-05	0.00047157	UP
Etv5	2.52639	4.65227	7.30581e-07	4.00507e-05	UP
Dennd2c	2.52524	3.21741	4.21571e-06	0.00011488	UP
Enpp4	2.52023	3.48089	2.49125e-06	8.2071e-05	UP
Mycl	2.51322	2.04668	5.03769e-05	0.000658276	UP
Mtmr11	2.51171	3.51071	0.000182833	0.00165434	UP
Tmbim1	2.50501	7.14252	4.7764e-08	1.10813e-05	UP
B3galnt1	2.50401	4.79484	2.50878e-07	2.25694e-05	UP
Fndc4	2.49896	2.62876	1.19793e-05	0.000235789	UP
Cd86	2.49534	7.64204	2.47343e-07	2.23949e-05	UP
Ccnd1	2.49522	3.46199	2.36175e-05	0.000378366	UP
Arrb2	2.4925	8.31385	1.76662e-06	6.77398e-05	UP
Adam22	2.49065	1.9225	1.21474e-06	5.49925e-05	UP
Extl3	2.48964	5.01111	2.45338e-07	2.23949e-05	UP
RP24-502J3.1	2.48633	4.08384	6.26584e-06	0.000148288	UP
C2	2.48198	3.10913	1.9765e-05	0.000330217	UP
Myo1e	2.47953	4.04699	2.32124e-05	0.000374011	UP
Ighv2-6	2.47829	1.45447	0.0118726	0.0367246	UP
Cpq	2.4777	6.16165	1.30675e-05	0.000248833	UP
Abhd15	2.47227	5.38701	2.74289e-05	0.000420236	UP
Oas1g	2.47047	5.33256	5.19883e-07	3.34681e-05	UP
Stard13	2.46817	1.99943	4.41742e-07	2.98048e-05	UP
Wtip	2.46724	3.63767	2.25242e-05	0.00036671	UP
H2-Oa	2.46626	4.11249	8.2339e-06	0.000180272	UP
Fam134b	2.46337	4.88492	3.28186e-06	9.77869e-05	UP
RP23-116E3.2	2.46094	4.67866	4.78738e-05	0.000634341	UP
Il1rl2	2.45404	2.70143	2.8339e-06	8.85767e-05	UP
Zfp658	2.45111	4.10053	3.77363e-07	2.82181e-05	UP
Enho	2.4483	1.97875	4.17601e-05	0.000572884	UP
Gm17590	2.44826	2.00501	0.000291039	0.00229648	UP
Hbb-bt	2.44627	4.55123	0.0297973	0.0749284	UP
Xlr	2.44082	3.94264	2.3478e-05	0.00037656	UP
Stbd1	2.43753	3.57129	3.39861e-06	9.95918e-05	UP
Bcl2l1	2.4216	5.66152	1.03389e-07	1.52733e-05	UP
Il10rb	2.41916	8.10191	8.34496e-08	1.39784e-05	UP
Loxl3	2.41835	2.96465	0.000212738	0.00183727	UP
Cx3cr1	2.41596	8.41089	6.40189e-07	3.75917e-05	UP
Ighv14-4	2.41556	1.41862	0.0231574	0.0614117	UP
Btbd11	2.4119	2.17455	1.86798e-06	6.93526e-05	UP
Clcf1	2.41174	2.79366	6.10594e-06	0.000145733	UP
Tlr1	2.41051	5.75847	1.30143e-06	5.60316e-05	UP
Tmem191c	2.40763	4.92804	5.24386e-05	0.000675778	UP
Phf11b	2.40059	7.50445	5.71357e-06	0.000139974	UP
Acvrl1	2.39803	6.43748	1.67253e-07	1.93946e-05	UP
Ighv4-1	2.39786	1.40851	0.0179259	0.0506181	UP
Tmem176a	2.39479	9.16048	0.000119237	0.00120908	UP
1700023H06Rik	2.39388	4.40527	0.000300737	0.00235171	UP
Ciita	2.39074	5.56105	8.58331e-06	0.000185573	UP
Soga1	2.38764	3.9211	1.95914e-07	2.06726e-05	UP
Olfml3	2.38529	2.7963	2.80686e-05	0.000427239	UP
Ctsf	2.36853	4.6872	0.00106144	0.00612257	UP
Anks6	2.36311	2.32373	7.77028e-05	0.000899737	UP
Vaultrc5	2.36079	1.85373	0.000679472	0.00434854	UP
Frmd4b	2.35553	5.88195	4.1933e-05	0.000574135	UP
Tmeff1	2.35474	1.38387	1.4354e-07	1.81956e-05	UP
Fam234b	2.3322	4.09904	2.56037e-05	0.000401477	UP
Fnbp1	2.33092	6.42085	4.81953e-06	0.000125254	UP
Ust	2.3283	2.64442	1.34039e-06	5.65457e-05	UP
Igf2bp3	2.32577	1.80873	5.71506e-06	0.000139974	UP
Myc	2.32316	5.58617	3.24479e-05	0.000475835	UP
Tgfbr2	2.32203	7.00261	3.3619e-06	9.95379e-05	UP
Hba-a1	2.32203	5.74856	0.0317545	0.0786244	UP
Tlr3	2.31993	3.11551	2.72135e-05	0.000418307	UP
Pou6f1	2.31964	1.9998	4.4858e-06	0.000119005	UP
Gm43914	2.31835	1.50634	0.000465098	0.00328494	UP
Sesn1	2.29935	5.97377	7.09164e-07	3.93376e-05	UP
Stk38l	2.2902	4.08339	1.68111e-07	1.93946e-05	UP
Tmem86a	2.28698	6.20877	3.57255e-07	2.79802e-05	UP
Abhd12	2.28424	8.05706	3.62016e-07	2.80692e-05	UP
Slc29a3	2.27962	6.6127	4.11413e-07	2.90139e-05	UP
Kcnk13	2.27884	4.23542	8.72545e-06	0.000186586	UP
Hspa1b	2.27753	11.5833	0.000152355	0.0014431	UP
Iigp1	2.27259	3.27768	1.71317e-05	0.000297926	UP
Rgs1	2.27129	9.66479	0.000128188	0.00127588	UP
Klrb1b	2.26927	2.40947	9.35405e-07	4.6717e-05	UP
Igkv5-48	2.26153	1.3306	0.00238495	0.0110424	UP
Gm44597	2.25514	2.922	3.651e-05	0.000518764	UP
Pla2g15	2.25336	6.82676	7.77497e-07	4.16465e-05	UP
Hpgd	2.2397	8.30106	5.56049e-06	0.000137873	UP
Gm10382	2.23188	5.20302	0.000123544	0.00124556	UP
Rnf122	2.23187	2.97422	3.3497e-05	0.000487147	UP
Apobec3	2.22894	7.15475	8.09179e-06	0.000178897	UP
Cd207	2.22823	1.31158	5.35428e-06	0.000133705	UP
Agmo	2.22633	3.97174	8.16034e-05	0.000930319	UP
Rnase4	2.22303	7.14059	4.02198e-06	0.000112467	UP
Gm42428	2.22276	6.93084	5.41687e-05	0.000693732	UP
Gm44860	2.21994	3.25643	0.000475226	0.00333633	UP
Rgs10	2.21484	7.47259	7.83494e-07	4.17731e-05	UP
Fmnl2	2.2135	2.0605	2.94542e-05	0.000443432	UP
Siglech	2.21182	2.15423	1.66638e-06	6.55069e-05	UP
A230050P20Rik	2.20457	3.15702	4.48216e-06	0.000119005	UP
Cables1	2.20307	2.82332	9.59532e-06	0.00020009	UP
Bcl2a1b	2.18503	8.32164	1.81015e-07	1.98466e-05	UP
Dab2	2.18227	7.29965	0.00036629	0.00272418	UP
Trp53i13	2.18049	4.36294	6.47147e-05	0.000789059	UP
Lgmn	2.1766	8.7813	5.60019e-05	0.000712539	UP
Gpr162	2.17109	1.4713	1.31143e-06	5.60316e-05	UP
9930012K11Rik	2.16674	1.49993	0.000172322	0.00157851	UP
Rab7b	2.16662	6.34635	2.27978e-05	0.000369976	UP
Kcna3	2.16603	5.71553	2.59537e-05	0.000405154	UP
Hspb1	2.16338	6.01636	0.00380425	0.0157462	UP
Rasgrp1	2.16309	4.48898	1.13485e-06	5.19508e-05	UP
Slc14a1	2.16198	3.31294	6.21471e-07	3.72723e-05	UP
Gm15503	2.16118	2.21217	4.24161e-05	0.000579618	UP
Pydc4	2.14846	6.66048	1.06771e-05	0.000216848	UP
Adck5	2.13995	4.42193	8.67813e-05	0.000974311	UP
Hspa1a	2.13737	11.2073	0.000216981	0.00185971	UP
Dnajb1	2.1345	7.78284	0.000111707	0.00115783	UP
F930015N05Rik	2.13193	1.25655	8.27378e-06	0.000180863	UP
Gm29291	2.11475	2.22407	0.00139596	0.00744901	UP
Hrh1	2.11264	2.99786	4.3081e-05	0.000584154	UP
Pparg	2.11093	5.19136	1.00392e-05	0.000207191	UP
Tspan4	2.10918	4.71219	0.000153918	0.00145167	UP
Ighd	2.10131	1.87226	1.17966e-05	0.000232519	UP
5031414D18Rik	2.0994	4.28311	0.000363758	0.00271109	UP
Bmyc	2.09301	6.53817	8.67798e-06	0.000185934	UP
Zfp105	2.09286	1.7968	0.000289038	0.00228398	UP
Snx24	2.08809	3.35944	8.3016e-05	0.000942594	UP
Gbp4	2.08771	3.41492	9.10881e-05	0.00100577	UP
Ivns1abp	2.08429	7.83456	0.000258003	0.00209591	UP
Slc40a1	2.0819	4.65061	0.00131967	0.00711716	UP
Ighv1-39	2.08106	1.22748	0.000205291	0.00179734	UP
Lhfpl2	2.08057	2.02692	2.21723e-05	0.000362665	UP
Cd74	2.07791	14.9898	1.05247e-06	5.03525e-05	UP
Negr1	2.07544	1.5886	1.8269e-05	0.000314199	UP
Tmem176b	2.07352	10.3124	5.87256e-05	0.000735197	UP
Cd36	2.07176	7.7537	0.00129771	0.00704043	UP
Zfp395	2.06959	2.57034	6.00661e-05	0.000747311	UP
Tha1	2.06275	3.30814	5.64459e-05	0.000716241	UP
Clic4	2.05887	6.70023	1.60228e-05	0.000285705	UP
Swap70	2.05249	6.19473	1.04295e-05	0.000213053	UP
C630043F03Rik	2.05191	1.75989	1.54032e-06	6.14116e-05	UP
H2-DMa	2.05088	9.18315	1.50292e-07	1.86654e-05	UP
Jade2	2.04926	2.2718	4.04739e-06	0.000112532	UP
Ccl5	2.04268	4.47026	0.000241908	0.00200513	UP
D130040H23Rik	2.04138	2.60596	7.20748e-05	0.000849285	UP
Adap2os	2.04098	2.38905	1.06224e-05	0.000216051	UP
Ighv7-4	2.03555	1.20147	0.0332929	0.0813853	UP
Rgl3	2.03281	2.76652	0.00125173	0.00686201	UP
Sult1a1	2.02456	5.49432	2.47928e-05	0.000393599	UP
Gm37787	2.02349	2.61413	1.10477e-06	5.09722e-05	UP
Acsl3	2.02311	4.05877	4.25398e-06	0.000115424	UP
Cyp27a1	2.02029	8.40725	1.33456e-05	0.000252416	UP
Gna12	2.02025	6.79274	1.11813e-05	0.000224491	UP
Gbgt1	2.0196	2.03959	0.000827077	0.00508779	UP
Rhbdf1	2.0183	3.88488	0.000218177	0.00186587	UP
Gm28417	2.018	3.0045	0.000207566	0.00180594	UP
AW112010	2.0089	7.44606	2.54836e-05	0.000400636	UP
Mylip	2.00621	4.55713	1.3796e-06	5.71129e-05	UP
H2-M3	2.00321	7.07752	4.21677e-07	2.93459e-05	UP
Ang	2.00124	5.33987	1.31294e-05	0.000248997	UP
Smagp	2.00067	5.57943	0.00057845	0.00385103	UP
Dppa3	1.99799	2.57552	0.00063005	0.00411215	UP
Prim1	1.99512	2.78166	1.79657e-06	6.79597e-05	UP
4930402H24Rik	1.99293	4.66591	1.62155e-05	0.000286971	UP
Rny3	1.99256	1.74733	0.0120701	0.0372535	UP
Mir99ahg	1.99124	3.38253	5.15919e-05	0.000666783	UP
Otud1	1.98975	5.34456	0.000540625	0.00366705	UP
Pydc3	1.98848	3.33689	0.00010604	0.00111556	UP
Cd83	1.98587	8.02277	0.00128447	0.00699506	UP
Gm43305	1.98322	6.41259	7.9468e-05	0.000913848	UP
Itga6	1.98273	5.0268	0.000202896	0.00178828	UP
Gm15889	1.98233	1.17107	7.39914e-06	0.000168571	UP
Mef2c	1.97638	6.89424	4.60299e-05	0.000615719	UP
Phf11d	1.97617	6.26988	0.000528777	0.00360821	UP
Eogt	1.97227	3.71748	6.89483e-06	0.000160468	UP
Slc29a1	1.97173	6.56431	5.99353e-06	0.000143996	UP
1500004A13Rik	1.96536	3.15771	9.18054e-05	0.00100876	UP
Efemp2	1.95966	3.02077	0.00020496	0.00179734	UP
H2-Q7	1.95554	6.82911	2.69701e-06	8.6613e-05	UP
Gm15513	1.95539	2.52738	4.51261e-06	0.000119146	UP
Gm13710	1.95335	1.64929	0.000830497	0.00509405	UP
Pon3	1.95315	4.49723	2.43773e-06	8.14748e-05	UP
Gm17944	1.94763	2.80481	8.77434e-05	0.000981333	UP
Tmem120b	1.94538	3.43904	4.51015e-06	0.000119146	UP
Aif1	1.94189	8.53679	1.16119e-05	0.000229846	UP
Fam149a	1.94089	2.7226	0.0104463	0.0333872	UP
Pxdc1	1.93978	2.33067	1.63841e-05	0.000289589	UP
Gm29340	1.93753	2.92958	0.00104055	0.00601805	UP
A430035B10Rik	1.93708	2.19196	4.75073e-05	0.000631362	UP
Nek6	1.92735	4.51192	5.51242e-05	0.000703284	UP
Acrbp	1.91364	3.42436	2.2157e-05	0.000362665	UP
Mafb	1.91287	8.51345	1.0939e-06	5.09722e-05	UP
RP23-296G24.1	1.91045	2.92346	0.00029837	0.00233798	UP
Tpcn2	1.90799	5.13091	4.1403e-06	0.000114121	UP
E230029C05Rik	1.90768	4.51104	0.000105686	0.00111268	UP
Vegfb	1.90696	3.29815	0.00203415	0.00985191	UP
Gns	1.90672	7.42613	3.29974e-06	9.81114e-05	UP
4930503L19Rik	1.90646	3.96168	0.000112041	0.00116043	UP
Cyth4	1.90495	8.79254	3.39574e-06	9.95918e-05	UP
Acsf2	1.90476	2.58332	0.000179628	0.00163482	UP
Slc27a1	1.90339	4.43974	0.000170754	0.00157139	UP
Dpp4	1.90247	4.87665	0.000151879	0.00144115	UP
Lbx2	1.90112	1.6321	0.000389027	0.00285993	UP
Ephx1	1.89488	5.05605	3.65212e-05	0.000518764	UP
Firre	1.89309	4.14294	0.000188386	0.00169552	UP
Gm38140	1.89249	2.37949	0.000471757	0.00331695	UP
Paqr4	1.89025	3.00177	7.20739e-05	0.000849285	UP
Cysltr1	1.89014	5.91776	1.66572e-05	0.000292574	UP
Prpf40b	1.88784	2.46755	3.78254e-05	0.000533162	UP
Lpcat1	1.88605	5.2569	7.6153e-06	0.000172654	UP
Snhg17	1.8831	3.70465	0.00285586	0.01261	UP
Fggy	1.88277	4.07832	0.0157185	0.0458804	UP
Snx5	1.88128	7.82396	3.55935e-06	0.000103635	UP
Nap1l2	1.87983	1.60256	0.00142336	0.00755982	UP
Gpr65	1.87838	7.26385	2.00794e-06	7.18862e-05	UP
Serinc3	1.87638	10.6582	8.26951e-07	4.32738e-05	UP
Arid3b	1.87591	4.6519	1.84268e-05	0.000315753	UP
Glcci1	1.8757	3.36115	0.000326059	0.00249368	UP
Fcgrt	1.87556	8.19437	0.000815416	0.00503528	UP
Ighv1-7	1.87253	1.10832	0.0145603	0.0432627	UP
Cep85	1.86986	8.7849	1.98275e-05	0.000330474	UP
Pcsk4	1.8693	2.17602	5.95875e-06	0.000143784	UP
Gm42660	1.86757	3.31648	0.000879908	0.0053044	UP
Pdlim4	1.86634	5.30426	0.00016463	0.00152503	UP
Zfp28	1.86619	2.49504	5.70064e-06	0.000139974	UP
Pfkfb3	1.86503	5.98453	3.03166e-06	9.36029e-05	UP
Spn	1.86326	5.52597	3.20647e-06	9.70659e-05	UP
Gdpd1	1.86237	2.15025	0.000324947	0.00248789	UP
Spire1	1.86221	2.90486	0.00115438	0.00648024	UP
Rhoh	1.85873	5.17128	6.63677e-06	0.000155234	UP
Tmx4	1.85824	5.64978	0.000886811	0.0053277	UP
Havcr2	1.85744	5.6091	7.77498e-06	0.000175425	UP
Tpst1	1.85603	5.45223	2.58247e-06	8.42202e-05	UP
Immp2l	1.85449	2.59927	7.8723e-05	0.000908551	UP
Zfp945	1.85405	4.47105	3.69288e-05	0.000522965	UP
Tlr4	1.85233	5.17105	0.000586116	0.00388915	UP
Bco2	1.85111	3.51252	4.12653e-06	0.000113999	UP
Sap25	1.84982	5.66815	9.96088e-05	0.00106839	UP
Exosc6	1.84746	1.094	0.0160148	0.0465516	UP
Mzb1	1.8457	2.21901	0.000214055	0.00184297	UP
Haus5	1.84394	4.72218	1.86579e-05	0.000318933	UP
Cd82	1.84342	6.62112	1.52314e-06	6.08995e-05	UP
Gpr183	1.84061	5.66052	1.15706e-05	0.000229354	UP
Cbx7	1.8359	4.66444	8.61102e-07	4.4593e-05	UP
Lpxn	1.83523	6.81858	8.0534e-05	0.000923378	UP
Ralgps1	1.83481	3.19898	0.00882477	0.0295504	UP
Ighm	1.83266	9.13716	4.64457e-05	0.000620189	UP
Mutyh	1.83262	2.40669	3.14665e-05	0.000465824	UP
Ermap	1.8326	1.53649	1.31932e-05	0.000249869	UP
Zfp763	1.83241	1.41234	1.43935e-05	0.000266474	UP
Slc22a17	1.83024	3.00631	0.000120889	0.00122231	UP
Plxnb3	1.82895	2.90587	1.14763e-05	0.000228398	UP
Bcl2a1d	1.82466	6.53515	1.4757e-06	5.95115e-05	UP
Col27a1	1.82197	2.09973	0.000249848	0.00204812	UP
Arap3	1.82151	5.42978	0.000783256	0.00486596	UP
4933439C10Rik	1.82057	3.72952	2.26457e-06	7.78947e-05	UP
Ifi44	1.81935	2.39533	8.82856e-05	0.000984401	UP
Hhat	1.81785	2.04065	0.000508626	0.00350306	UP
Tor4a	1.81765	5.76924	0.000146844	0.00140685	UP
Slc37a2	1.81758	4.28873	8.08445e-06	0.000178897	UP
Bcl2	1.81621	4.31267	1.54033e-05	0.000277854	UP
Sfmbt1	1.81374	3.11946	1.33673e-05	0.000252486	UP
Ifi27	1.8129	6.35883	1.61476e-05	0.000286855	UP
Gm15931	1.81268	5.30365	0.00012751	0.00127226	UP
Gdf3	1.81086	3.73515	0.00323795	0.0138965	UP
Gdpd5	1.81044	2.47779	7.2917e-05	0.000856743	UP
A330017A19Rik	1.81002	2.08319	0.00133523	0.00717598	UP
Hyi	1.80938	5.127	0.000827927	0.00508941	UP
Slc23a2	1.80875	4.53345	1.1768e-05	0.000232282	UP
C5ar2	1.80132	2.93858	0.000182596	0.00165326	UP
Gm44135	1.8003	1.06705	2.9788e-05	0.000446629	UP
Spred1	1.79995	5.0675	9.8399e-05	0.001059	UP
Eid1	1.79809	6.5997	1.39493e-05	0.000258606	UP
Dcakd	1.79408	5.74825	7.69211e-07	4.15197e-05	UP
Gm26603	1.78612	1.25079	0.000329436	0.0025097	UP
Parvg	1.7853	6.09493	0.000192765	0.0017253	UP
Spint1	1.78272	3.15186	0.00287017	0.0126587	UP
Syt3	1.78253	2.09294	7.07842e-05	0.000840428	UP
Sdc3	1.7823	7.89148	0.000188642	0.00169596	UP
Gm10134	1.78141	2.12455	3.21289e-05	0.000471649	UP
Nfatc2	1.77931	4.46748	3.01614e-05	0.000451263	UP
RP23-235I2.1	1.77912	2.40015	0.000288997	0.00228398	UP
Mrc1	1.77772	6.11935	0.000769867	0.0047934	UP
Zfhx3	1.77237	3.15073	1.05484e-06	5.03525e-05	UP
Lin9	1.76906	2.91438	4.41647e-06	0.000118165	UP
Shtn1	1.76551	4.49	2.68545e-06	8.64393e-05	UP
Dok1	1.76465	5.55363	5.26184e-06	0.000132338	UP
Stxbp1	1.76406	2.74652	0.000842622	0.00514817	UP
Tgtp2	1.76256	5.63547	4.19091e-05	0.000574135	UP
Il1bos	1.76224	2.27302	0.00186932	0.00922612	UP
Mtap7d3	1.76001	2.55858	0.00195637	0.0095598	UP
Nanp	1.75904	1.75268	0.0223931	0.0598372	UP
Disc1	1.75861	4.16311	0.00206405	0.0099714	UP
Gm26669	1.7573	1.65192	0.000217223	0.00185971	UP
Maml2	1.75506	2.29166	2.1534e-06	7.48041e-05	UP
Il10ra	1.75087	8.43656	2.77158e-06	8.79538e-05	UP
Fbxl12	1.75033	4.30843	0.000104477	0.00110523	UP
Arrdc2	1.74953	5.20208	5.22214e-05	0.000673598	UP
2610203C22Rik	1.74863	3.03839	0.000926309	0.0054874	UP
Dtx3	1.74815	5.48173	1.8165e-06	6.80997e-05	UP
B3gnt8	1.74716	5.86638	0.000677602	0.00434223	UP
Gm6297	1.74564	2.07665	0.000296321	0.00232582	UP
Runx1	1.74306	6.39755	4.79808e-06	0.000124928	UP
Dynlt1c	1.73858	4.33256	0.000769012	0.0047902	UP
Gm20056	1.73661	1.03065	1.7067e-05	0.000297538	UP
Xylt2	1.73575	4.84199	1.30738e-06	5.60316e-05	UP
P3h2	1.73565	3.10247	0.0244428	0.0640699	UP
Rasl2-9	1.73494	2.02057	0.00149784	0.00784387	UP
Cracr2b	1.73362	3.9565	0.000151558	0.00144005	UP
Rgmb	1.73266	3.88869	7.76282e-05	0.000899615	UP
Ebi3	1.73114	6.57498	2.10448e-06	7.40206e-05	UP
Trpm2	1.7293	4.77383	6.0024e-06	0.000143996	UP
Clec5a	1.729	6.66836	3.80695e-05	0.000535338	UP
RP23-114B10.6	1.72892	3.05739	1.02119e-05	0.000209601	UP
Nostrin	1.72836	4.21199	7.85812e-07	4.17731e-05	UP
Kif3c	1.72827	2.85017	1.04298e-06	5.01275e-05	UP
4930479D17Rik	1.72725	1.33175	0.00062866	0.00410927	UP
E230013L22Rik	1.72534	2.79341	9.21667e-05	0.00101052	UP
PVRIG	1.71545	1.89286	0.000180036	0.00163657	UP
Igsf8	1.71529	6.61243	4.36197e-06	0.000117047	UP
Xrcc5	1.71522	2.2278	0.00247223	0.0113494	UP
Hexdc	1.71453	2.18131	0.000262536	0.00212482	UP
Ighv3-8	1.70681	1.01362	0.0186004	0.051998	UP
Fcgr2b	1.70645	9.49308	4.26855e-06	0.000115424	UP
Ifit2	1.70582	5.09293	0.00789295	0.0271228	UP
Gm16712	1.70236	2.93472	0.0018564	0.00918321	UP
Gm26522	1.69987	5.0173	0.000441415	0.00314938	UP
P2rx7	1.69867	5.79386	4.52709e-05	0.000608978	UP
Ccl3	1.6973	10.6862	0.0020891	0.0100647	UP
Ptgs1	1.69402	5.96831	3.16985e-06	9.6698e-05	UP
2410002F23Rik	1.69005	5.26978	3.41932e-06	9.99723e-05	UP
Wnk1	1.68768	6.29274	5.00244e-06	0.000128492	UP
Lag3	1.68637	1.00195	0.000104805	0.00110587	UP
Cd300c2	1.68594	8.24732	3.63931e-06	0.000105145	UP
Hdac9	1.68544	3.97767	0.00111253	0.00630841	UP
Dhrs3	1.68481	6.7841	3.25414e-05	0.000476211	UP
Porcn	1.68444	2.48595	0.000666543	0.00429884	UP
Epb41l2	1.6838	5.49079	9.13865e-06	0.00019257	UP
Laptm4b	1.68266	4.24061	0.00210067	0.0100985	UP
Cnrip1	1.68134	2.65157	7.94234e-06	0.000178018	UP
Gm16973	1.68044	2.56096	1.59669e-05	0.000285705	UP
Lgals3bp	1.6798	7.78325	1.60212e-05	0.000285705	UP
A830010M20Rik	1.67938	1.58148	1.69728e-05	0.000297004	UP
Apol7c	1.67494	0.995412	3.26592e-05	0.00047694	UP
Errfi1	1.6743	5.4147	0.00400969	0.0163874	UP
Gm20513	1.6725	1.86763	0.00438234	0.0174828	UP
Acvr2b	1.67243	2.8113	0.000100743	0.00107761	UP
Creg2	1.67036	1.6004	0.000446888	0.00317314	UP
Chtf18	1.67005	2.09219	0.000112679	0.0011636	UP
Tdrkh	1.66862	2.99951	6.9681e-05	0.000832648	UP
Fhad1	1.66761	1.65722	0.000898862	0.00538017	UP
S1pr2	1.66685	5.22611	9.34462e-05	0.00102149	UP
Smpdl3b	1.66627	6.22391	2.72876e-06	8.70351e-05	UP
Dnmt3a	1.66591	5.61824	2.6795e-05	0.000415677	UP
Mb21d1	1.66413	3.7385	4.02297e-06	0.000112467	UP
Snord17	1.66368	2.04854	0.00346355	0.0145793	UP
Abcb1b	1.66237	3.97249	0.00129665	0.00704043	UP
Psd3	1.65937	3.91587	8.44252e-05	0.000954732	UP
Stard9	1.65847	5.22971	5.33148e-05	0.000685183	UP
Mxra7	1.65617	2.37381	0.000104763	0.00110587	UP
Ccdc106	1.65532	1.27117	0.000180185	0.00163671	UP
Dnajc7	1.65483	7.44987	4.56762e-06	0.000120266	UP
Marcks	1.64556	7.17912	4.94772e-06	0.00012764	UP
Ctla2b	1.63999	3.47743	0.000489274	0.00340599	UP
Oplah	1.6399	3.49739	0.0341056	0.082838	UP
Maged2	1.63918	2.30889	2.47422e-06	8.17017e-05	UP
Zfp90	1.63755	4.164	1.48941e-05	0.000272166	UP
Slc12a9	1.63457	6.23648	0.000177515	0.00161874	UP
Arl10	1.63418	4.54741	3.91433e-05	0.000545519	UP
Gm17705	1.6336	1.52822	0.000325451	0.00249039	UP
Slc2a8	1.63237	4.43851	1.86227e-05	0.000318721	UP
H2-Q5	1.63166	5.19361	8.81079e-06	0.000186783	UP
Prelid2	1.62575	3.3098	0.0014099	0.00750056	UP
Pigz	1.62566	3.15527	0.00129782	0.00704043	UP
Plau	1.62409	2.15991	0.000360489	0.00269133	UP
Slc9a9	1.62189	5.40666	4.8008e-05	0.000634411	UP
Arhgef40	1.62046	2.54071	0.00026237	0.00212482	UP
Rpl12	1.61973	3.64034	0.00219598	0.0104292	UP
Ighv2-5	1.61964	0.963812	0.0200146	0.0549138	UP
Mertk	1.61918	4.21784	0.00121984	0.00673751	UP
Tubgcp5	1.61574	4.21668	0.00326481	0.0139861	UP
Crim1	1.61403	2.40655	5.6946e-05	0.0007188	UP
2510009E07Rik	1.614	3.13007	0.000209409	0.00181971	UP
F9	1.61089	1.11514	2.45754e-05	0.00039059	UP
Txnip	1.61048	9.07471	1.38194e-05	0.000257901	UP
Zkscan4	1.60236	1.54464	0.000389932	0.00286059	UP
Arhgap19	1.60082	3.10609	0.00388514	0.0159848	UP
Ipo9	1.5984	5.24573	0.000172428	0.00157851	UP
Igf1	1.59753	4.48418	0.000124643	0.00125324	UP
Pou2f2	1.59743	6.34941	1.68359e-06	6.59985e-05	UP
Tubb2b	1.597	1.7449	0.000313677	0.0024281	UP
Bst2	1.59669	8.06447	3.28927e-05	0.000479353	UP
Arhgap5	1.59292	3.75496	0.000144193	0.0013901	UP
Trim36	1.59058	4.00914	7.12432e-06	0.000163906	UP
Rnu3a	1.58916	4.56343	0.000444101	0.0031589	UP
Clip2	1.58814	2.08484	0.000406047	0.00295564	UP
Gm44141	1.58699	1.82996	0.00876315	0.0294016	UP
Nt5c3b	1.58693	3.97935	4.41227e-05	0.000597124	UP
Cd33	1.5847	5.98324	0.000169653	0.00156536	UP
Trp53i11	1.58448	3.23709	3.58329e-05	0.000512855	UP
Snx29	1.5822	5.07227	0.000622155	0.00407435	UP
Gm7609	1.5814	2.6459	2.16939e-06	7.49883e-05	UP
Phf11a	1.58129	5.12549	8.94065e-05	0.000991098	UP
Tle2	1.58033	2.25454	1.672e-05	0.00029331	UP
Rapgef5	1.57959	1.44595	0.000103492	0.00110197	UP
Gbp6	1.57786	3.08775	3.18022e-05	0.000469307	UP
Cdc7	1.57674	1.90808	0.00115807	0.00649835	UP
Gm15726	1.57656	1.41049	0.000115817	0.00118421	UP
Tbpl1	1.57622	6.09607	1.44117e-05	0.000266474	UP
A930006K02Rik	1.57338	3.01109	0.00367653	0.0153014	UP
Scamp5	1.5732	3.70491	0.000189762	0.00170385	UP
Ifnar2	1.57154	8.34766	1.81415e-06	6.80997e-05	UP
Stap1	1.56824	6.57603	0.000131462	0.00129994	UP
Gm16998	1.56824	2.32849	0.0104385	0.0333699	UP
Lpar6	1.56762	5.90506	4.99848e-05	0.000653763	UP
1500002C15Rik	1.56696	1.81211	0.00335264	0.0142681	UP
Palb2	1.5668	2.55368	0.000179403	0.00163384	UP
Slc17a9	1.56653	3.4383	0.000156281	0.00146706	UP
Tmem206	1.5661	4.86735	2.13647e-06	7.45852e-05	UP
Apobec1	1.56408	8.19931	9.78014e-06	0.000202739	UP
Basp1	1.56294	6.8173	6.28818e-05	0.000770055	UP
9130019O22Rik	1.56087	1.79706	0.00267466	0.0120386	UP
Plekho1	1.55746	7.3292	7.38208e-06	0.000168456	UP
Rab40c	1.5566	4.62198	0.000108125	0.00113156	UP
Phxr4	1.55384	2.33292	0.00344819	0.0145258	UP
Iglv3	1.5526	1.18484	0.000521731	0.00357081	UP
Ppcdc	1.55257	5.37292	1.27153e-05	0.000244349	UP
Clec2d	1.55184	2.97662	0.00207869	0.0100283	UP
Spats2	1.55148	1.86795	6.08668e-06	0.00014552	UP
Tmem9	1.54831	3.78905	0.00221055	0.0104685	UP
Chst7	1.54739	3.21982	0.00843474	0.0285898	UP
Cpne2	1.54661	4.67687	0.000320929	0.00246925	UP
Pik3ap1	1.54661	6.93961	5.32428e-05	0.000684885	UP
Zfp512	1.54657	4.50884	0.00218449	0.0103887	UP
9930111J21Rik1	1.54515	6.32467	0.000621299	0.00407254	UP
Syce2	1.54362	3.43085	0.000157367	0.00147429	UP
Slc35b2	1.54173	5.86351	4.73927e-05	0.000630435	UP
Gpr160	1.54145	5.70381	0.00021908	0.0018709	UP
Fcrl1	1.53871	3.50183	4.21324e-05	0.000576303	UP
Car9	1.53864	2.85336	1.45666e-05	0.000267926	UP
Tmem140	1.53737	3.87134	4.00586e-06	0.000112467	UP
Gpr34	1.53616	4.40711	0.000134121	0.00131534	UP
Rps12-ps9	1.53616	1.48298	0.0447748	0.102407	UP
Sfxn4	1.53565	1.74702	0.000357326	0.00267452	UP
Ptms	1.53512	5.09715	4.27099e-05	0.000581933	UP
Fzd7	1.53327	2.75853	0.000120208	0.00121717	UP
Grap2	1.53324	1.5728	0.000121597	0.00122681	UP
Unk	1.53162	4.64613	6.25171e-06	0.000148204	UP
Mag	1.53074	3.1847	0.000932306	0.00551274	UP
Rab6b	1.52982	2.48029	7.4332e-05	0.000870037	UP
Marveld2	1.52697	1.64411	0.00208329	0.010047	UP
Cdr2	1.52617	3.18203	6.68253e-05	0.000806385	UP
Ophn1	1.52411	4.4035	6.0212e-05	0.000747801	UP
Lrrcc1	1.51958	3.49201	0.000397895	0.00290988	UP
Pfkfb4	1.5192	6.70713	1.31587e-06	5.60316e-05	UP
Fam131a	1.51681	2.20544	0.00429262	0.0172087	UP
Itpr2	1.51405	5.68079	1.72343e-06	6.69988e-05	UP
Tor3a	1.50807	6.58048	1.4883e-05	0.000272166	UP
Cdk14	1.50486	5.11148	0.00412537	0.0167376	UP
Vkorc1	1.50482	6.20206	2.1906e-05	0.000359145	UP
Clec1a	1.50456	1.80418	1.49856e-05	0.000273128	UP
Fbxw17	1.50252	4.75045	1.01398e-05	0.000208653	UP
Donson	1.50191	4.49468	5.9335e-05	0.000740449	UP
Fcgr1	1.49999	6.66466	2.71175e-05	0.000418307	UP
Zfp111	1.49535	1.74556	3.79753e-05	0.00053455	UP
Itgav	1.49507	5.56367	0.000269979	0.00216393	UP
Il12b	1.49319	0.986559	0.00612829	0.0224203	UP
Mbd4	1.49092	3.40971	0.000198547	0.00175799	UP
Arhgef39	1.49071	3.21629	0.000860889	0.00523018	UP
Dnaaf3	1.49047	3.1214	0.000236764	0.0019748	UP
Spic	1.48757	3.88213	0.00126793	0.0069256	UP
Zfp78	1.48738	1.57843	0.000163838	0.00151869	UP
Skp2	1.48731	2.73902	1.99681e-06	7.18862e-05	UP
Arvcf	1.486	2.39241	4.14837e-06	0.000114121	UP
Pdgfa	1.48535	3.00238	0.000487218	0.00339504	UP
Adamtsl4	1.48473	3.43813	0.00959212	0.0314959	UP
Tnfsf8	1.48321	1.39483	0.000146584	0.00140613	UP
Nectin4	1.48283	3.4534	0.000501309	0.00347663	UP
Tnfrsf11a	1.48274	4.92155	1.00024e-05	0.000206736	UP
Unc93b1	1.48239	10.1761	7.12006e-06	0.000163906	UP
Wfdc18	1.48169	3.76143	0.000341015	0.00257717	UP
Sgce	1.48163	2.65529	0.000171928	0.00157701	UP
Tmco6	1.48085	3.89272	0.000103815	0.00110295	UP
Gm33370	1.4808	1.61149	8.49471e-05	0.000958318	UP
Alkbh2	1.47863	3.61009	0.00119494	0.00664411	UP
Smyd4	1.47633	2.73005	9.2326e-05	0.00101148	UP
Dusp12	1.47609	4.41855	0.000169934	0.00156692	UP
Cdkn2aipnl	1.47576	5.73503	3.94973e-05	0.000548816	UP
Eng	1.47394	4.09371	5.94396e-05	0.000740831	UP
Mink1	1.47373	4.15287	2.24217e-05	0.000365891	UP
Rrad	1.4735	5.1832	0.00261519	0.0118431	UP
Gm38042	1.47285	1.72946	0.000196913	0.0017515	UP
Lat2	1.47255	8.00899	2.59949e-06	8.44472e-05	UP
Ptprm	1.47193	2.7268	0.00311263	0.0134781	UP
Dusp8	1.46585	1.8943	0.000521175	0.00357081	UP
Slc12a7	1.46572	4.65748	9.74706e-05	0.00105385	UP
Hmgcl	1.46564	7.48666	1.52741e-05	0.000276589	UP
Rasal3	1.46471	5.85088	0.000145707	0.00139867	UP
Hist2h2bb	1.46413	1.00837	0.000989502	0.00577168	UP
Gm19582	1.46392	2.55434	0.0010088	0.00586235	UP
Tfpi	1.4634	2.80941	0.000374863	0.00277545	UP
Fam3c	1.46165	5.26475	2.52687e-05	0.000399288	UP
Zfp287	1.46018	2.23103	0.00117293	0.006566	UP
Gm15433	1.45981	2.0468	0.0301094	0.0754628	UP
Gpr85	1.45932	1.60828	0.000320043	0.00246514	UP
Rtn4	1.45903	7.14504	2.16111e-06	7.48864e-05	UP
Fbxo5	1.459	2.45994	0.000748664	0.00469051	UP
Asph	1.4588	5.89657	1.26346e-05	0.000243898	UP
Zfp773	1.45722	1.53232	6.65362e-05	0.000804584	UP
9930111J21Rik2	1.45496	6.18273	0.000603927	0.00397724	UP
Ccdc163	1.4542	3.71922	0.000354791	0.0026598	UP
Glmn	1.45342	3.11302	0.00221097	0.0104685	UP
Adgre1	1.45285	9.26819	0.000116352	0.00118583	UP
St14	1.45238	2.51978	0.000486936	0.00339476	UP
Kcnj10	1.452	1.41153	3.97397e-05	0.00055055	UP
Dlg3	1.44956	2.39811	0.00115024	0.00646475	UP
Il11ra1	1.44926	4.95514	0.000383379	0.00282729	UP
Tspyl2	1.44865	4.19582	0.000567301	0.00379865	UP
Ppt1	1.44722	8.48243	0.000924712	0.00548728	UP
Gm42688	1.44718	3.52066	0.000925962	0.0054874	UP
Zfp36l1	1.44618	6.22321	1.30993e-05	0.000248997	UP
Tmed1	1.44547	4.28952	0.000306611	0.00238508	UP
Il12rb1	1.44513	1.11589	0.00035287	0.00264822	UP
C5ar1	1.44363	8.0629	5.11837e-06	0.000130233	UP
Ifnar1	1.44143	7.08341	3.88348e-05	0.000543074	UP
Dnase2a	1.44024	5.44012	8.8752e-05	0.000986949	UP
Tnni3	1.43935	3.46001	0.00144532	0.00764845	UP
Adcy4	1.43858	1.75455	0.0114976	0.0358174	UP
Cchcr1	1.43811	1.95391	0.00881235	0.0295161	UP
Lpl	1.43702	8.04331	0.0106619	0.0339296	UP
Cpeb3	1.43446	1.57533	0.00910965	0.0302884	UP
Haus3	1.43379	4.55463	0.000143929	0.00138925	UP
Otub2	1.4336	2.9104	0.00264042	0.011915	UP
Uba7	1.43302	6.83615	0.000177958	0.00162173	UP
RP23-359B23.11	1.43061	5.84211	7.2952e-05	0.000856743	UP
Atp6ap2	1.43047	7.82835	1.08107e-05	0.000218928	UP
Zfp809	1.42997	4.27784	7.06447e-05	0.000840058	UP
Arhgef2	1.42902	6.60905	6.50771e-06	0.000152725	UP
Gm6741	1.429	3.29892	0.00988033	0.0321942	UP
Tcaf1	1.42856	1.46583	0.000471281	0.00331526	UP
B630019K06Rik	1.42847	1.57693	7.20255e-05	0.000849285	UP
Eps8l1	1.42843	2.87375	0.0364647	0.0871798	UP
Gm20605	1.42757	6.25036	0.000622778	0.00407652	UP
5930403N24Rik	1.42576	1.66549	0.00178098	0.00892488	UP
Zfp939	1.42454	2.20658	6.85138e-05	0.000823221	UP
Slc15a2	1.42394	3.64069	0.0225602	0.060204	UP
Cyp24a1	1.42334	1.28508	0.0250952	0.0654378	UP
Tspan7	1.42167	1.71936	0.00627406	0.0228405	UP
Gusb	1.42073	7.90465	9.09059e-06	0.000191846	UP
Ggt7	1.41984	1.22706	0.00273131	0.0121996	UP
Gm16894	1.41913	1.89098	0.00517944	0.0197631	UP
1700029J07Rik	1.41853	1.15306	0.000262964	0.00212706	UP
Bmf	1.41673	3.09609	0.000218379	0.00186646	UP
Fam129a	1.40853	6.93453	9.44036e-05	0.00102862	UP
Wdfy3	1.40736	4.88725	0.00235595	0.0109481	UP
2900026A02Rik	1.40705	1.17781	0.000200487	0.00177181	UP
Dram2	1.40678	7.36029	5.08971e-05	0.000663222	UP
Hjurp	1.40664	5.05846	0.00123983	0.00682016	UP
Trmt2a	1.40587	6.33787	3.18373e-06	9.67108e-05	UP
Cbx6	1.40553	2.74541	2.32607e-05	0.000374309	UP
Rbpj	1.4037	5.93431	0.000147554	0.00141061	UP
Zfp513	1.40154	4.97285	2.42875e-05	0.000386892	UP
Herpud1	1.39846	8.02241	0.000445368	0.00316631	UP
Lpar5	1.39824	4.70833	2.52816e-05	0.000399288	UP
Jun	1.39703	10.8506	0.00410032	0.0166697	UP
Ncapg2	1.39437	2.0319	0.00114668	0.00645658	UP
Ly86	1.39205	9.67379	2.45585e-06	8.16933e-05	UP
Pak1	1.39067	5.40888	2.52999e-05	0.000399288	UP
Slmo1	1.39021	1.98719	0.0022906	0.0107333	UP
Frmd4a	1.38932	4.77268	5.07014e-05	0.000661901	UP
Zfp566	1.38578	1.99332	0.000909463	0.00542431	UP
2310040G24Rik	1.38528	3.83001	0.000637626	0.00414664	UP
Bcdin3d	1.38488	3.01619	0.00491526	0.0190502	UP
Zdhhc1	1.38466	3.42545	1.22111e-05	0.000238678	UP
Tle6	1.38432	2.87204	0.00800535	0.0274352	UP
Arhgap12	1.38345	4.46603	0.000309469	0.00240012	UP
Zfp558	1.38308	1.26641	0.00678498	0.024223	UP
Gstcd	1.38184	1.65535	7.70238e-05	0.000894087	UP
Rabep1	1.38137	5.17384	2.71301e-05	0.000418307	UP
Itm2c	1.37939	8.4656	1.53562e-05	0.000277716	UP
Parp14	1.3792	5.65669	0.00035476	0.0026598	UP
Gnaq	1.37865	4.6839	2.29802e-05	0.000371977	UP
Zfp579	1.37526	2.79698	0.000731957	0.00460847	UP
Kifc2	1.37404	1.80634	1.22899e-05	0.000239885	UP
Npepl1	1.37338	6.75194	4.03682e-05	0.000558155	UP
U2af1l4	1.37259	4.22529	0.00283505	0.0125551	UP
2810013P06Rik	1.37142	5.67064	0.000201711	0.00177926	UP
Usp11	1.37018	2.82805	0.00739599	0.0258198	UP
Supt20	1.36984	6.22822	0.000113114	0.00116553	UP
Gm4955	1.36926	4.88484	0.00224313	0.010578	UP
Slamf8	1.36896	6.67695	4.6993e-05	0.000626213	UP
Cdk1	1.36845	1.37997	0.00157339	0.00814492	UP
Gm20506	1.36733	1.05041	0.00297313	0.013035	UP
Trim7	1.36688	2.72661	0.0324673	0.0799098	UP
Alg6	1.36644	2.99175	0.00283044	0.0125535	UP
Telo2	1.36625	3.59314	5.46036e-05	0.000698547	UP
Ppan	1.3654	5.13844	1.93868e-05	0.000326229	UP
Jmjd1c	1.36313	6.20639	0.00263109	0.0118958	UP
Nfxl1	1.36276	5.14087	3.55013e-05	0.000509953	UP
B130055M24Rik	1.36213	1.72687	0.00135505	0.00726939	UP
D330045A20Rik	1.36145	1.73375	7.68629e-05	0.000892958	UP
Gm38158	1.36113	5.0401	7.06317e-05	0.000840058	UP
Zfp764	1.36013	2.6978	0.0498984	0.111562	UP
Trim24	1.35992	3.46674	0.000333937	0.00253186	UP
Derl3	1.35962	1.57746	0.00108954	0.00622834	UP
Gtf2h2	1.3591	5.02629	4.04022e-06	0.000112532	UP
Irf8	1.35858	8.13675	5.19486e-06	0.000131124	UP
Gm11652	1.35814	1.00568	0.00248693	0.0113946	UP
Zfp3	1.35803	2.16549	0.000231118	0.00194689	UP
Mir5107	1.35778	2.17623	0.0309258	0.0770794	UP
Chst14	1.3557	3.50834	0.00886515	0.0296443	UP
Fkbp5	1.3557	5.14378	0.0172942	0.0492307	UP
Lipa	1.35417	7.2899	2.23957e-05	0.000365891	UP
Smox	1.35407	6.36979	0.000425818	0.00307088	UP
Slc11a1	1.3534	8.75051	4.93441e-06	0.000127531	UP
Btbd19	1.35313	4.16982	7.70962e-05	0.000894189	UP
Mcm6	1.35304	4.46395	0.000161163	0.00150084	UP
Junos	1.35276	2.86009	0.00106593	0.00613586	UP
Tpcn1	1.3527	3.73065	0.000395666	0.00289508	UP
Zfp157	1.35201	3.32503	1.62032e-05	0.000286971	UP
Skil	1.35147	5.76358	0.000810034	0.00501014	UP
9430015G10Rik	1.3456	3.98046	0.00024907	0.00204513	UP
Htra2	1.3449	6.94434	8.22632e-06	0.000180272	UP
Tubb2a	1.34447	6.88202	0.000458484	0.00324313	UP
Cd300ld3	1.34288	2.82911	0.000104092	0.00110334	UP
Hivep2	1.34246	3.19313	0.000558548	0.00375774	UP
Caprin2	1.34225	1.87495	0.000209737	0.00182081	UP
Cmtm3	1.34164	7.49047	3.48495e-05	0.000502133	UP
F830016B08Rik	1.34051	1.5614	0.000553662	0.00373024	UP
Thap3	1.34004	4.96867	4.26803e-05	0.000581933	UP
Fgd3	1.33986	4.51661	0.00279234	0.0124164	UP
Pck2	1.33951	3.94568	0.000697902	0.0044439	UP
4933439K11Rik	1.33907	1.86154	0.0170953	0.0487832	UP
A530040E14Rik	1.33848	4.52571	0.00259216	0.0117691	UP
Rgs11	1.33658	1.47542	0.00768729	0.0265723	UP
Ripply3	1.33426	1.13601	0.0014684	0.00773557	UP
Vipr1	1.33405	0.800618	0.000131532	0.00129994	UP
Entpd6	1.33369	4.94423	1.08762e-05	0.000219937	UP
Suv39h1	1.33315	3.73029	0.00286499	0.0126438	UP
Gm43147	1.33132	1.41747	0.00733226	0.0256611	UP
Ncapd2	1.33129	2.06917	0.00464719	0.0182583	UP
Tbrg1	1.33018	5.53377	1.39032e-05	0.000258434	UP
Zfp94	1.32712	2.13933	0.000280103	0.00223097	UP
Rmi1	1.32402	4.46297	0.000596103	0.00394237	UP
Zfp704	1.32162	3.85235	0.000441905	0.00315127	UP
Mrpl23	1.32155	2.08469	0.0183154	0.0513975	UP
Ppp1r9a	1.32132	1.7475	0.000741264	0.00465038	UP
Dph2	1.32113	3.50286	0.00024226	0.00200513	UP
Mif4gd	1.31823	5.83426	0.000233071	0.00195623	UP
Hps4	1.31707	4.48112	4.05738e-06	0.000112532	UP
Rpusd1	1.31609	3.22936	0.0171926	0.049031	UP
Slc15a3	1.31418	4.41172	0.000983598	0.00574919	UP
Zfp141	1.31343	3.16917	0.0165438	0.0476649	UP
Zfp113	1.31322	2.60103	0.00482912	0.0188098	UP
Haus1	1.31192	3.00174	0.00119165	0.00663638	UP
Ankrd23	1.3119	3.1766	0.00288135	0.0127	UP
Anln	1.3113	1.93161	8.45328e-05	0.00095518	UP
Utp14b	1.31041	2.52316	1.64104e-05	0.000289691	UP
Tmx2	1.31014	5.95039	5.8989e-06	0.000143227	UP
Fhit	1.31006	2.04	0.00521878	0.019877	UP
Mgat4b	1.30833	5.59257	0.000311079	0.00240932	UP
Slc25a53	1.30818	1.85923	0.000140321	0.00136376	UP
Rapsn	1.30706	1.30081	0.00254847	0.0116121	UP
Zfyve28	1.30659	3.40067	9.58054e-06	0.000200079	UP
Trmu	1.30629	4.37807	1.61457e-05	0.000286855	UP
Bmp2k	1.30531	5.31595	0.000329917	0.0025097	UP
Adrbk2	1.30428	6.12788	0.000132637	0.00130663	UP
Nhlrc3	1.30405	4.25757	1.75481e-05	0.000304038	UP
Prkcb	1.30272	7.50585	2.91544e-05	0.000440422	UP
Rhod	1.30245	1.85505	0.00534008	0.0202657	UP
Ift43	1.30203	2.67867	0.00410714	0.0166878	UP
Sat2	1.29798	1.84115	0.0397824	0.0933467	UP
Calcrl	1.29787	3.42079	0.00335939	0.0142822	UP
Alg8	1.29687	5.00908	0.000254213	0.00207299	UP
Nt5c2	1.29657	5.42424	8.0044e-06	0.000178875	UP
Gm45203	1.2958	1.24073	0.000255791	0.00208223	UP
Chd9	1.29548	7.60099	0.00584045	0.0216167	UP
Bik	1.29486	1.78262	0.0418755	0.0972499	UP
Gm8774	1.29374	1.44918	0.000751675	0.00469889	UP
Mier2	1.2924	4.66509	0.000242118	0.00200513	UP
Trove2	1.29045	2.09453	0.000116239	0.00118562	UP
Dnase1l1	1.2901	7.11337	2.68399e-05	0.000415751	UP
Trf	1.29007	9.55965	0.000153115	0.00144799	UP
Mcm2	1.28971	3.03736	0.000346279	0.00261046	UP
Xndc1	1.28947	3.4205	0.000233482	0.00195623	UP
Rad51ap1	1.28781	1.13175	0.00549414	0.0206882	UP
Fam118a	1.28746	3.38022	1.26656e-05	0.00024412	UP
Msh5	1.28657	1.30332	0.00194372	0.00953116	UP
Iglc3	1.28639	1.91452	0.00739372	0.0258198	UP
Zfp606	1.28601	2.13708	0.000144964	0.0013944	UP
Gm45014	1.28586	1.25077	0.01724	0.049126	UP
Dusp6	1.28247	7.73344	0.00023806	0.00198158	UP
4930486L24Rik	1.28182	0.904301	5.68296e-05	0.000718511	UP
Zfp862-ps	1.28133	1.62287	5.31204e-05	0.000683938	UP
Nisch	1.28103	7.28354	0.000102566	0.00109295	UP
Adcy7	1.28098	6.56227	2.93006e-05	0.00044168	UP
Tmem231	1.28064	1.25715	0.00225015	0.0105933	UP
Maf	1.27771	4.3708	0.00016058	0.0014974	UP
Camk2b	1.27745	1.58668	0.000144487	0.00139171	UP
Gm45223	1.27734	4.5804	0.0466819	0.10565	UP
Zfp82	1.27596	1.84965	0.00764247	0.0264601	UP
Pianp	1.2747	1.35868	0.000906476	0.00541801	UP
Gm37842	1.27331	1.79304	0.0353176	0.0851628	UP
Kctd11	1.27309	3.29219	0.00847927	0.0286742	UP
Nlrp1b	1.27189	3.57938	0.00168883	0.00860916	UP
Pigp	1.2715	5.26171	6.89765e-05	0.000827364	UP
Zbtb4	1.27099	1.87297	0.000469224	0.00330797	UP
BC028528	1.26945	8.49122	0.000104216	0.00110382	UP
Pkmyt1	1.26851	2.41527	0.00333468	0.0142116	UP
Tmem159	1.26734	5.43051	4.91095e-05	0.000646531	UP
Rpph1	1.2673	3.22075	0.00124657	0.00683911	UP
Lmo2	1.26716	6.91507	1.38062e-05	0.000257901	UP
Dusp16	1.2639	3.86988	6.92982e-05	0.000830513	UP
Pik3cb	1.26389	4.42737	0.00166898	0.00852105	UP
Mfap5	1.26275	1.39016	0.00531129	0.0201728	UP
Zfp629	1.26246	2.22856	0.000570781	0.00381603	UP
Cst3	1.26197	12.0718	5.04081e-06	0.000128858	UP
Calhm2	1.26157	5.60272	0.000198127	0.00175648	UP
Galnt3	1.2597	2.89913	0.0347245	0.0840358	UP
Gm15890	1.25957	2.10047	0.0109499	0.0346183	UP
Il16	1.25943	6.8821	0.00033239	0.00252422	UP
Smad1	1.25767	5.17917	1.94275e-05	0.000326522	UP
Cav2	1.25744	4.51823	0.0034006	0.0143964	UP
6720489N17Rik	1.25664	2.19594	0.000290065	0.00229081	UP
Fam110b	1.25534	2.69624	0.0125563	0.0384295	UP
Ccr7	1.2546	1.43794	0.0221033	0.0592545	UP
Psme2b	1.25424	6.21554	0.00173419	0.00876453	UP
Rnf150	1.25419	1.84006	5.93562e-05	0.000740449	UP
Trim65	1.25402	3.99383	0.00163557	0.00837109	UP
Gins1	1.25245	2.18372	0.00734212	0.0256892	UP
Pkib	1.25224	4.79463	0.0138972	0.0416738	UP
Myo5a	1.25173	6.0494	0.00322318	0.0138585	UP
Akr1b10	1.25074	5.8711	1.67971e-05	0.000294295	UP
Pld3	1.25053	6.23129	0.000652175	0.0042295	UP
H2-DMb2	1.25027	4.72996	0.00365138	0.0152238	UP
Slc19a1	1.24976	3.84904	0.0333753	0.0815299	UP
Ppp1r3e	1.24923	1.40218	0.00687734	0.0244885	UP
Gm14048	1.24837	1.77598	0.00034476	0.00260127	UP
Tmem201	1.24791	1.97004	0.00111181	0.00630841	UP
Erdr1	1.24766	7.33057	0.0065979	0.0236694	UP
Zfp715	1.24718	3.26207	0.0150031	0.0442618	UP
Akap8l	1.2466	6.38298	5.73874e-06	0.000140309	UP
Tmem109	1.246	6.85679	6.01411e-05	0.000747582	UP
Gm16209	1.24566	1.19726	0.00764143	0.0264601	UP
Gpr18	1.24505	5.82664	3.47303e-05	0.00050093	UP
Snapc4	1.24415	4.1296	0.00656956	0.02361	UP
Rrnad1	1.24312	4.30011	3.15123e-05	0.00046601	UP
Hlx	1.2426	5.28209	0.000488508	0.00340235	UP
Dph7	1.24149	3.46967	0.00487882	0.0189456	UP
Gm43121	1.24117	1.69823	0.000853053	0.00519833	UP
Atg14	1.24068	3.65079	4.12912e-05	0.000568999	UP
Timp2	1.23998	7.9105	0.00415187	0.0168075	UP
Ube2t	1.23986	1.718	0.00195823	0.00956554	UP
BC037034	1.23946	5.54425	0.000687385	0.0043829	UP
D730003I15Rik	1.23915	4.73942	0.000115954	0.00118435	UP
Rab43	1.23838	6.075	4.32398e-05	0.000585741	UP
Hfe	1.23777	7.03662	3.06377e-05	0.000455959	UP
Cd63	1.23722	8.88426	0.00567446	0.0211346	UP
Tmem17	1.23611	1.54235	0.0102314	0.0328877	UP
Nenf	1.23591	4.96181	0.0122509	0.0377202	UP
Cep68	1.23538	3.83074	0.000112596	0.0011636	UP
Cercam	1.23199	2.00178	0.0348957	0.0843191	UP
Armcx6	1.2313	1.40844	0.0228564	0.0607973	UP
Ptprv	1.23006	2.0558	0.0127657	0.0388788	UP
C920021L13Rik	1.2283	3.34161	0.000847171	0.00517147	UP
Ergic1	1.22829	5.42227	8.35132e-06	0.000182274	UP
Klri1	1.22771	1.25125	0.00480911	0.0187423	UP
Map4k3	1.22576	3.84108	0.00236673	0.0109801	UP
Sirpb1a	1.22544	7.26073	0.000884689	0.00531951	UP
AU041133	1.2253	2.15539	0.00483457	0.0188206	UP
Hmgn1	1.22285	4.71623	0.000153907	0.00145167	UP
Fgf13	1.22247	0.847754	0.00161873	0.00830914	UP
Rsl1	1.2206	2.51334	0.0219512	0.0589482	UP
Ccdc137	1.22018	4.01456	0.000489992	0.00340779	UP
Gm14221	1.21841	1.1074	0.0110459	0.03482	UP
Col15a1	1.21712	1.19457	0.000915174	0.00543757	UP
Arhgap27	1.21688	6.07721	8.04699e-06	0.000178897	UP
Pard6g	1.21683	0.832781	0.000905062	0.00541186	UP
Sbf2	1.21671	4.02292	0.00261442	0.0118431	UP
Zkscan17	1.21614	3.0473	0.000284452	0.00225792	UP
Tns1	1.21595	4.3863	0.030865	0.0769651	UP
Gsg1	1.21313	1.20977	0.00387959	0.0159777	UP
Zbtb8a	1.21234	2.35093	0.0200139	0.0549138	UP
Mmd	1.21158	3.90822	0.000512355	0.00352297	UP
Zfp202	1.21027	1.79645	0.00263081	0.0118958	UP
Gaa	1.21008	5.80107	2.68055e-05	0.000415677	UP
Fbxo48	1.21	0.857922	0.000232734	0.00195463	UP
Zfp433	1.20574	3.14691	0.0216582	0.0583624	UP
Zfp783	1.2055	1.21821	0.00186995	0.00922612	UP
Fam175a	1.20326	3.01032	0.000464476	0.0032822	UP
Fam57a	1.20137	2.06566	0.000713318	0.00451136	UP
Fam58b	1.20118	4.22189	0.000210651	0.0018224	UP
Mvb12b	1.19953	4.25098	0.000439673	0.00313854	UP
Rtp4	1.19864	7.08642	0.00227339	0.0106848	UP
Abca9	1.19864	5.79397	0.00173972	0.00878244	UP
Terf1	1.19741	4.40162	6.95184e-05	0.000831732	UP
Ehd4	1.19629	7.30753	3.45173e-05	0.000498884	UP
Dgkh	1.19561	3.69144	0.00037517	0.00277545	UP
Mfsd10	1.19546	6.42974	0.000203899	0.00179021	UP
Engase	1.19293	4.36751	0.000106406	0.00111851	UP
Clec1b	1.19267	1.688	0.000974849	0.00570995	UP
Sepn1	1.19168	6.18201	1.53759e-05	0.000277716	UP
Cdkn1c	1.19142	2.59922	0.000121342	0.001226	UP
Gm26780	1.19122	3.13313	0.00559415	0.0209467	UP
Pou2f1	1.19104	3.40749	0.00236802	0.0109824	UP
Ccnt2	1.1906	5.82005	0.00121266	0.00672133	UP
Rcn2	1.19058	5.88441	9.8392e-06	0.000203663	UP
Pafah1b3	1.19028	4.29994	0.0076503	0.026477	UP
Nav2	1.18951	2.0193	1.91328e-05	0.000322733	UP
Rnf13	1.18941	7.39751	7.20574e-05	0.000849285	UP
2610507B11Rik	1.18818	5.95513	0.00107568	0.00617427	UP
Myom1	1.18802	1.19847	1.99639e-05	0.000331958	UP
Mob3c	1.18793	5.05202	9.50704e-05	0.00103428	UP
Fndc7	1.18788	2.08271	0.00410354	0.016678	UP
2810025M15Rik	1.18778	3.74448	0.00235149	0.0109342	UP
Gm12195	1.18768	1.3256	0.00154484	0.00802679	UP
Gm26792	1.18662	1.9988	0.00964985	0.0316121	UP
Nup85	1.18552	5.29381	0.000456527	0.00323091	UP
Susd3	1.18463	7.41918	8.70527e-05	0.000975602	UP
Cpne8	1.18428	2.97323	0.000737033	0.00463419	UP
Cd1d1	1.18376	4.39574	0.000210756	0.0018224	UP
Aoah	1.18339	5.59737	7.95075e-05	0.000913848	UP
Arpin	1.18248	2.07246	0.0183154	0.0513975	UP
Klhl6	1.18216	6.27692	0.00022104	0.00188132	UP
Zfp583	1.18194	1.80279	0.0109611	0.0346408	UP
Ywhah	1.18099	8.56726	1.46926e-05	0.000269538	UP
Fcgr3	1.18081	10.0763	2.54929e-05	0.000400636	UP
Khnyn	1.18068	5.01109	0.000980471	0.0057333	UP
Gm26848	1.18048	1.99427	0.0160965	0.0467214	UP
Efnb1	1.17996	2.37148	0.00113606	0.0064262	UP
Ctsc	1.17974	10.6315	0.00193286	0.00948455	UP
Scarf2	1.1786	1.34737	0.00109666	0.00625628	UP
Rogdi	1.17734	6.88749	1.20276e-05	0.000236407	UP
Trit1	1.17716	4.43743	7.54993e-05	0.000880031	UP
Procr	1.17593	2.44985	0.0050353	0.0193498	UP
Mfng	1.17573	5.74853	0.00019694	0.0017515	UP
Iqcb1	1.1755	2.91282	0.00174809	0.00880571	UP
Polr1b	1.17545	3.31232	0.00658065	0.0236378	UP
Zfp273	1.17474	1.736	0.00109966	0.00626831	UP
Vgll4	1.17435	5.57865	5.7741e-05	0.000726109	UP
Mid1	1.17345	3.34163	5.69549e-05	0.0007188	UP
Cyp4f13	1.17283	5.75715	8.82889e-05	0.000984401	UP
Als2cl	1.17281	1.80123	0.000251766	0.0020587	UP
1700025G04Rik	1.17155	5.08019	0.000895189	0.00536654	UP
Noxo1	1.16913	1.77	0.00536149	0.020325	UP
Acp5	1.16892	5.29666	0.0142706	0.0425933	UP
Slc45a4	1.16869	4.58696	8.00395e-05	0.000919209	UP
Endod1	1.16855	4.13621	0.000411473	0.00298893	UP
Fam212a	1.1685	3.77664	0.00126898	0.0069256	UP
Wdr6	1.16741	3.15301	2.31841e-05	0.000373983	UP
Ano8	1.16657	3.10338	0.00204888	0.00991177	UP
Ppp3cc	1.1626	2.51574	0.00302814	0.0131978	UP
RP23-116A10.3	1.16234	1.41855	0.012619	0.0385575	UP
Lipt1	1.1621	1.14719	0.000108788	0.00113512	UP
Laptm4a	1.16176	8.5364	6.23305e-05	0.000765307	UP
Gm8817	1.16076	1.15742	0.0032737	0.0140113	UP
Exosc8	1.16052	5.74976	0.000112992	0.00116553	UP
Gm1821	1.15981	6.57232	0.000400223	0.00291778	UP
Hemk1	1.15967	2.96848	0.000542201	0.00367242	UP
Sft2d2	1.15948	5.89577	0.000551225	0.00372276	UP
Dpy19l3	1.159	1.98169	0.00240038	0.0110922	UP
Serpinb9	1.15815	2.39264	0.00555226	0.0208232	UP
Fbxo21	1.1574	3.77723	0.000837739	0.00512951	UP
Ebpl	1.15721	3.87498	0.00109737	0.00625783	UP
Tpm2	1.15705	1.07472	0.00654678	0.0235583	UP
Nipa1	1.15676	1.95074	0.00827391	0.0281698	UP
Slc30a4	1.15619	1.88738	0.00411668	0.0167217	UP
Gm4724	1.15616	2.58444	0.00973035	0.0318089	UP
Tnip2	1.15593	6.26148	0.000124931	0.00125324	UP
Sh3bp4	1.1557	3.0004	0.000120426	0.0012185	UP
Trim68	1.15514	2.53296	0.000228633	0.00192942	UP
Krtcap3	1.155	2.36543	0.000583679	0.00387848	UP
Mcoln1	1.15481	6.61172	0.000150259	0.00143062	UP
Tmem229b	1.15389	5.45197	0.00022113	0.00188132	UP
Ldlrad4	1.15325	3.21498	0.00011824	0.00120071	UP
Twsg1	1.15315	2.66102	0.000149127	0.00142371	UP
Gm13556	1.15257	2.25668	0.000124795	0.00125324	UP
Lrrk1	1.15256	5.53862	0.000111044	0.0011518	UP
Wdr81	1.15098	4.00959	0.00030317	0.00236503	UP
0610030E20Rik	1.15018	4.45331	0.00442324	0.0175697	UP
RP23-60P23.7	1.14874	1.36989	0.0151537	0.0445711	UP
Nsun5	1.14864	4.5177	0.000148657	0.00142018	UP
Zfp60	1.14803	2.59486	0.000737682	0.0046362	UP
Med18	1.1473	2.99062	0.00387795	0.0159777	UP
Rccd1	1.1469	2.93229	0.00400987	0.0163874	UP
Chd3os	1.14677	1.84477	0.00232234	0.010835	UP
Eri2	1.14421	2.14661	0.00121076	0.00671612	UP
Tagap	1.14416	6.85173	0.022754	0.0606167	UP
Mllt4	1.14308	4.91644	0.000777278	0.00483097	UP
Gm37010	1.1427	1.17491	0.00123208	0.00678785	UP
Ngfrap1	1.14227	4.87454	0.00193057	0.00947659	UP
Vav2	1.14159	4.25269	0.000339892	0.00257145	UP
Zfp438	1.14089	1.72915	0.00145511	0.00767709	UP
Gm15539	1.13934	1.29108	0.0126899	0.0386901	UP
Tgif1	1.13847	6.76725	0.000436979	0.00312886	UP
Chpf	1.13768	3.0624	0.000750558	0.00469819	UP
Gpsm1	1.13693	3.50627	0.000446065	0.00316966	UP
Psmc3ip	1.13668	1.92574	0.00171983	0.00872601	UP
Phactr1	1.13658	1.50016	0.000127012	0.00127053	UP
Nmt1	1.13639	6.15093	1.45516e-05	0.000267926	UP
Bcap29	1.13634	5.68586	3.092e-05	0.000459674	UP
B3gnt7	1.1361	1.45061	0.020418	0.0558244	UP
Tsen34	1.13513	5.83135	0.00152806	0.00796023	UP
Nudt16	1.1351	4.4486	0.000198006	0.00175648	UP
Zmym6	1.13498	4.29014	0.000522266	0.00357188	UP
Fam46a	1.13482	5.9685	0.000112657	0.0011636	UP
Zdhhc23	1.13408	2.3271	0.00164609	0.00841882	UP
Zcwpw1	1.1325	2.19011	0.0119772	0.0370074	UP
Cbr3	1.13167	3.92605	0.0108395	0.0343778	UP
Zscan26	1.13154	3.28328	3.69281e-05	0.000522965	UP
Ski	1.13088	5.83445	0.000216706	0.00185971	UP
Fut10	1.13068	2.33353	0.000131415	0.00129994	UP
9930120I10Rik	1.13003	2.58053	0.0133231	0.0402621	UP
Actr3b	1.12936	0.802214	0.000872043	0.00526603	UP
Ogfod3	1.12773	3.90325	0.000507015	0.00349998	UP
Kcnj2	1.12753	2.53482	0.00145303	0.00767448	UP
3222401L13Rik	1.1275	1.36206	0.0019862	0.00967186	UP
Colgalt1	1.12744	6.54072	8.81371e-05	0.000984401	UP
Inpp5d	1.12708	7.49703	7.64217e-05	0.000889305	UP
Tex9	1.12692	2.11729	0.0166119	0.047822	UP
Tada2a	1.1262	2.73557	0.000160312	0.00149688	UP
Trim21	1.12575	4.78344	0.000323003	0.00248044	UP
Zdhhc14	1.12494	2.69453	1.88124e-05	0.000320794	UP
Gm15440	1.12491	2.38234	0.00591828	0.0218456	UP
Runx3	1.12454	5.04021	9.68282e-05	0.00104933	UP
Alg5	1.12413	6.05173	0.00148632	0.00779776	UP
Itpripl2	1.12398	3.85977	0.000513841	0.00353146	UP
Tctex1d2	1.12321	5.48144	0.00143613	0.007617	UP
C030034L19Rik	1.12258	2.79028	0.000221561	0.00188326	UP
Sirt5	1.12252	2.47445	0.000366677	0.00272561	UP
Plekhn1	1.12229	2.21492	0.00500363	0.0192597	UP
Clasp2	1.12184	3.09958	0.00121148	0.00671748	UP
Cdc20	1.12113	2.05246	0.00225608	0.0106105	UP
Gm45062	1.12039	1.07461	0.0474498	0.107062	UP
Accs	1.12034	3.60541	0.0125676	0.0384507	UP
Cd9	1.11975	7.98108	5.55578e-05	0.000708173	UP
H2-Q4	1.11967	3.16563	0.00561588	0.0209945	UP
Ceacam18	1.11898	1.512	0.000238637	0.0019852	UP
Uap1l1	1.11855	5.35048	0.000113298	0.00116553	UP
Trim3	1.11838	5.78718	5.80687e-05	0.000729575	UP
Naglu	1.11805	5.09985	0.000193387	0.00172698	UP
Stoml1	1.11738	3.97891	0.00455922	0.0179832	UP
Mcm3	1.11656	4.38759	2.17821e-05	0.000357648	UP
Plppr2	1.11531	1.33224	0.000328037	0.00250221	UP
Zscan20	1.11389	2.02354	0.000663145	0.00428086	UP
Mogs	1.11353	6.047	6.97136e-05	0.000832648	UP
Prr5	1.11238	3.20611	0.00159825	0.00824021	UP
Zwilch	1.1119	0.970969	0.00983449	0.0320747	UP
Ggt5	1.11124	3.25009	0.0197004	0.054264	UP
Rhob	1.11109	7.25597	0.000107701	0.00112796	UP
Hap1	1.11081	1.66572	6.09638e-05	0.000753803	UP
A430093F15Rik	1.11021	1.91664	0.0061672	0.0225216	UP
Lig1	1.10917	2.81188	0.00399142	0.016327	UP
Slc16a14	1.10905	1.91509	0.0228554	0.0607973	UP
Fyb	1.10876	8.38502	7.45764e-05	0.000871445	UP
Gm15859	1.10756	1.81938	0.0298329	0.074991	UP
Bin1	1.10588	5.50108	0.00114276	0.00643817	UP
Haus6	1.10502	2.41812	0.00973612	0.0318204	UP
Gm37800	1.10489	1.03822	0.0215562	0.058188	UP
Plpp2	1.10443	4.41028	0.000206115	0.00179777	UP
Frmd6	1.10443	2.21963	0.0052271	0.0198974	UP
Hat1	1.10435	5.57149	0.00039552	0.00289508	UP
Zfp553	1.10401	2.65272	0.0047991	0.0187137	UP
Tk2	1.10369	5.59585	8.39596e-05	0.000950833	UP
Espl1	1.10232	3.20174	0.000638984	0.00415354	UP
Igkv13-85	1.10174	0.667871	0.0456646	0.103968	UP
Rab42	1.10154	0.919897	0.00128368	0.00699348	UP
Tcirg1	1.10117	7.96734	4.79517e-05	0.000634341	UP
Dock10	1.10041	6.69952	0.00489025	0.0189806	UP
A430033K04Rik	1.09995	1.8282	0.00155154	0.00805561	UP
Gtpbp2	1.09979	5.15203	0.00015818	0.00148092	UP
Cd180	1.09978	4.91926	0.000213216	0.00183913	UP
Kank3	1.09941	4.44227	0.000709474	0.0044911	UP
Fbrsl1	1.09792	5.43574	0.000111033	0.0011518	UP
Ptprs	1.0967	3.99199	0.000366894	0.00272578	UP
E2f5	1.09644	3.72897	0.0160551	0.0466206	UP
2700099C18Rik	1.09439	1.4148	0.00054703	0.00369977	UP
Gm14296	1.09434	1.61795	0.00119412	0.00664222	UP
Rps6ka5	1.09405	2.95112	0.0108996	0.0344983	UP
Ccdc142	1.09294	2.6395	0.00940391	0.0310553	UP
Gpr19	1.09261	2.56287	0.000599106	0.00395664	UP
Trub1	1.09195	2.15764	0.000109916	0.00114433	UP
Mb21d2	1.09139	1.31762	0.0013755	0.00736221	UP
Akap8	1.0907	5.94366	0.000327966	0.00250221	UP
Rragb	1.09054	1.24013	0.00343366	0.0144796	UP
Gm13166	1.09049	5.60082	0.000933479	0.00551535	UP
B4galt6	1.08987	3.63781	0.00124105	0.00682212	UP
2900005J15Rik	1.08913	2.35301	0.0145627	0.0432627	UP
Tap1	1.08855	6.94842	0.000154961	0.00145954	UP
Slc7a8	1.08849	5.63726	6.66187e-05	0.000804584	UP
Ugcg	1.08769	5.79501	0.000323543	0.00248044	UP
RP23-466C10.2	1.08691	1.53278	0.00868255	0.0291998	UP
Nrip1	1.0859	4.97478	0.0026927	0.0120887	UP
Smim14	1.08537	7.76099	1.97944e-05	0.000330315	UP
E130102H24Rik	1.08536	2.53279	0.0271968	0.0696751	UP
Gm42934	1.08317	2.73525	0.00182295	0.00906886	UP
Mylpf	1.08171	1.4815	0.0273767	0.0699953	UP
Pgap3	1.08145	3.0392	0.000564139	0.00378448	UP
Kdm2b	1.08137	4.40553	3.77217e-05	0.000532581	UP
Tmem106c	1.08005	4.48829	0.000589582	0.0039103	UP
Batf2	1.07817	3.85981	0.0039212	0.0160954	UP
Il15	1.07814	5.21455	0.000262241	0.00212482	UP
Tm6sf1	1.07754	8.68905	0.000324842	0.00248789	UP
Tap2	1.07739	7.10626	4.94628e-05	0.000649963	UP
Trmt1l	1.0766	5.20484	7.2839e-05	0.000856743	UP
B9d1	1.07647	1.01315	0.0234513	0.0620388	UP
Eid2	1.07633	1.71878	0.000295904	0.00232384	UP
Invs	1.07629	2.81758	0.00553271	0.0207776	UP
Lamc1	1.07609	2.1306	0.00108692	0.006221	UP
Ktn1	1.07488	4.6721	0.000363281	0.00270897	UP
Rpusd4	1.07423	4.70195	0.000314324	0.00243177	UP
Mical1	1.0732	6.08889	0.00129481	0.00704043	UP
Saraf	1.0731	7.52516	1.70409e-05	0.000297453	UP
Svbp	1.07284	5.92832	0.000629851	0.00411215	UP
Coro7	1.07254	6.34699	1.87351e-05	0.000319864	UP
Coro1b	1.07181	9.4422	4.79575e-05	0.000634341	UP
Mtdh	1.07089	6.80751	6.1873e-05	0.000761022	UP
Plscr3	1.06923	5.73632	0.000705536	0.00447828	UP
Trip13	1.06914	1.25213	0.000183997	0.00166273	UP
Ctsh	1.06912	10.2453	6.62832e-05	0.000802604	UP
Glipr1	1.06888	8.01601	0.000138725	0.00135106	UP
Kcnn4	1.06783	3.85198	0.000686147	0.004377	UP
Lrrc40	1.06712	3.97729	0.000229123	0.0019324	UP
Enox2	1.06672	3.56519	0.00556681	0.0208562	UP
Arhgef12	1.06639	1.93122	0.00126844	0.0069256	UP
Ppp5c	1.06574	5.83066	3.58494e-05	0.000512855	UP
Idua	1.06341	5.07073	0.000295484	0.00232185	UP
Zcchc3	1.06317	1.55684	0.000559712	0.00376377	UP
Hsp90aa1	1.06294	8.96544	0.0106957	0.0340216	UP
Rad54b	1.06235	0.813772	0.00105325	0.00608534	UP
Efcab14	1.06235	4.86664	0.000472964	0.00332377	UP
Slc39a4	1.06231	1.58872	0.00743622	0.0259078	UP
Irgm2	1.06171	4.46842	0.00111251	0.00630841	UP
Batf3	1.06164	5.79571	0.000908042	0.00541814	UP
Zfp866	1.06086	3.33904	0.000133995	0.00131534	UP
Gm26740	1.0582	6.02955	0.0055014	0.0207044	UP
Ccdc51	1.05816	3.20778	7.52864e-05	0.000878278	UP
Rfx5	1.05732	2.92338	0.0176661	0.050076	UP
Pogk	1.05567	2.26839	0.00790846	0.0271695	UP
Zkscan7	1.05491	1.73777	0.0043868	0.0174918	UP
Rpgrip1	1.05472	1.44335	0.0106612	0.0339296	UP
Gm17907	1.05463	2.56143	0.0181306	0.0510422	UP
Sepp1	1.05401	10.1304	0.00935856	0.030954	UP
Capn3	1.05326	1.07482	0.000863795	0.0052433	UP
Zfp455	1.05276	1.90482	0.00866599	0.0291581	UP
Lrp12	1.05171	3.50045	0.000516082	0.00353993	UP
Rassf2	1.05149	5.78688	0.000516072	0.00353993	UP
Ier5	1.04724	9.08697	0.000515874	0.00353993	UP
Tuft1	1.04618	2.71006	0.0182797	0.0513303	UP
H2-T23	1.04616	9.54012	6.07663e-05	0.000752023	UP
Slc41a2	1.04593	2.79842	0.00996597	0.0323873	UP
Nup43	1.04555	2.98531	0.00230597	0.0107837	UP
Pdcd2l	1.04492	5.63655	0.00127389	0.0069455	UP
Tesk1	1.04486	5.21065	4.24898e-05	0.00058006	UP
Snta1	1.04429	3.91645	4.54122e-05	0.000608978	UP
Ankrd39	1.04394	3.69671	0.00725862	0.025486	UP
Grap	1.04264	4.54601	0.00320357	0.0137953	UP
Rsrp1	1.04215	9.13833	0.000271211	0.00217	UP
Bbs12	1.04205	1.49414	0.00562607	0.0210251	UP
Cldn34c1	1.04185	1.45278	0.0224413	0.0599431	UP
Zbtb48	1.04178	3.54822	0.000500741	0.00347547	UP
Poli	1.04135	2.61837	0.000389566	0.00286059	UP
Man2c1	1.04124	5.70386	1.4508e-05	0.00026755	UP
Dph5	1.03891	4.57091	0.00010404	0.00110334	UP
Mdfic	1.03878	4.60311	0.00329184	0.0140718	UP
Ank	1.03853	4.90882	2.45438e-05	0.00039053	UP
Pfkfb1	1.03815	1.56198	0.0126271	0.0385624	UP
Slc35f5	1.03794	4.89205	0.00180946	0.00902092	UP
Prdx4	1.0373	6.20702	0.000439565	0.00313854	UP
4632415L05Rik	1.03479	2.48853	0.000340268	0.00257291	UP
Tbc1d25	1.03478	3.86838	0.00383786	0.015842	UP
Slc1a5	1.03357	6.83243	0.000172157	0.00157809	UP
Slc4a7	1.03291	3.78103	0.000758213	0.00473554	UP
Rnaset2a	1.03238	7.13848	0.000352522	0.00264703	UP
Fastkd3	1.03215	2.93381	6.53774e-05	0.000795067	UP
BC055324	1.03205	1.48072	0.00440681	0.0175348	UP
1190002N15Rik	1.03188	3.78515	0.000360531	0.00269133	UP
Dhcr7	1.03089	4.33425	0.000130519	0.00129358	UP
Macf1	1.03088	5.84415	0.0027813	0.0123835	UP
Efhd2	1.03022	8.88163	4.47325e-05	0.000603631	UP
B230217C12Rik	1.03005	1.93828	0.0117978	0.0365657	UP
Parp16	1.02956	1.87601	0.000443303	0.0031589	UP
2610005L07Rik	1.02942	5.1998	0.00179195	0.00896548	UP
Fam105a	1.02935	7.80813	4.70306e-05	0.000626213	UP
Gm7805	1.02889	1.9536	0.00786286	0.0270526	UP
Pold1	1.02883	4.26646	0.00188836	0.00929867	UP
Rufy2	1.02863	3.50024	0.000571018	0.00381603	UP
RP23-60P23.4	1.02803	1.49795	0.0261322	0.0676141	UP
Fancf	1.02753	2.27641	0.0191755	0.0531415	UP
Zscan18	1.02665	1.09777	0.00290203	0.0127751	UP
Gm26910	1.02599	1.93489	0.00424544	0.017062	UP
Hmces	1.02488	4.48951	0.00117205	0.006566	UP
Rnf145	1.02448	6.33699	5.99324e-05	0.00074631	UP
Mgat5	1.02417	3.57059	0.000910115	0.00542589	UP
Ldb1	1.02378	5.86087	0.000453784	0.00321474	UP
2510002D24Rik	1.02296	4.46714	8.71049e-05	0.000975602	UP
Trpv4	1.02235	4.27203	0.00498882	0.0192291	UP
6330562C20Rik	1.02182	2.26086	0.00927339	0.0307521	UP
Catip	1.02165	1.62121	0.0214177	0.0578698	UP
Smo	1.02165	2.45348	0.00797468	0.0273501	UP
Foxd2	1.02096	1.56442	0.0086988	0.0292475	UP
Traip	1.02095	0.790942	0.000644841	0.00418774	UP
Ndst1	1.02074	4.32213	0.000151099	0.00143667	UP
Gm4924	1.01992	1.48095	0.00619787	0.0226042	UP
Git2	1.01967	6.40574	0.000274772	0.00219474	UP
Dtymk	1.01764	5.09264	0.000236344	0.00197314	UP
Rubcn	1.01678	4.22892	0.000205854	0.00179734	UP
Pcsk1	1.01672	0.619286	0.00046958	0.00330828	UP
Ccl27a	1.01647	2.78777	0.0105735	0.0336902	UP
Slfn8	1.01635	5.50409	0.00449824	0.0177826	UP
Prdm1	1.01606	4.44872	0.000412949	0.00299655	UP
Nab2	1.01598	4.44576	0.000907337	0.00541814	UP
Mgmt	1.01493	1.41608	0.00219759	0.010432	UP
Atad3a	1.01384	5.01514	0.0015088	0.0078839	UP
Polr3h	1.01369	2.57622	0.0078266	0.0269702	UP
R3hcc1	1.01265	3.12038	0.0125579	0.0384295	UP
Acvr1	1.01254	3.29718	0.000333171	0.00252878	UP
Gm21982	1.01213	1.40912	0.0070961	0.0250281	UP
Abca5	1.01207	1.24958	0.00143551	0.00761664	UP
Wdpcp	1.01144	2.31323	0.0366328	0.0875072	UP
Traf1	1.01115	6.01706	0.0177452	0.0502494	UP
Ptpra	1.00988	6.6796	9.05394e-05	0.00100051	UP
Nanos1	1.0096	0.904322	0.0010938	0.00624255	UP
Slc11a2	1.00938	4.37616	0.00111625	0.00632439	UP
Nrg2	1.00889	1.75438	0.000506197	0.0034977	UP
Gm20531	1.00837	2.30812	0.0205405	0.0560938	UP
Senp8	1.00831	1.68206	0.00675876	0.0241539	UP
Camkk1	1.00824	2.18253	0.0174117	0.0494949	UP
Fmn1	1.00807	2.68161	0.000915006	0.00543757	UP
Aim1l	1.00776	0.863424	0.00507408	0.0194615	UP
Miip	1.00766	5.4488	0.000270615	0.0021677	UP
Kctd21	1.00707	2.91919	0.00386308	0.015922	UP
Cebpa	1.00686	5.51461	0.000206681	0.00179984	UP
Vwf	1.00644	1.15201	0.00340047	0.0143964	UP
Atad5	1.0061	1.48043	0.000553506	0.00373024	UP
Hexa	1.00607	8.99091	0.000166499	0.00153929	UP
Hs1bp3	1.00497	3.64053	4.82374e-05	0.000636244	UP
Dnajb5	1.00494	3.07077	0.00417761	0.0168715	UP
Oas1b	1.00451	2.60555	0.00170123	0.00865578	UP
Gm26694	1.00436	1.03468	0.00138655	0.00740445	UP
Rasa4	1.00366	6.72343	0.00538265	0.0203722	UP
Cd14	1.00324	10.5072	0.00612126	0.0224121	UP
Plscr1	1.00311	4.65765	0.00132444	0.00713246	UP
Pik3c2a	1.00277	4.47104	0.0100299	0.0324805	UP
Asf1b	1.00264	2.80213	0.00106873	0.00614695	UP
Nicn1	1.00255	2.16163	0.0029999	0.0131076	UP
Irak2	1.00147	6.46038	0.000205928	0.00179734	UP
Fam122a	1.00129	5.48088	0.000399118	0.00291426	UP
E130311K13Rik	1.00088	2.39598	0.0103155	0.0331048	UP
Gm16340	1.00071	1.88919	0.00207345	0.0100099	UP
Ppp1r10	1.00017	5.49989	0.000399558	0.00291562	UP
Gm29336	-1.0008	1.04387	0.0411763	0.0960552	DOWN
Net1	-1.00097	2.38425	0.0107445	0.0341227	DOWN
Slfn5	-1.00165	5.58518	0.0151757	0.0446092	DOWN
Unc5cl	-1.00201	0.434391	0.00343229	0.0144782	DOWN
Elovl7	-1.00225	1.33913	0.0331976	0.0812088	DOWN
Rilpl2	-1.00429	6.01076	0.00739983	0.0258267	DOWN
Stat5a	-1.00494	4.03066	3.86607e-05	0.000541482	DOWN
Capn1	-1.00521	4.23711	0.000493158	0.00342792	DOWN
Vill	-1.00545	5.77738	0.000653563	0.00423654	DOWN
S100a13	-1.00657	6.24266	0.00163889	0.00838505	DOWN
Tgfbr3	-1.00738	1.17806	0.00689217	0.0245245	DOWN
Ddr1	-1.00889	1.91129	0.020177	0.0552515	DOWN
B430305J03Rik	-1.00903	2.52423	0.000959063	0.00564294	DOWN
2610507I01Rik	-1.00984	3.15868	0.00500195	0.0192586	DOWN
Gm26532	-1.01122	5.48936	0.0244681	0.0641242	DOWN
Irak3	-1.01198	4.70105	0.00052168	0.00357081	DOWN
Uprt	-1.01289	1.40584	0.0137582	0.0413542	DOWN
RP23-322E23.4	-1.01429	1.42679	0.00114867	0.0064585	DOWN
Nim1k	-1.01487	0.79189	0.000328065	0.00250221	DOWN
Cstb	-1.01514	7.9411	0.000144848	0.00139424	DOWN
Nfkb1	-1.01612	5.69028	0.000192288	0.00172212	DOWN
Gm13840	-1.01747	1.31023	0.000398241	0.00291089	DOWN
Ubald2	-1.01829	4.99605	0.000331689	0.00252026	DOWN
Mid1ip1	-1.01884	5.44491	0.000912615	0.00543157	DOWN
Prkx	-1.01946	5.49865	9.80535e-05	0.00105777	DOWN
Cast	-1.02098	5.81791	0.000210037	0.00182179	DOWN
RP24-94F12.3	-1.02254	2.34392	0.00116013	0.0065073	DOWN
Rap1b	-1.02254	9.53277	3.64946e-05	0.000518764	DOWN
Slc35e4	-1.02326	4.12707	0.000576385	0.00384092	DOWN
Rnf24	-1.02327	1.82957	0.0117832	0.0365369	DOWN
Ly6e	-1.02361	10.9601	6.74666e-05	0.000813425	DOWN
Ap1m1	-1.02381	6.32458	0.00119405	0.00664222	DOWN
Fam206a	-1.02462	2.57826	0.00423561	0.0170317	DOWN
Nme1	-1.02515	4.98457	0.00411991	0.0167251	DOWN
Tdrd7	-1.02717	5.18149	0.0003277	0.00250221	DOWN
Fam71a	-1.02781	2.76221	0.036813	0.0879077	DOWN
Arhgap29	-1.02838	1.30324	0.0234478	0.0620388	DOWN
Atg4d	-1.02841	4.44539	0.00077067	0.00479537	DOWN
Rasl11a	-1.02853	0.571247	0.0010694	0.0061483	DOWN
Gsto1	-1.02898	6.68143	0.000233638	0.00195635	DOWN
Afap1l1	-1.029	1.56476	0.0129008	0.0392138	DOWN
Mtfr1	-1.02914	4.10351	0.00177884	0.00891901	DOWN
Mex3c	-1.0299	3.54562	0.00200815	0.00976518	DOWN
Scel	-1.03083	0.59668	0.00179124	0.00896548	DOWN
Magohb	-1.03098	4.75996	0.0104245	0.0333389	DOWN
Nav1	-1.03179	3.62549	0.00195631	0.0095598	DOWN
Mir142hg	-1.03413	3.30659	0.0353086	0.0851628	DOWN
Gm11346	-1.03506	0.63972	0.00566112	0.0211018	DOWN
Sestd1	-1.03557	3.73464	0.000102514	0.00109295	DOWN
Macrod2	-1.03562	1.63534	0.0214171	0.0578698	DOWN
C4a	-1.03584	1.02979	0.0330254	0.0808862	DOWN
Gm26809	-1.03648	5.22275	0.00268262	0.0120589	DOWN
H2-Q10	-1.03664	2.43014	0.00760794	0.0263825	DOWN
4833445I07Rik	-1.0374	2.63102	0.0291687	0.0736115	DOWN
Gm17586	-1.0375	2.26779	0.0100241	0.0324805	DOWN
Tmem43	-1.03807	6.35052	0.00268428	0.0120625	DOWN
E230032D23Rik	-1.03836	1.89894	0.00872623	0.0293116	DOWN
Inf2	-1.03858	1.08657	0.000100147	0.00107288	DOWN
Fpr2	-1.0392	4.85302	0.0355926	0.085664	DOWN
Arpc1b	-1.03938	10.4885	3.03919e-05	0.000454228	DOWN
Tnk2	-1.04023	1.02658	0.005567	0.0208562	DOWN
Wipi1	-1.04046	2.56025	0.00335302	0.0142681	DOWN
C1galt1	-1.04181	3.31782	0.00140114	0.0074714	DOWN
Gm13431	-1.04197	1.11302	0.0260549	0.0674515	DOWN
Gm6563	-1.04532	2.84816	0.00613586	0.0224363	DOWN
Zfp507	-1.04581	0.568027	6.65996e-05	0.000804584	DOWN
Gm20033	-1.04591	1.2563	0.00371674	0.015455	DOWN
Cds2	-1.04682	4.13621	6.48263e-05	0.000789733	DOWN
Mettl20	-1.04716	2.66744	0.00969206	0.0317133	DOWN
Jak2	-1.04724	4.36193	0.000866824	0.00525259	DOWN
Casp7	-1.04777	3.07828	0.00746244	0.0259677	DOWN
Fam89a	-1.05062	0.615219	0.000578965	0.00385263	DOWN
Slc35e3	-1.05105	3.66768	0.000607378	0.00399622	DOWN
Dpm1	-1.05171	5.77588	0.000725364	0.00458135	DOWN
1810049J17Rik	-1.05181	1.67785	0.0125443	0.0384131	DOWN
Casp6	-1.05204	4.78277	0.00388309	0.015981	DOWN
Il1f9	-1.05207	1.97841	0.0389745	0.0919057	DOWN
Rrp12	-1.05295	2.36043	9.13983e-05	0.00100761	DOWN
Gm8399	-1.05319	1.82149	0.0029142	0.0128126	DOWN
Junb	-1.05519	11.0668	0.000137436	0.00134129	DOWN
Slfn2	-1.05553	8.14951	0.000707503	0.00448574	DOWN
Gm17024	-1.05775	2.06843	0.0233943	0.0619346	DOWN
Cep19	-1.05852	2.93923	0.00120315	0.00667919	DOWN
Gm26885	-1.05964	3.77667	0.00215803	0.0102984	DOWN
Cox7a1	-1.06038	2.13158	0.0198452	0.0545557	DOWN
Bmp2	-1.06151	2.86538	0.0137666	0.0413618	DOWN
Psmd8	-1.06205	7.33548	3.96873e-05	0.000550367	DOWN
Snhg4	-1.0645	1.99349	0.0123416	0.0379246	DOWN
Npdc1	-1.06456	1.18739	0.00335548	0.0142699	DOWN
BC064078	-1.06492	3.00423	0.0117953	0.0365657	DOWN
Rnf113a2	-1.06524	4.51042	0.00100744	0.00585687	DOWN
Vcp-rs	-1.06533	2.26458	0.00797399	0.0273501	DOWN
Pgap1	-1.06589	2.69652	0.0111752	0.0351485	DOWN
Gm8113	-1.06711	0.570747	0.00048457	0.00338409	DOWN
Abhd5	-1.06876	3.89668	0.00118647	0.00661802	DOWN
Cep78	-1.06898	2.68272	0.00023206	0.00195014	DOWN
Rnf38	-1.06928	4.11153	7.14827e-05	0.000846531	DOWN
Agtpbp1	-1.0704	3.82742	0.000193445	0.00172698	DOWN
Gm37065	-1.0712	0.911788	0.00895718	0.0298874	DOWN
Rexo2	-1.07205	5.91837	1.62086e-05	0.000286971	DOWN
Dhx38	-1.07245	4.56801	0.000116534	0.00118681	DOWN
Mettl9	-1.07256	4.67408	0.000124471	0.0012531	DOWN
Ugp2	-1.0734	6.00326	0.000237812	0.00198158	DOWN
Trp53inp2	-1.07402	4.58507	0.00034635	0.00261046	DOWN
Rab11a	-1.07524	7.28552	3.39722e-05	0.000493037	DOWN
Slk	-1.07531	6.22866	0.000861974	0.00523451	DOWN
Zak	-1.07609	2.73427	0.00315116	0.0136198	DOWN
Krt7	-1.07634	1.22612	0.0248823	0.0650033	DOWN
Map4k4	-1.07686	4.39467	0.000161435	0.00150138	DOWN
Lynx1	-1.07699	0.67645	0.000163262	0.00151636	DOWN
Sulf2	-1.0776	5.44763	0.00026999	0.00216393	DOWN
Slc31a1	-1.07763	4.70434	0.00479901	0.0187137	DOWN
Rhobtb1	-1.0778	2.13067	0.0209301	0.0569582	DOWN
C230096K16Rik	-1.07875	3.08384	0.000658698	0.00425802	DOWN
Arid5a	-1.07908	5.64925	0.000155317	0.00146188	DOWN
Gm42427	-1.07917	2.81748	0.000563692	0.00378329	DOWN
Sbno2	-1.07939	5.4715	0.000801614	0.00496901	DOWN
Osbpl8	-1.07958	3.37799	0.000637355	0.00414664	DOWN
4833418N02Rik	-1.08626	2.24812	0.000465862	0.00328868	DOWN
Ipmk	-1.08728	4.7695	0.00011805	0.00120051	DOWN
Usp6nl	-1.08747	2.32483	0.000129897	0.00128923	DOWN
Lta4h	-1.0875	5.87116	0.00140303	0.00747823	DOWN
Lztfl1	-1.08767	3.69211	8.77563e-05	0.000981333	DOWN
Taf7	-1.08854	4.23959	0.00117419	0.0065704	DOWN
Cfap45	-1.08918	1.29004	0.0219413	0.058944	DOWN
Frat1	-1.08935	1.11491	0.000176303	0.00161083	DOWN
Gpr132	-1.08943	4.95418	0.000143006	0.00138602	DOWN
E230016M11Rik	-1.08943	2.47165	0.000113437	0.00116553	DOWN
Stk17b	-1.09095	7.70915	0.00260073	0.0117966	DOWN
Unc119b	-1.09151	3.9463	0.00177345	0.00890315	DOWN
Pfkp	-1.092	5.57951	4.28797e-05	0.000583114	DOWN
Penk	-1.09234	1.83994	0.0166833	0.0479325	DOWN
Hspbap1	-1.09296	1.86654	0.00310659	0.0134603	DOWN
Usp3	-1.0951	5.08266	2.78782e-05	0.000425428	DOWN
C1qtnf1	-1.09519	2.90786	0.00552887	0.0207688	DOWN
Mfsd14b	-1.09549	6.29577	0.00108945	0.00622834	DOWN
Pdgfc	-1.09567	1.5463	0.0316987	0.0785417	DOWN
Atg9a	-1.09622	4.78985	0.00122957	0.00677761	DOWN
Aacs	-1.09633	4.39746	0.000198408	0.00175787	DOWN
Chp1	-1.09644	5.33494	0.000298078	0.002337	DOWN
Arf2	-1.09799	5.82182	6.03005e-05	0.000748238	DOWN
Agfg1	-1.099	4.95427	0.000216599	0.00185971	DOWN
Fam107b	-1.09963	6.72029	3.44262e-05	0.00049808	DOWN
Ikbkap	-1.09987	3.97076	0.00129987	0.00704069	DOWN
Atg101	-1.10195	5.54776	0.000416641	0.00302022	DOWN
Ppdpf	-1.10197	5.76908	0.000539622	0.00366202	DOWN
Gm12840	-1.10437	4.40661	0.00209415	0.0100821	DOWN
Tom1	-1.1044	5.33523	2.14008e-05	0.000352511	DOWN
Mtus1	-1.10618	5.53953	0.000637504	0.00414664	DOWN
Slc16a10	-1.10626	2.47456	0.000600835	0.00396246	DOWN
Fzd4	-1.10726	1.53364	0.000210382	0.00182236	DOWN
Igf2r	-1.10734	0.855633	0.0113782	0.0356045	DOWN
Uxt	-1.10746	4.56599	5.62356e-05	0.000714594	DOWN
2210408F21Rik	-1.10768	2.32505	0.0212647	0.057588	DOWN
Cited4	-1.10809	0.944398	0.0105689	0.0336871	DOWN
Rps2-ps9	-1.11027	1.52392	0.00110381	0.00628689	DOWN
Gm44164	-1.11294	2.41248	0.00736746	0.0257457	DOWN
Ccdc124	-1.1136	5.11118	0.000185382	0.00167417	DOWN
Gm14023	-1.11398	1.32935	0.0408163	0.0954019	DOWN
Gm11737	-1.11579	0.797565	0.00939356	0.0310406	DOWN
Gm44292	-1.11592	1.04593	0.00127852	0.00696805	DOWN
Lypla1	-1.11624	5.74599	0.00023197	0.00195014	DOWN
Gucd1	-1.11788	4.89895	1.58274e-05	0.000284406	DOWN
1600010M07Rik	-1.11826	5.97014	0.00507294	0.0194615	DOWN
Tmsb4x	-1.12145	13.6841	0.00140716	0.00749293	DOWN
Pnkp	-1.12183	5.43584	0.000455715	0.00322679	DOWN
Litaf	-1.1223	8.05533	2.85222e-05	0.000433204	DOWN
Map2k3	-1.12232	6.0548	1.2626e-05	0.000243898	DOWN
Gpx4	-1.12251	7.86531	0.00412396	0.0167368	DOWN
Ube2a	-1.12355	6.45498	4.60671e-05	0.000615719	DOWN
Bbip1	-1.12454	3.98495	9.77122e-05	0.00105565	DOWN
Hist1h3e	-1.12487	2.06554	0.0159796	0.046459	DOWN
Hist1h2bg	-1.12642	4.46416	0.0110265	0.03479	DOWN
Rhoq	-1.12741	3.21959	0.000193844	0.00172915	DOWN
1700006J14Rik	-1.12857	1.20439	0.00224974	0.0105933	DOWN
Gbp2	-1.12858	4.66285	0.0034981	0.0147003	DOWN
Arid3a	-1.13049	4.04799	0.00131321	0.0070965	DOWN
Gm45153	-1.13057	4.19101	0.00208426	0.0100483	DOWN
Cmpk1	-1.13149	6.03834	0.000729386	0.00460054	DOWN
Esyt1	-1.13215	6.86081	0.000213088	0.00183913	DOWN
Gm43215	-1.1327	1.53773	0.000848918	0.00517763	DOWN
Myl6	-1.13291	9.775	0.000219966	0.00187432	DOWN
Trmt61b	-1.13329	3.28412	0.00804902	0.0275714	DOWN
Ccdc86	-1.1339	4.04888	0.0002415	0.00200308	DOWN
Cbx4	-1.1403	3.97408	0.000949319	0.00559309	DOWN
Gm45221	-1.1422	1.69327	0.00161291	0.00828841	DOWN
Nudt17	-1.14227	1.35658	0.0321216	0.0792578	DOWN
Dnajc10	-1.14328	4.69376	0.00099758	0.00581156	DOWN
Cdc42se1	-1.14432	7.01403	8.59974e-05	0.000968177	DOWN
Igfbp6	-1.14734	2.63835	0.0273327	0.0699211	DOWN
Zfp296	-1.14777	2.35414	0.000273281	0.00218407	DOWN
Eml5	-1.14815	0.760824	2.92968e-05	0.00044168	DOWN
Pcolce2	-1.15092	1.34076	0.0283046	0.0718053	DOWN
Rnh1	-1.15105	7.4267	7.88998e-05	0.000909844	DOWN
9430025C20Rik	-1.15192	1.67918	0.00342299	0.014465	DOWN
Nudt4	-1.15259	5.01129	0.000206737	0.00179984	DOWN
Ciart	-1.15282	3.14517	0.0353863	0.0852992	DOWN
Entpd7	-1.15474	2.5862	0.00118428	0.00661104	DOWN
Plxdc1	-1.15492	2.94736	0.00054953	0.00371309	DOWN
Gm20390	-1.15557	5.88713	0.00277669	0.0123669	DOWN
Hist2h2aa1	-1.15673	6.01165	0.0173318	0.0493277	DOWN
Heatr1	-1.16021	3.15124	0.000277897	0.00221717	DOWN
Susd1	-1.16218	3.01261	0.0377136	0.0895402	DOWN
Odc1	-1.16289	5.80864	0.046726	0.105733	DOWN
Def8	-1.165	4.16685	5.11838e-05	0.00066449	DOWN
Cd300e	-1.16593	2.88783	0.00845127	0.0286209	DOWN
Carns1	-1.16667	1.53222	0.00219334	0.0104237	DOWN
Unc119	-1.16815	6.27948	0.000365305	0.0027208	DOWN
Gm42467	-1.16869	2.27212	0.0170352	0.0486412	DOWN
Gm6768	-1.17042	2.23112	0.00214482	0.0102592	DOWN
Dync2li1	-1.17049	1.98121	0.00614242	0.0224545	DOWN
Copz1	-1.17294	7.22446	4.53958e-05	0.000608978	DOWN
Nxn	-1.17412	0.919231	0.00935563	0.0309516	DOWN
Elmo2	-1.1751	6.59841	1.12808e-05	0.00022552	DOWN
Pcgf5	-1.17664	3.92947	3.53736e-05	0.000508641	DOWN
Lonrf1	-1.17735	1.98478	0.00117966	0.00659315	DOWN
Ltb	-1.17743	3.92563	0.0169315	0.0484407	DOWN
Fam96a	-1.17772	7.01397	0.00444273	0.0176277	DOWN
Arpc5	-1.17859	9.06752	0.000337114	0.00255319	DOWN
Olfm1	-1.18102	5.92822	0.000186258	0.00167884	DOWN
Gfpt1	-1.18139	3.64861	9.87508e-05	0.00106115	DOWN
Slfn3	-1.18154	1.85923	0.0335268	0.0818003	DOWN
Atg7	-1.18165	5.63761	0.00011956	0.00121148	DOWN
Flna	-1.18429	7.977	0.000548704	0.0037093	DOWN
St3gal4	-1.18528	6.30603	0.000907286	0.00541814	DOWN
Mafk	-1.18577	5.39035	0.00367366	0.015294	DOWN
Rxra	-1.18686	4.49575	6.128e-05	0.000757045	DOWN
Ndufa1	-1.18858	7.95564	0.000250044	0.00204852	DOWN
Slc2a1	-1.18929	5.02507	2.64724e-05	0.000411877	DOWN
Gm1966	-1.19198	4.61372	0.00107985	0.0061906	DOWN
Stox2	-1.19591	0.969248	0.0028132	0.0124859	DOWN
Pgm1	-1.19743	4.52433	5.15217e-05	0.000666783	DOWN
Tiparp	-1.1997	5.88067	0.00257665	0.0117177	DOWN
Kdm6b	-1.19998	3.35903	0.000292637	0.00230464	DOWN
Acot11	-1.20157	2.70992	0.000966884	0.00567277	DOWN
1110008F13Rik	-1.20269	7.54397	0.000250378	0.00205006	DOWN
Rhbdf2	-1.20526	4.56299	3.85469e-05	0.000540426	DOWN
Agpat5	-1.20606	4.04743	0.000216885	0.00185971	DOWN
Ldlr	-1.2063	5.81168	0.000595942	0.00394237	DOWN
Gm20634	-1.20681	2.4064	0.00635688	0.0230523	DOWN
Fam171a1	-1.20681	0.940287	0.00317092	0.0136967	DOWN
Prr13	-1.20724	8.57018	1.83199e-05	0.00031469	DOWN
Hif1a	-1.21006	5.51055	0.000338637	0.00256334	DOWN
Insig1	-1.21035	4.66965	3.19025e-05	0.000470294	DOWN
Nin	-1.21083	3.77502	4.54325e-05	0.000608978	DOWN
Psma7	-1.21123	8.27438	5.76452e-05	0.000725554	DOWN
Grb14	-1.21185	0.7699	0.000436599	0.00312886	DOWN
Ifitm5	-1.21204	1.83451	0.0152827	0.0448791	DOWN
C230085N15Rik	-1.21242	0.5939	0.0033266	0.0141815	DOWN
Eno3	-1.21892	4.36948	0.00959669	0.0314967	DOWN
Dusp23	-1.21895	2.59634	0.000177323	0.00161804	DOWN
Hic1	-1.21904	1.28085	0.000654382	0.00423943	DOWN
Utrn	-1.21907	2.58866	0.000155419	0.00146188	DOWN
Limd2	-1.22017	7.68588	0.000603203	0.00397434	DOWN
Coq10b	-1.22247	5.14931	0.000708986	0.00449003	DOWN
Gm13450	-1.2225	1.25391	0.0468643	0.10596	DOWN
Bzw2	-1.22476	3.29994	0.000358263	0.00267724	DOWN
Tyrobp	-1.22538	12.0429	0.00222172	0.0105025	DOWN
Plcl2	-1.22617	4.39052	6.5004e-05	0.000791211	DOWN
Slc38a1	-1.22625	3.37746	0.000205477	0.00179734	DOWN
Gatsl2	-1.22664	2.17836	0.000139369	0.00135639	DOWN
Csf3r	-1.22894	6.3744	0.000154417	0.0014554	DOWN
Ccdc71l	-1.22955	3.71749	1.72306e-05	0.000298906	DOWN
Gstp2	-1.23126	2.99394	0.00467158	0.0183288	DOWN
D830050J10Rik	-1.23224	2.80437	0.00388	0.0159777	DOWN
Rarg	-1.23411	4.23955	0.000501404	0.00347663	DOWN
Plekhg5	-1.23531	1.71027	0.00234662	0.0109229	DOWN
Dgka	-1.23556	4.3523	7.91007e-05	0.000911411	DOWN
Gimap9	-1.23641	1.73779	0.0166913	0.0479325	DOWN
Chfr	-1.23785	4.87512	0.000271093	0.00217	DOWN
Hk1	-1.23806	4.9812	1.35999e-05	0.00025619	DOWN
Il6st	-1.2381	4.03967	0.00145705	0.00768444	DOWN
Abca6	-1.24208	2.17123	0.0181796	0.0511596	DOWN
Siva1	-1.24243	5.23547	0.000118135	0.00120051	DOWN
Dmxl2	-1.24402	2.76305	0.00122151	0.00674377	DOWN
Fzd1	-1.24474	1.49499	0.00561058	0.0209858	DOWN
Cass4	-1.24686	3.79556	5.41777e-05	0.000693732	DOWN
Axin2	-1.24797	0.60232	0.000244414	0.0020164	DOWN
Sqrdl	-1.24821	6.24161	6.06536e-05	0.000751954	DOWN
Ppp2cb	-1.24922	5.92617	0.000305818	0.0023804	DOWN
Gm42829	-1.24976	1.02421	0.00993554	0.0323291	DOWN
Rab31	-1.25111	6.08213	0.000467779	0.00330056	DOWN
Rell1	-1.25217	4.48744	2.08497e-05	0.000344241	DOWN
Prkag2	-1.25392	3.6357	0.00028879	0.00228398	DOWN
Pmaip1	-1.25417	6.60266	0.00183711	0.00911993	DOWN
Btbd10	-1.25652	3.77946	0.000432385	0.00310706	DOWN
Gm12346	-1.25681	1.62437	0.00683289	0.024363	DOWN
Hilpda	-1.25756	4.53554	0.00194804	0.00953902	DOWN
Asrgl1	-1.25817	1.82862	0.000681804	0.00435618	DOWN
Pgk1	-1.25826	6.04509	0.000129462	0.00128674	DOWN
Shfm1	-1.25965	7.29604	0.000624567	0.00408633	DOWN
Ikzf2	-1.2609	2.06759	0.00405426	0.0165208	DOWN
Ybx3	-1.26109	5.7582	6.43637e-05	0.000786249	DOWN
Cmpk2	-1.26189	4.18381	4.29744e-05	0.000583837	DOWN
Tcp11l2	-1.26258	5.74429	0.000897943	0.00537846	DOWN
Gm17055	-1.26263	0.546082	0.00358721	0.0150015	DOWN
Slc25a24	-1.26263	4.30684	0.000191467	0.00171587	DOWN
Aifm2	-1.26323	3.30483	0.00021629	0.00185879	DOWN
Gm37468	-1.26457	1.22853	0.00509675	0.0195264	DOWN
Cycs	-1.2647	5.20253	0.000145135	0.00139509	DOWN
Il1r2	-1.26489	5.23513	0.00407213	0.0165695	DOWN
Kif9	-1.26514	1.82909	0.000233259	0.00195623	DOWN
Gpx1	-1.26558	11.5995	0.000388861	0.00285993	DOWN
Spry1	-1.26834	1.44468	0.000856846	0.00521239	DOWN
Ptgs2os2	-1.26849	0.736702	4.16608e-05	0.000572081	DOWN
Ero1l	-1.2685	4.20892	1.70928e-05	0.000297619	DOWN
Dap	-1.26905	5.57745	0.000538152	0.00365381	DOWN
Kctd9	-1.26913	2.52223	0.000676357	0.00434019	DOWN
Csrp2	-1.27198	3.51883	0.0190199	0.0528286	DOWN
C1qtnf6	-1.27305	0.719369	0.0012554	0.00687242	DOWN
Gm17275	-1.27337	2.99978	0.000333458	0.00252959	DOWN
Cyb561	-1.27378	1.37276	0.00551961	0.0207459	DOWN
Smim3	-1.27383	5.37146	0.000244543	0.0020164	DOWN
Hacd1	-1.27434	2.10395	0.00147445	0.00775871	DOWN
Gm20540	-1.27454	1.90907	0.000941945	0.00555996	DOWN
Hotairm1	-1.27473	1.48335	0.0345229	0.0836489	DOWN
Iqsec1	-1.27522	3.05553	0.000421142	0.00304498	DOWN
Klf7	-1.27569	4.14315	0.000214655	0.00184588	DOWN
Casp4	-1.27586	4.9052	2.97591e-05	0.000446629	DOWN
Agpat9	-1.2761	1.46837	0.00283991	0.0125643	DOWN
Actb	-1.27695	11.8029	0.000666213	0.00429868	DOWN
Plppr3	-1.27749	1.85624	0.0261733	0.0676956	DOWN
Hgsnat	-1.2776	6.33071	2.99806e-05	0.000449037	DOWN
Klf4	-1.27786	6.25188	0.00862246	0.0290535	DOWN
Gm13509	-1.27815	2.8461	0.00511882	0.0195956	DOWN
Mamdc2	-1.27827	0.628434	0.00474313	0.018547	DOWN
Gm37531	-1.28177	1.90698	0.0187892	0.0523502	DOWN
Evi5	-1.2824	5.36948	7.32833e-05	0.000859915	DOWN
Vps13c	-1.28304	2.2408	0.000828443	0.00509036	DOWN
Gal3st1	-1.28355	0.870897	0.0137214	0.0412612	DOWN
Nab1	-1.28436	5.19285	0.000315737	0.00244135	DOWN
Gpcpd1	-1.28443	5.67364	0.000225953	0.00190911	DOWN
Traf3	-1.28459	3.42972	0.00306911	0.0133391	DOWN
Sod2	-1.28593	5.10607	0.00176323	0.00886925	DOWN
Fbxl22	-1.28907	1.06729	0.000257129	0.00209191	DOWN
Siah2	-1.2895	5.16642	0.00126655	0.00692435	DOWN
Hmgn5	-1.29056	2.73498	0.000736904	0.00463419	DOWN
Ms4a6c	-1.29154	8.48262	0.00179887	0.00899048	DOWN
Kcnq1	-1.29226	0.590805	0.00544769	0.0205408	DOWN
Gata2	-1.29342	1.32693	0.0361914	0.0866889	DOWN
Gm37558	-1.29427	2.36654	0.00131761	0.00711476	DOWN
Zfp622	-1.29602	5.71449	0.00132008	0.00711716	DOWN
Tmem65	-1.29645	3.5191	0.000280364	0.00223178	DOWN
Syn1	-1.29782	0.646751	0.000125584	0.00125889	DOWN
Coq2	-1.29835	4.55233	5.65239e-05	0.000716263	DOWN
Hmgb3	-1.29855	2.19552	0.00914392	0.0303729	DOWN
Bin2	-1.29873	8.21292	2.81344e-05	0.000427777	DOWN
Neb	-1.30033	0.983796	0.000846771	0.00517127	DOWN
A630081D01Rik	-1.30132	1.69168	0.000329725	0.0025097	DOWN
Kynu	-1.30174	1.69651	0.00053021	0.00361212	DOWN
Gm14326	-1.30472	3.51004	0.00314481	0.0135965	DOWN
Gm11707	-1.30576	0.564566	0.000795924	0.00493811	DOWN
Rhof	-1.30825	2.79459	0.00633481	0.0229901	DOWN
Gm44851	-1.30912	1.41126	0.00723744	0.0254313	DOWN
Sox13	-1.30939	1.2653	0.016021	0.0465601	DOWN
Nrp2	-1.31107	1.6479	0.00247353	0.0113517	DOWN
Suox	-1.31377	3.28643	0.0172888	0.0492307	DOWN
Map3k6	-1.31387	2.71283	0.000733404	0.00461551	DOWN
Pacs1	-1.31502	4.66192	1.26809e-05	0.00024412	DOWN
Ssbp2	-1.3161	4.45573	0.000976556	0.00571279	DOWN
Abcc2	-1.31787	1.53605	0.0485272	0.109035	DOWN
Acly	-1.31854	6.28121	5.89033e-05	0.000736764	DOWN
RP24-191C23.1	-1.31905	0.570264	0.00258409	0.0117439	DOWN
Bzrap1	-1.32022	0.886756	0.00941556	0.0310694	DOWN
Stk24	-1.3212	3.58159	0.000127017	0.00127053	DOWN
Iqgap2	-1.32131	4.46952	1.52258e-05	0.000276514	DOWN
Degs1	-1.32149	7.30943	8.19147e-06	0.000180187	DOWN
Kctd20	-1.32489	6.18419	0.000227619	0.00192203	DOWN
Ankrd9	-1.32519	2.86721	0.000281358	0.00223716	DOWN
Dock5	-1.32567	2.78296	0.000824143	0.00507879	DOWN
Etf1	-1.32692	5.15833	3.95658e-06	0.000111724	DOWN
Gm33973	-1.32739	1.86943	0.00786961	0.0270575	DOWN
Gm44884	-1.32981	2.29334	0.0290824	0.0734283	DOWN
Impdh1	-1.33009	3.80277	0.000166953	0.00154248	DOWN
Rassf3	-1.33176	5.30133	9.64181e-06	0.000200761	DOWN
Lmtk2	-1.33269	2.01029	4.00266e-05	0.000553978	DOWN
Eno1	-1.33275	9.50503	1.60421e-05	0.000285705	DOWN
Cald1	-1.33486	1.26915	0.000848725	0.00517763	DOWN
Cenpa	-1.33529	4.15951	2.79193e-05	0.000425428	DOWN
Atp11b	-1.33563	5.13384	0.000368805	0.00273563	DOWN
Abcc4	-1.33596	3.08539	0.00172737	0.00875475	DOWN
Nod1	-1.33651	4.76392	1.95384e-05	0.000327158	DOWN
Gm42764	-1.33678	1.23638	0.00772534	0.0266841	DOWN
Gm26712	-1.33752	1.30243	0.0212166	0.057544	DOWN
Foxq1	-1.33766	0.66783	6.55642e-05	0.000796648	DOWN
Jarid2	-1.33894	4.83225	1.36246e-05	0.00025631	DOWN
Chst15	-1.33962	3.30026	0.00170167	0.00865578	DOWN
Erc1	-1.34062	1.14772	4.15592e-05	0.000571684	DOWN
Mllt3	-1.34227	1.84074	0.00519986	0.0198247	DOWN
Dbi	-1.34462	8.86296	0.00117565	0.00657598	DOWN
Gm44776	-1.34563	0.835039	0.00303868	0.0132273	DOWN
Rgs14	-1.34587	5.80726	4.95805e-05	0.0006509	DOWN
Dna2	-1.3466	4.62493	0.000331603	0.00252026	DOWN
Egln3	-1.35063	0.5838	0.000129722	0.0012884	DOWN
Tusc1	-1.35108	3.0446	0.000132259	0.00130437	DOWN
Parp3	-1.35114	3.76208	0.000301638	0.0023557	DOWN
St3gal2	-1.35242	3.81355	0.000124793	0.00125324	DOWN
Dach1	-1.35282	0.758041	0.00251666	0.0115082	DOWN
Rras2	-1.35367	1.58923	0.000507506	0.00350026	DOWN
Ifrd1	-1.35474	7.09954	0.0139954	0.0418903	DOWN
Hdac10	-1.35507	3.84962	1.84179e-05	0.000315753	DOWN
Cnn2	-1.35561	7.44904	4.78059e-05	0.000634128	DOWN
Gm17056	-1.35635	1.12632	0.00632454	0.0229766	DOWN
Asprv1	-1.35675	0.805091	0.00533889	0.0202657	DOWN
Syne3	-1.35713	2.12309	3.20925e-06	9.70659e-05	DOWN
Zcchc24	-1.35742	4.37465	8.46795e-06	0.000183677	DOWN
Klhl2	-1.36164	3.47996	0.00010357	0.00110197	DOWN
Plekhg1	-1.36192	2.58126	0.000352341	0.00264703	DOWN
Klf13	-1.36301	6.75679	0.00030693	0.00238508	DOWN
Cnn3	-1.36445	3.43161	0.0201499	0.0552204	DOWN
Nedd9	-1.36491	5.19979	0.000153541	0.00145006	DOWN
Rnasel	-1.36855	3.83184	0.00022119	0.00188132	DOWN
Gm12589	-1.37052	1.68519	0.000447008	0.00317314	DOWN
St3gal5	-1.37203	4.0882	4.46098e-05	0.000602554	DOWN
Plod3	-1.37211	6.29577	1.31155e-05	0.000248997	DOWN
Oaf	-1.37368	1.95016	0.000224079	0.0018967	DOWN
Fis1	-1.37541	7.28468	2.29635e-05	0.000371977	DOWN
Fpr1	-1.37557	3.90343	0.000853518	0.0051989	DOWN
Sidt2	-1.38044	5.81015	2.55246e-05	0.000400685	DOWN
Emp3	-1.38145	8.89216	1.49515e-05	0.00027286	DOWN
A430046D13Rik	-1.38247	1.84133	0.0105747	0.0336902	DOWN
Cotl1	-1.38266	6.77044	0.000875627	0.00528312	DOWN
Csgalnact2	-1.38359	4.4883	3.88518e-05	0.000543074	DOWN
Aprt	-1.38558	6.81453	0.000128325	0.00127634	DOWN
Mob3b	-1.38641	3.69168	0.000213523	0.00184065	DOWN
Abca7	-1.38703	4.8059	0.000349546	0.00263055	DOWN
C1ra	-1.38821	2.57671	6.17402e-05	0.000760659	DOWN
Ltf	-1.38849	0.650267	0.00707027	0.0249621	DOWN
Plpp1	-1.38932	1.73506	0.000913398	0.00543162	DOWN
Rcn1	-1.39026	2.80981	0.00110645	0.00629357	DOWN
Myo1g	-1.39141	7.19139	5.16366e-05	0.000666783	DOWN
Arap2	-1.39158	0.966877	5.15681e-05	0.000666783	DOWN
Ttc7	-1.39225	5.5506	8.64945e-05	0.000971869	DOWN
6430531B16Rik	-1.39289	0.654129	0.000280979	0.00223541	DOWN
Dancr	-1.39463	1.75413	9.96528e-05	0.00106839	DOWN
Tmem263	-1.39519	0.806031	0.00209104	0.0100706	DOWN
Amica1	-1.3957	3.40567	0.00174344	0.00879177	DOWN
Lrrc8c	-1.3973	3.96459	0.000104557	0.00110523	DOWN
Gm28439	-1.40127	1.95961	0.00455548	0.0179735	DOWN
Nme2	-1.40281	6.8689	0.00210378	0.0101076	DOWN
Flot1	-1.40298	6.23516	0.00043063	0.0031008	DOWN
Srpk2	-1.40329	4.73291	0.000864678	0.00524639	DOWN
Pdk3	-1.40654	4.20713	3.74012e-05	0.000529121	DOWN
Slc25a35	-1.4073	1.6719	0.00245462	0.0112834	DOWN
1700112E06Rik	-1.40749	3.06938	8.28621e-05	0.000941609	DOWN
Inpp5a	-1.40967	3.73865	8.10721e-06	0.000178897	DOWN
Tuba1a	-1.41028	7.10696	9.74626e-05	0.00105385	DOWN
Gm10053	-1.41126	7.1772	0.00230576	0.0107837	DOWN
Krt18	-1.41236	1.13307	0.0474511	0.107062	DOWN
Cry1	-1.41551	3.28112	0.00199919	0.00972838	DOWN
Stk19	-1.4199	5.15556	1.14981e-05	0.000228398	DOWN
Arhgap10	-1.42001	2.33857	3.04628e-05	0.00045433	DOWN
Camp	-1.42014	0.613586	0.0319206	0.0788826	DOWN
Syne1	-1.42136	3.93753	0.000344442	0.00260027	DOWN
Srpx	-1.42174	0.720844	2.3129e-05	0.000373524	DOWN
2210406H18Rik	-1.42494	3.65651	0.00011353	0.00116553	DOWN
Ftl1	-1.42572	13.3379	2.67001e-06	8.63385e-05	DOWN
Pinx1	-1.42668	2.75752	0.000217075	0.00185971	DOWN
Aurkb	-1.42697	2.4705	0.000541898	0.00367214	DOWN
Pgam1	-1.43452	7.23541	8.41329e-06	0.000182774	DOWN
Sec61g	-1.43628	3.24208	0.00131489	0.00710283	DOWN
Tfrc	-1.43759	2.48717	0.00169963	0.00865417	DOWN
Ctsd	-1.4388	8.94078	4.42888e-06	0.000118165	DOWN
Galns	-1.44256	4.44548	1.7884e-05	0.000308334	DOWN
Stom	-1.44787	6.66388	1.10829e-05	0.000223152	DOWN
Bysl	-1.45235	2.79924	7.04289e-05	0.000839761	DOWN
Csf2rb	-1.45504	6.22397	4.30377e-05	0.000584131	DOWN
Ccrl2	-1.45631	7.77722	0.00100089	0.00582768	DOWN
Card19	-1.45652	6.70689	7.85428e-05	0.000907965	DOWN
Rbm38	-1.45785	3.18542	9.81345e-05	0.00105777	DOWN
Lgals3	-1.4587	9.81936	4.82303e-05	0.000636244	DOWN
Amotl2	-1.45981	1.81231	0.00057544	0.00383827	DOWN
Tspan2	-1.46101	1.0297	0.00435792	0.0174197	DOWN
Spsb4	-1.46458	1.85297	0.01706	0.0487022	DOWN
Gstp1	-1.46458	7.79483	0.000113335	0.00116553	DOWN
4930455G09Rik	-1.46527	3.53639	0.000181972	0.00164974	DOWN
Padi2	-1.4653	5.00278	0.000151767	0.00144107	DOWN
C1galt1c1	-1.46684	5.52323	0.000171064	0.00157321	DOWN
Gm26869	-1.46685	1.27508	0.0147803	0.0438255	DOWN
Papss2	-1.4688	3.07315	0.032121	0.0792578	DOWN
Sptbn1	-1.46886	3.84885	0.000143934	0.00138925	DOWN
Gpld1	-1.46907	1.86412	0.0155409	0.045504	DOWN
Higd1a	-1.47122	4.54376	8.32464e-05	0.000944446	DOWN
Aldh1b1	-1.47305	3.33015	0.000574298	0.0038343	DOWN
Plxnd1	-1.47811	3.60471	9.34582e-05	0.00102149	DOWN
Myo1h	-1.47869	0.638679	0.000116617	0.00118681	DOWN
Tob1	-1.47998	4.87844	0.000142477	0.0013828	DOWN
G6pdx	-1.4802	7.18711	1.27633e-05	0.000244365	DOWN
Bfsp1	-1.48108	0.906083	0.00166604	0.00851156	DOWN
Apoo-ps	-1.48429	1.61292	0.0313326	0.0778544	DOWN
Layn	-1.48523	1.17946	3.46667e-05	0.000500528	DOWN
Trim30b	-1.48586	2.83805	0.00145415	0.00767491	DOWN
BC037032	-1.48619	1.72755	6.15174e-05	0.000758642	DOWN
Gm28053	-1.48634	0.641961	6.45719e-05	0.000788002	DOWN
Sema4b	-1.48706	1.77361	0.00101044	0.00586834	DOWN
Obfc1	-1.48707	4.74528	0.000203973	0.00179021	DOWN
Sgk1	-1.48728	7.3003	0.00032767	0.00250221	DOWN
Sec61b	-1.48807	7.53273	0.000323331	0.00248044	DOWN
Rnf144b	-1.48941	2.3157	0.000560353	0.00376628	DOWN
Itgb2	-1.49092	8.56384	2.16596e-05	0.000356356	DOWN
Acyp1	-1.49228	3.83029	9.00243e-05	0.000997159	DOWN
Pltp	-1.4932	7.66643	0.00718599	0.0252943	DOWN
Arhgdib	-1.49381	10.0905	0.000126903	0.00127053	DOWN
Platr17	-1.4962	2.08057	0.00388253	0.015981	DOWN
Apba1	-1.49919	2.16128	0.000754812	0.0047164	DOWN
Ttc7b	-1.50049	3.43198	0.000402756	0.0029332	DOWN
Pgam2	-1.50085	1.66255	0.000210417	0.00182236	DOWN
Lamb3	-1.50096	1.07008	0.0316415	0.0784691	DOWN
Pde4b	-1.50133	6.69757	0.000213909	0.00184285	DOWN
Sub1	-1.50196	8.62952	8.10737e-06	0.000178897	DOWN
Actg1	-1.50197	11.2666	1.46307e-05	0.000268753	DOWN
Klrg2	-1.50463	0.865575	0.00177441	0.00890315	DOWN
Yaf2	-1.50618	4.36236	3.35796e-05	0.000487843	DOWN
Mcf2l	-1.50707	0.930178	0.022685	0.0604676	DOWN
Srgn	-1.50729	10.3471	1.36642e-05	0.000256711	DOWN
Optn	-1.50876	1.07502	0.00156177	0.00810275	DOWN
Eef2k	-1.51107	4.77189	0.000272035	0.00217535	DOWN
Diaph1	-1.5112	4.03719	2.761e-05	0.00042209	DOWN
Helz2	-1.51399	2.20545	0.00030955	0.00240012	DOWN
Plp2	-1.51795	5.33221	0.000135709	0.0013272	DOWN
Gm7336	-1.5182	3.54004	0.00494099	0.019113	DOWN
Oas3	-1.51843	3.94035	0.000246113	0.00202734	DOWN
Bcr	-1.52002	1.15586	5.72007e-05	0.000721253	DOWN
Zfand2a	-1.52071	4.3065	0.00471955	0.0184805	DOWN
Sephs2	-1.5213	5.54847	0.00110812	0.00629357	DOWN
Trib1	-1.5215	6.07525	0.000503274	0.00348615	DOWN
Slc25a13	-1.52238	2.5491	0.00147682	0.00776823	DOWN
Gm43181	-1.52248	0.744619	0.00120876	0.00670769	DOWN
Pvr	-1.52617	3.81788	8.83814e-05	0.000984401	DOWN
L1cam	-1.52672	3.68034	0.000700825	0.00445847	DOWN
Mocs1	-1.52876	4.2562	1.52305e-05	0.000276514	DOWN
Clec10a	-1.53074	4.86521	0.0002826	0.00224576	DOWN
Slc52a3	-1.53155	1.76345	0.000182364	0.00165223	DOWN
Cgnl1	-1.53237	1.68508	0.0356593	0.0857511	DOWN
Fam83d	-1.53471	0.749285	9.40916e-05	0.00102602	DOWN
Impa2	-1.53582	3.26639	7.41992e-05	0.000869208	DOWN
Rgs3	-1.53795	4.8089	0.000188924	0.00169741	DOWN
Qpct	-1.53854	3.44606	0.00018135	0.00164516	DOWN
Gm15922	-1.54249	4.15939	0.00020515	0.00179734	DOWN
Steap3	-1.54379	2.61948	0.000561723	0.00377187	DOWN
Isg20	-1.54658	4.25083	0.000188472	0.00169552	DOWN
Tex2	-1.54756	3.11872	6.07374e-05	0.000752023	DOWN
Slc44a2	-1.54788	6.60868	2.57471e-06	8.42202e-05	DOWN
Zbtb18	-1.55237	2.33659	7.46788e-05	0.000871915	DOWN
Cpeb1	-1.55303	0.83606	0.00610059	0.0223773	DOWN
Itgam	-1.55416	7.57111	0.000107411	0.00112577	DOWN
Tesk2	-1.557	3.02606	0.000143266	0.00138689	DOWN
Ywhaz	-1.56018	8.77115	9.16414e-06	0.000192818	DOWN
Gas7	-1.56104	4.72737	3.9452e-05	0.00054873	DOWN
Ptprcap	-1.56351	2.01895	0.00234508	0.010921	DOWN
Phf20l1	-1.56587	4.55713	8.66492e-06	0.000185934	DOWN
Noct	-1.56679	3.25666	7.87784e-06	0.000177103	DOWN
Pip5k1b	-1.56762	0.98473	0.000420113	0.00304144	DOWN
5730508B09Rik	-1.57078	4.05769	6.28256e-06	0.000148434	DOWN
Fth-ps2	-1.57132	1.20676	0.00611492	0.0224065	DOWN
Itga2	-1.57366	0.758095	0.00161091	0.00828419	DOWN
Tstd3	-1.57479	3.65107	6.6116e-05	0.000801271	DOWN
Fabp4	-1.58026	3.51145	0.000258779	0.00209925	DOWN
Htra3	-1.58087	1.80396	0.00020337	0.00178828	DOWN
Svil	-1.58111	4.8521	5.81729e-05	0.000730231	DOWN
Mbnl3	-1.58235	1.08702	0.000206701	0.00179984	DOWN
Ubash3b	-1.58356	4.02215	2.49227e-05	0.000395215	DOWN
Lrrfip2	-1.58648	5.26583	1.95486e-05	0.000327158	DOWN
H2afj	-1.59132	6.09231	0.000131807	0.00130174	DOWN
Agpat4	-1.59151	5.06598	1.11739e-05	0.000224491	DOWN
H3f3a	-1.59572	10.372	2.60442e-05	0.000406115	DOWN
Gm28935	-1.59619	0.689037	0.0299404	0.0752049	DOWN
Abcd2	-1.59667	3.80399	0.000105028	0.00110658	DOWN
Ibtk	-1.59778	3.89828	0.000390798	0.00286544	DOWN
Larp1b	-1.59949	2.83612	0.000961721	0.00565193	DOWN
Ackr3	-1.60119	1.71756	0.00674556	0.0241313	DOWN
Rarb	-1.60387	0.995757	0.00514235	0.0196529	DOWN
Orai2	-1.60437	4.73285	5.32579e-06	0.00013323	DOWN
Adss	-1.60529	4.82387	8.24731e-05	0.000937947	DOWN
Zfyve9	-1.6054	3.04783	1.95149e-05	0.000327158	DOWN
Anp32a	-1.60595	4.29035	0.00942893	0.0311061	DOWN
Rbks	-1.6063	4.21374	2.03883e-06	7.22458e-05	DOWN
Fgd6	-1.60844	1.21742	0.000430886	0.00310105	DOWN
Ifitm2	-1.61541	9.83596	0.000115238	0.00117961	DOWN
Ctf2	-1.61772	1.12992	7.06576e-05	0.000840058	DOWN
Fam63a	-1.61936	4.7114	7.95334e-06	0.000178018	DOWN
2310009B15Rik	-1.62216	3.54583	4.9734e-05	0.000651766	DOWN
Tfdp1	-1.62952	4.23938	4.76881e-05	0.000633165	DOWN
Relt	-1.6305	5.11258	0.000107344	0.00112577	DOWN
Anxa11	-1.63303	4.57424	2.75761e-05	0.000422032	DOWN
Gm11699	-1.63509	1.26655	0.0144275	0.0429703	DOWN
Zswim4	-1.63514	3.73844	2.0991e-06	7.40171e-05	DOWN
Rab3d	-1.63964	4.48101	0.000269298	0.00216333	DOWN
Kif23	-1.63966	2.00781	0.000214506	0.00184573	DOWN
Anxa6	-1.64066	6.74209	4.05313e-06	0.000112532	DOWN
Msr1	-1.64426	6.60456	1.70332e-05	0.000297453	DOWN
Dusp3	-1.65054	3.82769	3.78388e-05	0.000533162	DOWN
Ier5l	-1.65206	1.20562	0.000197421	0.00175353	DOWN
Asap1	-1.65212	5.71714	8.22499e-05	0.000936169	DOWN
Kmt5a	-1.65356	5.48545	6.50842e-07	3.77435e-05	DOWN
Gm13920	-1.66318	0.831539	0.000944332	0.00556605	DOWN
Tgfb2	-1.66553	1.00484	0.00329682	0.0140888	DOWN
Vrk1	-1.66765	4.74493	3.60729e-05	0.000514479	DOWN
Il27ra	-1.66816	1.60258	3.59118e-05	0.000513224	DOWN
Ezr	-1.66851	6.422	1.88878e-05	0.000320897	DOWN
Arhgef18	-1.67148	3.12522	1.07077e-05	0.000217156	DOWN
Rbpms	-1.6715	4.30321	0.000275586	0.00219999	DOWN
Ptk2	-1.67172	1.34342	5.97273e-06	0.000143784	DOWN
Ptp4a1	-1.67768	6.86835	8.70743e-05	0.000975602	DOWN
Dusp18	-1.68046	1.42884	0.00014686	0.00140685	DOWN
Enkur	-1.68144	1.57337	0.000745875	0.00467513	DOWN
Slc6a4	-1.68516	1.01901	0.00432916	0.0173339	DOWN
Gm4202	-1.68525	2.88398	0.000132674	0.00130663	DOWN
Tmpo	-1.68595	6.31025	6.97178e-06	0.000161658	DOWN
Gimap1	-1.68838	1.64955	6.75973e-05	0.0008143	DOWN
Hist1h2ap	-1.69064	6.25906	0.00584957	0.0216205	DOWN
Dusp2	-1.69775	6.48855	0.00177256	0.00890315	DOWN
Fam78b	-1.69836	1.41612	0.000300792	0.00235171	DOWN
[truncated: 675 more rows]

## Sheet: KRM RAS vs Sham
GeneName	lo2gFC	AveExpr	P.Value	adj.P.Val	Direction		UP	1506
Clu	8.45892	4.22238	0.000542599	0.00959861	UP		DOWN	1656
Wfdc2	7.21706	3.91562	0.000378657	0.00796582	UP		ALL	3162
Klk1	6.91406	5.82471	0.00257784	0.0228285	UP
Mgp	6.64252	5.24449	1.5024e-08	0.000105424	UP
Tacstd2	6.56641	3.40992	0.000143841	0.0048878	UP
Aqp2	6.55351	2.83128	0.0155981	0.0700044	UP
Cldn7	6.21208	3.18403	1.09316e-05	0.00127845	UP
Spp1	6.14198	7.72914	0.00159169	0.0171829	UP
Ccl8	6.09246	5.93398	1.28766e-07	0.000224249	UP
Bcam	6.05017	3.0499	0.000248088	0.00648569	UP
Krt18	5.998	3.09834	0.00141362	0.0160638	UP
Mal	5.94778	3.17729	1.58485e-05	0.00143559	UP
Hbegf	5.943	3.03801	0.000246548	0.00648176	UP
Tspan8	5.86942	3.32887	1.64414e-05	0.00145209	UP
Umod	5.86212	5.41195	0.0105246	0.0546841	UP
Cd24a	5.82371	4.62982	1.18882e-05	0.00132553	UP
Tmem213	5.79864	2.97487	0.00277258	0.0239301	UP
Krt8	5.63937	4.06146	0.00414884	0.030381	UP
Hsd11b2	5.63834	2.4975	0.0154576	0.0696189	UP
Adamts1	5.61698	3.1632	0.000141995	0.0048819	UP
Il1rn	5.5944	3.8404	1.32852e-08	0.000105424	UP
Sfn	5.55948	3.24528	1.6568e-06	0.000484408	UP
Acta2	5.53318	2.70002	0.000433225	0.00859954	UP
Scnn1b	5.46822	2.38634	0.000366564	0.00785399	UP
Aqp3	5.39153	3.33761	0.00368038	0.0283646	UP
Rhcg	5.36859	2.37546	0.0150079	0.0681401	UP
Muc1	5.36376	2.34612	0.00103107	0.0135042	UP
Crip2	5.31164	3.45408	1.05194e-06	0.000434203	UP
Gstm2	5.28839	3.08452	0.000472914	0.00900033	UP
Wfdc15b	5.25173	4.3947	0.0014798	0.0164821	UP
Plet1	5.239	2.63854	0.00462747	0.0326178	UP
Bgn	5.22685	3.01884	3.24911e-08	0.000151993	UP
Bhlhe40	5.22579	4.37773	0.000117976	0.00440429	UP
Atp6v0d2	5.19789	2.48421	5.0667e-05	0.00280829	UP
Sparc	5.16452	4.63703	9.88796e-08	0.00019824	UP
Elf3	5.14588	2.38166	0.00241444	0.021903	UP
Cdh16	5.11981	5.4348	0.000629158	0.0104369	UP
Kng2	5.07832	3.38319	0.00716894	0.0430137	UP
Cald1	5.05048	2.86156	3.14186e-06	0.00058017	UP
Ccl7	5.04685	6.49576	1.1381e-05	0.00129854	UP
Lcn2	5.03845	3.30024	0.00653444	0.0403628	UP
Defb1	5.01396	3.25843	0.0357443	0.11715	UP
Krt7	4.98303	2.90042	0.00060835	0.0102206	UP
Krt19	4.98234	2.26629	6.46019e-08	0.000175895	UP
Clcnkb	4.96996	2.63368	0.0254206	0.0943226	UP
Spink8	4.94542	2.12442	0.0135989	0.0636367	UP
Tagln	4.94162	3.16339	3.87822e-07	0.000311588	UP
Ctgf	4.94007	2.89563	0.000229997	0.00629195	UP
Cldn8	4.90591	2.23036	0.0153971	0.0694354	UP
Hoxd8	4.88517	2.62958	0.000376708	0.00796192	UP
Tmem52b	4.88006	3.04665	0.016956	0.0733542	UP
Bsnd	4.87647	2.24802	1.70428e-06	0.000488121	UP
Emcn	4.85239	2.65805	3.05907e-06	0.000580148	UP
Fxyd4	4.84591	2.9736	0.0316414	0.107702	UP
Efhd1	4.83687	3.04551	0.000119533	0.00440429	UP
Epcam	4.82933	2.66777	0.00910141	0.0498182	UP
Pcolce	4.80369	3.79517	7.52012e-08	0.000175895	UP
Sparcl1	4.78515	2.78003	1.99278e-07	0.000245165	UP
Serpinh1	4.76402	3.83649	1.0366e-06	0.000434203	UP
Cldn4	4.73383	2.03374	0.00334327	0.0269587	UP
Slc12a1	4.71362	3.32989	0.0264756	0.0968565	UP
Cav1	4.68106	2.51664	0.00286937	0.0245541	UP
Sytl2	4.6771	2.42765	2.28115e-06	0.000570067	UP
Cd59a	4.67549	2.40551	5.87687e-06	0.000852891	UP
Cxcl13	4.64365	2.62289	5.62546e-08	0.000175895	UP
Tm4sf1	4.64001	2.85837	0.000488644	0.00916795	UP
Col18a1	4.63611	2.86995	0.00231217	0.0214185	UP
Adgrg1	4.61182	3.58449	0.00807503	0.0464447	UP
Atp6v1g3	4.57568	2.21851	0.0170427	0.0735199	UP
Kcnj1	4.57509	2.42907	0.0237376	0.0901078	UP
Ren1	4.54638	2.07982	0.00352125	0.0277978	UP
Rhbg	4.53756	1.94963	0.0128667	0.061527	UP
Spint2	4.53315	5.01065	0.00142135	0.0161254	UP
Atp6v1b1	4.51141	2.06496	0.0148636	0.0676599	UP
Rasl11a	4.49737	2.05789	0.00117087	0.0144355	UP
F3	4.46933	2.66007	0.000653276	0.0105501	UP
Slc12a3	4.46759	2.49563	0.010524	0.0546841	UP
Cldn3	4.46363	2.04849	0.0148878	0.067748	UP
Emp1	4.44581	2.88109	1.32407e-06	0.000447042	UP
Ppp1r1a	4.43384	3.28953	0.000614952	0.0102741	UP
Rcan2	4.42296	2.02138	1.5979e-07	0.000224249	UP
Rasd1	4.41892	2.04027	0.0150986	0.0684632	UP
Tspan1	4.41608	2.14753	0.0172406	0.0739469	UP
Apela	4.41455	2.03324	0.0152035	0.0687471	UP
Sfrp1	4.41035	2.10037	1.76834e-05	0.00149499	UP
Fermt2	4.38705	2.63135	4.09024e-07	0.000311588	UP
Smtnl2	4.38273	2.62356	0.000170156	0.00526983	UP
Tinagl1	4.37815	2.72077	7.1486e-05	0.0033643	UP
Gem	4.37152	2.71257	0.00103153	0.0135042	UP
Xcl1	4.35725	2.14607	0.000178938	0.00539057	UP
Mal2	4.32809	2.16854	0.0180671	0.076053	UP
Fxyd1	4.31844	2.4096	9.93736e-05	0.0040778	UP
Cdc42ep1	4.31279	2.31216	0.000473364	0.00900033	UP
Scnn1g	4.29152	1.84418	0.0124095	0.0601009	UP
Scin	4.26836	2.003	0.0156941	0.0702107	UP
Ckmt1	4.25579	2.51517	0.0262742	0.0963249	UP
Bicc1	4.25182	2.95833	1.82215e-05	0.00152215	UP
Foxi1	4.23398	1.88892	0.0134319	0.063129	UP
Slc4a9	4.22128	1.83245	0.0125181	0.0604851	UP
Serpinb6b	4.20978	2.69751	4.78629e-07	0.000311588	UP
S100a16	4.2089	3.45091	3.10648e-06	0.00058017	UP
Cldn5	4.20397	1.82444	0.00144493	0.0163008	UP
Akr1c19	4.1832	2.00529	0.00323366	0.0263691	UP
Tspan12	4.18206	2.27438	2.37241e-05	0.00178656	UP
Cdo1	4.17742	3.46951	0.00902216	0.0496343	UP
Aif1l	4.15312	2.80268	0.037755	0.121666	UP
Sdpr	4.14545	2.32258	1.13224e-05	0.00129854	UP
Npnt	4.10768	2.66092	0.000797761	0.011785	UP
Gsta4	4.10759	2.88453	1.28469e-05	0.00134319	UP
Trbc1	4.10456	1.95113	0.00295686	0.0249678	UP
Nedd4	4.10302	3.61307	3.29062e-06	0.000599748	UP
Egfl7	4.09451	2.90324	6.98748e-05	0.00332414	UP
Sox4	4.09253	2.41665	5.23497e-07	0.000319424	UP
Tsc22d1	4.08209	5.94428	0.00193191	0.0193384	UP
Nkg7	4.08068	3.11039	0.000316897	0.00726823	UP
Ptgs2	4.07112	3.60056	0.00058792	0.0100132	UP
Paqr5	4.06908	2.92576	0.0155083	0.069735	UP
Slc26a4	4.05823	2.39968	0.0258129	0.0951308	UP
Nbl1	4.04975	2.46758	5.77173e-07	0.000331005	UP
F2rl1	4.03302	1.87818	7.78627e-07	0.000376802	UP
Ly6c1	4.02861	4.12669	0.00135307	0.0156312	UP
Col1a2	4.00724	2.90111	2.96364e-06	0.000580148	UP
Sprr1a	3.99778	1.71829	0.012079	0.0592595	UP
Dusp5	3.99692	4.03578	8.91366e-07	0.000416981	UP
Atp6v1c2	3.99577	1.73614	0.0121347	0.0593789	UP
Wwc1	3.99148	3.09046	8.23305e-05	0.00369146	UP
Col1a1	3.98464	2.50805	6.60405e-07	0.000331005	UP
Slc14a2	3.98033	1.71081	0.0122347	0.0597017	UP
Fam174b	3.97241	2.02385	0.000235129	0.00637026	UP
Npdc1	3.95886	2.4278	1.44649e-05	0.00140001	UP
Cxcl1	3.95667	5.53297	9.32348e-06	0.00114777	UP
Ighg3	3.94321	2.63506	0.00519262	0.0350521	UP
Cpe	3.94164	3.13862	0.000143313	0.0048819	UP
Kcnk1	3.94115	1.9379	0.0166011	0.0724665	UP
Nr4a2	3.93733	2.49073	1.37381e-06	0.000447042	UP
Col3a1	3.93463	3.29357	1.40716e-06	0.000447042	UP
Fabp4	3.9341	4.52024	0.000649979	0.0105501	UP
Il1a	3.91539	3.4379	1.90815e-05	0.00155692	UP
Shisa4	3.89913	1.96551	2.95319e-05	0.00204163	UP
Calb1	3.87377	2.13459	0.0215978	0.0851989	UP
Slc4a1	3.86981	1.66345	0.0115334	0.0576994	UP
Cd200	3.86938	2.52662	0.000323159	0.00732669	UP
Adgrf5	3.86931	1.79066	3.67203e-05	0.00235312	UP
Sostdc1	3.86319	2.25331	0.0310338	0.106609	UP
Cp	3.86281	3.46657	3.03926e-06	0.000580148	UP
Lyz1	3.85255	4.10768	1.47916e-05	0.00141215	UP
Adm	3.849	2.83461	2.09633e-07	0.000245165	UP
Kcne1	3.83389	1.64805	0.011756	0.0584358	UP
Gm42793	3.83307	2.81966	3.75116e-06	0.000647587	UP
Kcnq1	3.83226	1.67938	0.012221	0.0596556	UP
Gdf15	3.82931	4.2752	4.52003e-05	0.00261535	UP
Spry1	3.81679	2.53688	0.000539638	0.00957006	UP
Gprc5a	3.81522	1.72689	0.0130686	0.06215	UP
Il6	3.81038	2.53076	1.08544e-05	0.00127845	UP
Cdh1	3.80891	3.01203	0.0215	0.0849945	UP
Tfcp2l1	3.80757	2.57459	0.0183646	0.0768635	UP
Emp2	3.80576	1.71458	3.9881e-05	0.00246559	UP
Id3	3.78447	4.84583	0.000472178	0.00900033	UP
Lrrc32	3.77232	1.88001	6.31876e-07	0.000331005	UP
Ntn4	3.7692	2.60927	0.00106044	0.0137416	UP
Vegfa	3.75204	3.15365	8.84346e-05	0.00384497	UP
Gpnmb	3.75097	1.89918	0.0026753	0.0233345	UP
Il2rb	3.74869	2.20992	0.000152877	0.00502455	UP
Ankrd1	3.74754	1.61104	5.44639e-05	0.00293979	UP
Serping1	3.74511	4.07506	7.95322e-06	0.00101469	UP
Nupr1	3.73029	4.46572	1.41335e-06	0.000447042	UP
C3	3.72961	4.60589	1.28715e-06	0.000447042	UP
Mt2	3.72608	5.5645	1.83669e-06	0.000515522	UP
Slc9a3r2	3.72051	2.62125	1.46222e-06	0.000447042	UP
Ptrf	3.71952	2.21844	6.54221e-07	0.000331005	UP
Il10	3.71741	2.4346	1.56821e-05	0.00143559	UP
Phldb2	3.71182	2.51613	2.23135e-05	0.00171119	UP
Stk39	3.71161	2.53807	1.41431e-06	0.000447042	UP
Mcoln3	3.70445	1.59258	3.91576e-05	0.00243158	UP
Ly6a	3.69983	7.49337	0.0053212	0.0356354	UP
Ier3	3.68025	6.64731	0.000201329	0.00582566	UP
Cryab	3.6741	3.26048	0.0221524	0.0862901	UP
Ehf	3.665	2.81707	6.35602e-06	0.000901013	UP
Atp4a	3.66028	1.87385	0.0176389	0.0750135	UP
Car2	3.64787	5.17901	0.0130609	0.0621346	UP
Mecom	3.6418	1.70731	0.000182377	0.00545731	UP
Aebp1	3.63134	2.45551	5.2552e-06	0.000810456	UP
Serpine2	3.62889	2.42396	0.000307291	0.00715177	UP
Aoc1	3.62821	1.55991	0.0111668	0.0566368	UP
Ptges	3.61985	1.97979	0.0211629	0.0842314	UP
Lmna	3.61841	5.67253	2.32562e-06	0.000570067	UP
Mxra8	3.61703	2.96464	5.1027e-05	0.00280829	UP
S100a10	3.61586	6.28867	4.28903e-07	0.000311588	UP
Rhoj	3.61024	2.01648	0.000651172	0.0105501	UP
Trbc2	3.60662	1.97115	0.000313613	0.00723889	UP
Aqp1	3.60374	3.55651	0.000843999	0.0120988	UP
Id1	3.6014	3.67565	1.78939e-05	0.00150373	UP
Slc35g1	3.60117	2.13095	0.00446738	0.0318849	UP
Socs2	3.59886	2.99981	2.58008e-06	0.000577023	UP
Cldn1	3.59844	2.11092	0.000400195	0.00822305	UP
2018-09-04	3.59583	2.59829	4.83382e-07	0.000311588	UP
Tspan15	3.58824	1.83522	0.00154649	0.0168636	UP
Efna1	3.5797	2.27973	0.00276431	0.0238735	UP
Rgs5	3.57431	1.59505	0.000404383	0.00827276	UP
Lamc2	3.56156	1.5397	0.00129992	0.0152789	UP
Col4a1	3.5606	3.796	1.51639e-07	0.000224249	UP
Ddr1	3.5605	3.00484	0.000682447	0.0108345	UP
Mgll	3.5545	2.76582	0.000951405	0.0129757	UP
Rgs16	3.55133	1.52695	3.26301e-07	0.000296734	UP
Hoxb6	3.55	2.07361	3.57899e-05	0.00232535	UP
Galnt18	3.54744	2.09001	3.06079e-05	0.00207513	UP
Fabp5	3.54609	3.99097	0.000792851	0.0117719	UP
Bcar1	3.54073	2.6942	5.33237e-05	0.00291185	UP
Efemp1	3.53952	3.16173	4.18293e-05	0.00253031	UP
Maff	3.53169	3.22472	0.000328624	0.00742025	UP
Hoxd10	3.52934	1.55636	2.64158e-06	0.000577023	UP
Sorbs2	3.52862	1.64757	0.00153257	0.0167769	UP
Gata3	3.51764	1.66799	0.000282636	0.00691961	UP
Tnfaip2	3.51684	5.31839	0.00421164	0.0306885	UP
Capg	3.51674	5.13626	4.2329e-06	0.000715718	UP
Cx3cl1	3.51291	2.77835	0.0131352	0.0623821	UP
Plpp3	3.50872	3.22027	2.18087e-06	0.000559734	UP
Fcrls	3.50633	4.05237	3.2449e-07	0.000296734	UP
Nrep	3.50264	2.00596	9.22087e-07	0.000417438	UP
Plat	3.48439	2.54235	0.00647142	0.0400971	UP
Wnk4	3.48018	2.72933	2.60344e-06	0.000577023	UP
Igkv12-41	3.4779	1.68977	0.0226028	0.087361	UP
Hoxb9	3.4768	1.75295	0.000294446	0.00700381	UP
Fosl2	3.46967	3.53246	4.88453e-07	0.000311588	UP
Esam	3.46663	1.90635	0.00389748	0.0292374	UP
Snhg18	3.46543	2.2872	2.81993e-06	0.000580148	UP
Timp1	3.45676	1.79108	2.15075e-06	0.000559734	UP
Pgam2	3.45427	2.49973	0.0389027	0.124336	UP
Dpysl3	3.45058	1.78599	5.77607e-06	0.000852891	UP
Rab15	3.44793	1.48264	0.000493919	0.00919318	UP
Pamr1	3.43296	1.69965	0.000679492	0.010824	UP
Tmem45b	3.42982	2.44752	0.0373148	0.120607	UP
Cyb561	3.42591	2.2951	0.000296279	0.00700525	UP
Ltbp4	3.42388	2.01564	2.15576e-06	0.000559734	UP
Gimap4	3.4191	2.36603	2.82269e-07	0.000296734	UP
Scnn1a	3.41696	2.16402	0.00875201	0.0486053	UP
Havcr1	3.41034	1.46653	0.0110221	0.0561909	UP
Prom1	3.40897	2.83564	0.0206258	0.0829131	UP
Tpm2	3.40553	3.0301	4.70939e-05	0.00268312	UP
Muc20	3.40512	1.4643	0.0104746	0.0546414	UP
Ahnak	3.38699	3.70314	0.00579217	0.0376679	UP
Tmem117	3.38633	1.47419	0.0108358	0.0556418	UP
Gng11	3.3829	2.60421	1.42432e-06	0.000447042	UP
Tmem98	3.37811	1.53344	0.00128964	0.0152091	UP
Psca	3.3692	1.4489	0.000361918	0.00779012	UP
Arc	3.36831	2.43385	0.0369267	0.119794	UP
Sprr2a2	3.36384	1.67531	0.00399224	0.0296753	UP
Ptgds	3.36104	1.55184	0.0135919	0.0636254	UP
Serpinb1a	3.36092	2.34132	0.0094464	0.0508074	UP
Prss23	3.3593	3.10158	0.00481388	0.0334115	UP
Fstl1	3.35192	2.7263	1.10572e-05	0.00128245	UP
Cxadr	3.351	2.03236	0.0002298	0.00629195	UP
Gadd45b	3.34954	6.3172	2.79436e-05	0.00198061	UP
Myl9	3.34717	2.72089	0.0508768	0.148658	UP
Lamb2	3.34415	2.17149	8.24818e-06	0.00104284	UP
Serinc2	3.34245	2.00194	0.0248033	0.0928734	UP
Ubd	3.34209	1.61095	0.0008902	0.0124973	UP
Ica1	3.34034	1.66499	1.01009e-05	0.00123266	UP
Cldn10	3.33835	3.97572	0.00356057	0.0279313	UP
Apold1	3.33463	2.17313	1.46529e-06	0.000447042	UP
Plac9b	3.32276	2.90917	0.0128092	0.0613514	UP
Cldn16	3.32158	1.64064	0.0162276	0.0716607	UP
Tmem30b	3.32116	1.58702	0.0140271	0.065012	UP
Fam20c	3.32112	2.93136	7.47829e-06	0.000995406	UP
Hmgn3	3.3191	2.24135	0.000177107	0.00539057	UP
Guca2a	3.30076	1.55192	0.0134209	0.0631151	UP
Nfil3	3.29818	4.34618	0.000528898	0.0095013	UP
Gprc5c	3.29694	3.44596	0.00952423	0.051114	UP
Parm1	3.29689	1.43692	3.38303e-07	0.000296734	UP
Pdzk1ip1	3.29029	6.48629	0.0116741	0.0581385	UP
Grb14	3.28988	1.66049	0.0157532	0.0704076	UP
Hoxd9	3.28915	1.77609	0.00152303	0.0166986	UP
Avpr1a	3.28655	1.69296	0.016329	0.0718826	UP
Ppic	3.28647	2.36301	0.000826973	0.011977	UP
Ctla2a	3.28039	1.6318	0.00127654	0.0151309	UP
Tesc	3.27997	2.14491	0.0304391	0.105269	UP
Retnla	3.2797	5.90436	0.000271068	0.00678485	UP
Igfbp3	3.27517	2.55669	5.895e-06	0.000852891	UP
C1qtnf5	3.27499	1.7795	4.06215e-05	0.00248944	UP
Rbp1	3.27142	1.80345	9.17254e-05	0.00390083	UP
Smim5	3.27037	2.37459	0.0386446	0.12368	UP
Ndrg2	3.26871	2.93704	0.00028711	0.00696154	UP
Sprr2f	3.26689	1.40505	0.0104529	0.0545745	UP
Ap1m2	3.26032	1.61197	0.0161099	0.0714333	UP
Nr2f2	3.25521	2.47994	2.07012e-05	0.00166966	UP
Ccl17	3.25474	2.36855	0.0158515	0.0706893	UP
Clec4d	3.25452	2.31699	0.00819279	0.0469036	UP
Ecscr	3.24925	1.46223	2.18779e-05	0.00170222	UP
Sprr2g	3.24811	1.50945	0.0127	0.0610799	UP
Lamb1	3.24559	2.40774	0.00102826	0.0134992	UP
Lypd2	3.23217	1.39017	9.03123e-05	0.00387597	UP
Gimap6	3.23172	2.96989	5.236e-06	0.000810456	UP
Gm2564	3.2275	1.38817	2.54689e-05	0.00190123	UP
Slc44a3	3.22657	1.38777	0.000610326	0.0102333	UP
Cttn	3.22131	3.15211	0.0288007	0.102223	UP
Trpv5	3.21601	1.38325	0.0102629	0.0540244	UP
Pax8	3.21456	2.58708	0.0504838	0.14791	UP
Tdrp	3.21337	2.06564	0.000816809	0.0119159	UP
Epb41l5	3.21271	2.74297	0.000216143	0.00601856	UP
Cpxm1	3.20572	1.91115	0.0239266	0.0905084	UP
Pigr	3.20197	2.3119	3.45834e-05	0.00227861	UP
Hspb8	3.19799	1.77375	3.78382e-06	0.000647587	UP
Epn3	3.19793	1.45184	0.0115047	0.0576136	UP
Cd3g	3.18674	2.09214	0.0078503	0.0454689	UP
Epb41l4b	3.18621	1.55044	0.000846932	0.012116	UP
Dcdc2a	3.18403	1.69349	0.00126656	0.0150508	UP
Aldh1l1	3.1835	4.34975	0.00193053	0.0193384	UP
Tspan9	3.17501	2.68583	9.16198e-05	0.00390083	UP
Ptprf	3.17331	2.23143	0.000270957	0.00678485	UP
Tjp1	3.17109	1.59587	0.00250862	0.0224385	UP
Ablim1	3.16784	2.3312	1.54127e-05	0.00143559	UP
Sdc2	3.16519	2.66613	0.000290729	0.00696176	UP
Pde1a	3.16168	2.61737	0.0148984	0.0677745	UP
Igfbp7	3.15956	6.83338	0.0353289	0.115978	UP
Oxgr1	3.15834	1.35853	0.00991715	0.0526788	UP
Sgpp2	3.15802	1.63767	0.0161623	0.0715573	UP
Ctsw	3.15404	2.12137	0.00484181	0.0334894	UP
F2r	3.15149	1.96736	0.00310208	0.0257906	UP
Ccdc80	3.14533	1.81438	0.000833974	0.012004	UP
Gas1	3.14447	2.47423	1.14542e-06	0.000446522	UP
Fgfr2	3.14318	1.41434	9.71565e-05	0.0040474	UP
Sncg	3.142	1.40448	3.27492e-05	0.00218858	UP
Wee1	3.14156	2.31372	0.000118703	0.00440429	UP
Il17re	3.13658	1.46866	0.0124103	0.0601009	UP
Gpihbp1	3.13452	1.99364	8.68754e-05	0.00383399	UP
Stc1	3.13262	1.34751	0.00151241	0.0166472	UP
Ecm1	3.13167	4.10438	0.000312681	0.00722926	UP
Gadd45a	3.12562	4.03592	0.00385952	0.0290886	UP
Atp6v0a4	3.12238	2.14618	8.91002e-05	0.00385936	UP
Des	3.11943	1.54146	1.21825e-06	0.000447042	UP
Gcgr	3.11281	1.7159	0.020806	0.0833546	UP
C1s1	3.11064	2.35827	1.64516e-05	0.00145209	UP
Kit	3.09884	1.95001	0.00439635	0.0315441	UP
Mmp2	3.0981	2.10508	3.365e-06	0.000605441	UP
Tfap2b	3.09397	1.513	0.00164321	0.0175101	UP
Sema3c	3.09031	2.11346	0.00151093	0.0166472	UP
Ugt2b37	3.08718	2.99455	0.000463788	0.0089653	UP
Cish	3.06619	2.57474	0.0133532	0.0630307	UP
Amotl2	3.05824	2.49735	0.000449719	0.00875361	UP
Rragd	3.0572	1.91614	0.00757776	0.044422	UP
Cbr2	3.05426	3.77659	0.000649186	0.0105501	UP
Ldhb	3.04556	7.1531	0.0338317	0.112617	UP
Ighv11-2	3.03484	1.3056	0.00796954	0.0460455	UP
Rhou	3.02653	1.51204	4.21297e-05	0.00253754	UP
Parva	3.01825	2.53341	0.00318552	0.0261131	UP
Klc3	3.01079	1.32483	0.00147236	0.0164384	UP
Hoxb7	3.00343	2.6436	1.83454e-05	0.00152334	UP
Scg5	2.99738	1.40882	0.0120785	0.0592595	UP
Met	2.99386	2.31727	0.00183042	0.0187172	UP
Net1	2.98947	3.23646	0.000795193	0.0117719	UP
Pcp4l1	2.98838	1.28569	0.00956575	0.0512696	UP
Ighg2b	2.98416	3.89823	0.0414948	0.129823	UP
Gpx8	2.9792	1.81313	0.022726	0.0876923	UP
Dkk3	2.96601	1.50874	0.000375703	0.00796192	UP
Smtn	2.96593	3.18651	2.83129e-05	0.00198672	UP
Klhdc8a	2.96436	1.74729	3.49928e-06	0.000621631	UP
Trac	2.96032	1.97233	0.000371716	0.00791218	UP
Sdc1	2.95876	2.70733	0.001767	0.0183553	UP
Pard6b	2.95867	1.9811	0.0318531	0.10816	UP
Cdkl1	2.95149	2.21204	0.0444002	0.135695	UP
Wbscr27	2.94812	2.19875	0.000878538	0.0124038	UP
Fam171a1	2.94737	1.68624	0.00495821	0.0340096	UP
Cygb	2.94481	1.8651	0.00106324	0.0137526	UP
Atp9a	2.93929	2.39489	1.55503e-05	0.00143559	UP
Cd209a	2.93655	5.13358	0.000109822	0.00430513	UP
Col6a1	2.93622	1.78004	4.38012e-06	0.000723183	UP
Igfbp2	2.93467	1.26267	0.00929363	0.0503773	UP
Rnd3	2.93331	3.9295	0.00177718	0.018393	UP
Podxl	2.93051	1.52144	0.00201871	0.0197563	UP
Tspan18	2.92359	1.67933	7.09666e-06	0.000976417	UP
Arhgap24	2.92007	3.19324	0.0280881	0.100738	UP
Cyp2s1	2.91999	1.73543	6.49153e-05	0.00323057	UP
Jam2	2.91812	1.44757	5.85373e-05	0.00308577	UP
Dmrt2	2.90968	1.30481	0.0102088	0.0537826	UP
Hoxb5os	2.90208	1.2487	0.0104869	0.0546414	UP
Gimap3	2.90071	1.85961	0.000263717	0.00673205	UP
Cldn19	2.89886	1.53739	0.0171544	0.0736897	UP
Loxl1	2.89652	1.55328	5.18571e-05	0.00284282	UP
Aqp6	2.89491	1.30292	0.0103489	0.0543109	UP
Cldn15	2.89335	1.3893	0.00112321	0.0140868	UP
C77080	2.89265	1.57162	4.89385e-05	0.00276937	UP
Gata2	2.89233	2.01218	0.00517414	0.03496	UP
Dysf	2.89119	1.29185	0.00215333	0.0205857	UP
Arhgap29	2.8892	2.10073	0.00158474	0.0171398	UP
Eps8l2	2.88747	3.12624	0.0107831	0.0554931	UP
Insrr	2.88586	1.24175	0.0091187	0.0498842	UP
Tcf21	2.88281	1.72543	1.20254e-05	0.00132886	UP
Tpd52l1	2.88103	1.46466	0.015109	0.0684882	UP
Akap12	2.88065	1.51969	1.34681e-05	0.00136129	UP
Cys1	2.87956	1.79144	0.00047301	0.00900033	UP
Hmx2	2.8772	1.23804	0.00937159	0.0506385	UP
Plpp1	2.87454	2.37158	0.0100567	0.0531986	UP
Mme	2.87192	1.71397	0.0228866	0.0881675	UP
Anxa1	2.8701	5.10022	2.21269e-05	0.0017062	UP
Csrnp1	2.86916	5.72529	7.92418e-05	0.00358736	UP
Ifrd1	2.86712	7.7477	6.89994e-06	0.00095875	UP
Ier5l	2.86455	1.72526	1.51733e-05	0.00143559	UP
Lck	2.86007	2.28966	0.00539646	0.0358758	UP
Lmo7	2.85857	1.64432	6.62499e-05	0.00326399	UP
Col6a2	2.85206	1.59306	4.35057e-06	0.000723183	UP
Gstt1	2.84618	4.23343	0.0293863	0.103232	UP
Myo6	2.84479	2.74762	0.00434389	0.0312777	UP
Areg	2.84326	1.85959	9.80003e-05	0.0040474	UP
Tmem158	2.83813	1.89286	0.000699445	0.0109067	UP
Ltbp3	2.8378	2.37796	2.9951e-06	0.000580148	UP
Crb3	2.83629	2.15026	0.0398529	0.126366	UP
Cobll1	2.83561	2.26067	0.00057813	0.00993081	UP
Lhfp	2.82509	1.82805	0.00336683	0.0270774	UP
Rbms3	2.82318	1.35618	1.59138e-06	0.000475179	UP
Thbd	2.82264	2.96365	1.71419e-05	0.00147702	UP
Hmgb3	2.82057	2.84781	0.000330521	0.00742165	UP
Clcnka	2.81268	1.55715	0.0223239	0.0866847	UP
Ogn	2.80551	2.23109	0.00243257	0.0219824	UP
Mdk	2.80312	3.1005	0.00208893	0.0201762	UP
Gm13889	2.80274	1.55721	0.0182045	0.0764688	UP
Rab25	2.78812	1.67133	0.0231686	0.0888381	UP
Nckap1	2.7826	2.92562	0.0118463	0.0585684	UP
Tbx2	2.78064	2.18712	0.00385183	0.0290783	UP
Elovl7	2.77925	2.1007	0.0125676	0.0606094	UP
Flt1	2.77474	1.68826	0.00173304	0.0181627	UP
Khdrbs3	2.77292	1.559	0.00218494	0.0207384	UP
Hip1r	2.76753	1.89766	3.42542e-05	0.00226756	UP
Serpinb9	2.76559	4.07425	0.000710338	0.0110153	UP
Igfbp5	2.7647	2.4495	4.55463e-06	0.000738642	UP
Mpzl1	2.7615	2.26852	0.0454867	0.138054	UP
Sox9	2.759	1.18738	0.000937018	0.0129077	UP
Ociad2	2.75888	1.68022	0.0230531	0.0884921	UP
Rras2	2.75875	2.19141	0.000137534	0.00476581	UP
Tldc2	2.75216	1.18445	0.00874369	0.0485783	UP
Igsf5	2.7496	2.50818	0.0144039	0.0661774	UP
Gjb4	2.74904	1.18312	9.28849e-06	0.00114777	UP
Rapgef3	2.74643	2.36605	0.000176211	0.00537597	UP
Hgfac	2.74609	1.50967	0.00195619	0.0194604	UP
Mucl1	2.74342	1.18071	0.000125767	0.00452894	UP
Ptk2	2.73615	1.7996	2.61629e-05	0.00190983	UP
Eln	2.73472	1.28758	2.12578e-06	0.000559734	UP
Egr2	2.73268	4.55428	8.46329e-05	0.00375673	UP
Gm14207	2.73152	1.2047	0.00258256	0.0228522	UP
Folr2	2.72947	2.42811	0.0297286	0.103927	UP
Mir155hg	2.7289	1.53566	0.00146004	0.0163921	UP
Hcar2	2.72826	3.11869	0.000116904	0.00440429	UP
Tanc1	2.71923	1.79749	0.00670337	0.0410092	UP
Colec12	2.7192	1.5381	7.58931e-06	0.000995406	UP
Ptprcap	2.71712	2.51335	0.00566405	0.0371065	UP
Rassf6	2.71685	1.64239	0.0221266	0.0862569	UP
Il33	2.71664	1.64716	5.01077e-05	0.00280164	UP
Fst	2.71502	1.44972	1.34401e-05	0.00136129	UP
Limch1	2.71248	1.78262	5.09188e-05	0.00280829	UP
Upk3a	2.71151	1.31691	0.0289666	0.102527	UP
Shroom3	2.71022	1.31979	0.00206647	0.0200364	UP
Nectin3	2.70928	2.71072	0.0184107	0.0768975	UP
2200002D01Rik	2.70529	2.31439	0.000291189	0.00696176	UP
Gpc3	2.70513	2.56964	1.39565e-05	0.0013866	UP
Ccl20	2.7028	1.1633	0.00864731	0.0482338	UP
Hnf1b	2.70216	3.04304	0.0115959	0.0579133	UP
Aldh1a2	2.69835	1.84685	2.75472e-05	0.0019636	UP
Ak1	2.69558	1.43056	0.00192566	0.019331	UP
Efnb2	2.69298	1.41681	0.000367573	0.0078636	UP
Pdgfrb	2.69042	1.30089	0.00107137	0.0138068	UP
Vasn	2.68863	1.67092	7.36196e-06	0.000995406	UP
Lat	2.68834	1.96732	0.0468461	0.140749	UP
Tpm1	2.68704	5.75055	5.5481e-06	0.000830738	UP
Agt	2.68583	2.10826	0.000123244	0.00448085	UP
Slc16a5	2.68479	1.6447	0.0229254	0.0881948	UP
Timp3	2.68346	5.25416	0.0369841	0.119897	UP
Prr15l	2.68158	3.28908	0.00676409	0.0412916	UP
Wwtr1	2.68059	1.9747	0.00117261	0.0144355	UP
Fgfr1	2.67561	2.21288	0.000572323	0.0098916	UP
Slit2	2.67475	1.3886	0.00244456	0.0220281	UP
Sh2d4a	2.67407	1.39874	0.0151827	0.0687334	UP
Tnc	2.67298	1.15052	1.11524e-06	0.000446522	UP
S1pr3	2.67151	1.32127	0.000772322	0.0116171	UP
Sphk1	2.66734	1.20406	0.0100217	0.0531136	UP
Cyp1b1	2.66685	1.3463	3.67411e-06	0.00064453	UP
Cacnb3	2.66508	1.68347	1.29208e-05	0.00134319	UP
Cxcl12	2.66493	3.03031	2.19363e-06	0.000559734	UP
Myh11	2.66455	1.18901	0.0011081	0.0140203	UP
Ptpn13	2.66437	1.7379	5.48734e-06	0.000830738	UP
Vim	2.65429	6.53268	0.000923066	0.012826	UP
Tgm2	2.65169	3.9808	0.00355675	0.027931	UP
Nr4a3	2.64919	2.01713	0.00339139	0.0272153	UP
Ephb4	2.64635	1.4752	0.00198269	0.0195845	UP
Avpr2	2.64447	2.04737	0.0398082	0.126253	UP
Ccl2	2.64217	7.33554	0.000652318	0.0105501	UP
Ramp3	2.64032	1.62365	0.000284439	0.00693886	UP
Pkp2	2.62865	1.61923	0.000261191	0.00670121	UP
Stra6	2.62461	1.43639	0.0178334	0.0754063	UP
Phlda3	2.62079	2.24271	0.000130128	0.00460004	UP
Thbs1	2.61673	3.77577	0.000695782	0.0108858	UP
Erbb2	2.61638	1.87243	0.00111313	0.0140234	UP
Sox17	2.61081	1.33942	0.0151288	0.0685557	UP
Lbp	2.60604	1.4973	4.69542e-06	0.000748813	UP
Chchd10	2.60107	5.86938	0.0110599	0.0563069	UP
Pik3r3	2.59715	1.13284	1.24865e-05	0.00134098	UP
Pantr1	2.59565	1.38646	0.0178625	0.0754838	UP
Il1f6	2.5952	1.11719	0.0131206	0.0623551	UP
Epas1	2.58427	1.72218	2.85798e-06	0.000580148	UP
Igkv3-7	2.58319	1.11204	0.00810539	0.046562	UP
Tmem246	2.58069	1.81055	0.000357824	0.00776761	UP
Plcb4	2.57983	1.31828	8.76379e-06	0.00109813	UP
Gpm6b	2.57798	1.26125	4.57901e-06	0.000738642	UP
Smoc2	2.57589	2.1758	0.00612523	0.0389848	UP
Foxq1	2.57475	1.19801	0.000103603	0.00420222	UP
Arg2	2.57244	1.2575	0.0125296	0.0604886	UP
Mgst1	2.57071	4.8792	0.00632776	0.0395386	UP
Plaur	2.57021	4.32986	0.000407929	0.00829691	UP
Ptn	2.57002	1.1064	0.000114082	0.00440429	UP
Rasl11b	2.56831	1.32826	0.000831398	0.0119996	UP
Gm53	2.56634	1.5129	0.00116562	0.0143999	UP
Cdh11	2.56618	1.30731	1.72994e-05	0.00148036	UP
Kazn	2.5658	1.92198	0.00352375	0.0277978	UP
Adh1	2.56276	5.28268	0.00670298	0.0410092	UP
Pdlim3	2.55928	1.10179	0.00913718	0.0499148	UP
Nectin2	2.55911	3.50085	0.00272205	0.0235896	UP
Actn1	2.55229	1.65681	2.53003e-06	0.000577023	UP
Twsg1	2.55025	4.24819	0.00068048	0.0108275	UP
Cma1	2.54921	1.46519	0.0480537	0.143212	UP
S100a6	2.54828	6.65268	0.000169335	0.00526638	UP
Ccdc136	2.54556	1.1696	0.0166705	0.0726249	UP
Frk	2.54373	1.45034	0.0171378	0.0736854	UP
Cdh6	2.53759	1.12886	0.00078788	0.0117504	UP
Osmr	2.53551	1.2145	2.67254e-06	0.000577023	UP
Sema3b	2.53445	1.99619	0.000808372	0.0118421	UP
Fhl2	2.5335	1.97736	0.0382571	0.122832	UP
Arhgef28	2.53334	1.69971	0.000151195	0.00499264	UP
Mmrn2	2.53244	1.2226	2.92587e-06	0.000580148	UP
Ackr3	2.52887	2.11514	0.00150835	0.0166417	UP
Pear1	2.52707	1.87198	0.000246821	0.00648176	UP
Fam101b	2.51615	1.57244	0.00634975	0.0396139	UP
Klf9	2.51577	3.08681	8.42527e-05	0.00375366	UP
1700027J19Rik	2.51468	1.43361	0.000110748	0.00432934	UP
Cgnl1	2.51191	2.10488	0.00224553	0.0210513	UP
Lmcd1	2.50996	1.73605	0.0285736	0.1017	UP
Pth1r	2.50992	4.28528	0.0151931	0.0687471	UP
Casr	2.50932	1.2749	0.0142417	0.0656597	UP
Islr	2.50891	2.01201	0.000877454	0.012401	UP
Capn5	2.49812	2.03281	0.000174863	0.00534645	UP
Ddit4l	2.49418	1.17535	0.0104796	0.0546414	UP
Sox18	2.49321	1.36829	0.000805124	0.0118277	UP
Hhatl	2.49289	1.18732	0.0117748	0.0584358	UP
Itgb6	2.49251	2.40338	0.0193931	0.0795798	UP
Traf4	2.48949	2.61119	0.0116395	0.0580193	UP
Atp1b2	2.4884	1.20468	4.72232e-05	0.00268312	UP
Cdh3	2.4876	1.07951	0.00805281	0.0463359	UP
Mmp23	2.48701	1.8955	0.00574705	0.0374825	UP
Phyhd1	2.48519	2.82791	0.0145593	0.0666424	UP
Gal3st1	2.48112	1.38414	0.0176594	0.0750325	UP
Fosb	2.47887	6.95911	0.000109595	0.00430513	UP
Col4a5	2.47592	1.26777	1.08113e-05	0.00127845	UP
Adgrl4	2.47587	1.78245	0.00708435	0.0426154	UP
Syngr1	2.47452	1.82015	3.08559e-05	0.00208188	UP
Tnip3	2.47242	4.37999	4.05813e-05	0.00248944	UP
Il12b	2.47213	2.68598	0.000484267	0.00914777	UP
Ripk4	2.47064	1.55661	0.0248424	0.0929455	UP
Scd2	2.46947	4.12363	0.00110891	0.0140203	UP
Trim2	2.46858	1.85698	0.00334787	0.0269587	UP
Ccr8	2.46202	1.22685	0.0501813	0.147332	UP
Slc43a3	2.46184	2.61475	3.02272e-05	0.00206814	UP
Fzd6	2.45923	1.07723	2.83944e-06	0.000580148	UP
Palld	2.456	2.52903	0.000275994	0.00685539	UP
Chchd6	2.43626	3.6405	0.00367382	0.02836	UP
Pdk4	2.42967	1.65949	0.0314145	0.107372	UP
Klf5	2.42909	1.30221	0.0144059	0.0661774	UP
Chrnb1	2.42895	1.98109	3.85236e-05	0.00241357	UP
Stap2	2.42687	1.85623	0.0400508	0.126793	UP
Nudt4	2.42584	5.55696	0.0321231	0.108683	UP
Cd8a	2.42283	1.24983	0.0263072	0.0963958	UP
Rarres2	2.41982	2.74669	0.00312778	0.0258817	UP
Grb10	2.41974	1.45489	4.30774e-05	0.00256693	UP
Ms4a4b	2.41894	2.9925	0.00185916	0.0189319	UP
Smarcd3	2.41075	2.11145	1.38733e-05	0.0013866	UP
Bmp6	2.4096	1.99291	0.00627551	0.0394177	UP
Gdf10	2.40635	1.43527	0.000530167	0.00950237	UP
Cd3e	2.40558	1.77645	0.00133335	0.0155159	UP
Cd34	2.40491	2.63205	0.000172174	0.00529888	UP
Rgcc	2.40269	2.11572	0.000162061	0.0051771	UP
Ctnnal1	2.39786	2.32915	9.64983e-05	0.00404394	UP
Mustn1	2.39381	1.46359	0.000618282	0.0103174	UP
Slc2a4	2.39123	1.33648	0.0170078	0.0734423	UP
Nr4a1	2.38964	7.42551	0.00110862	0.0140203	UP
Cxxc5	2.38876	3.54159	0.00063668	0.0104873	UP
Dmwd	2.38534	1.58835	0.00257729	0.0228285	UP
Ushbp1	2.38311	1.35007	0.000291177	0.00696176	UP
Mpzl2	2.38259	1.32046	0.000131412	0.00462214	UP
Tnfsf9	2.37909	4.59811	0.000832804	0.0119996	UP
Pacsin3	2.37468	1.62921	0.0266511	0.0972747	UP
Fam84a	2.37398	1.16678	0.0112994	0.057021	UP
Mylk	2.37345	1.68699	5.20218e-06	0.000810456	UP
Rhpn2	2.36988	1.16896	0.0109326	0.0558935	UP
Rbpms	2.36636	4.60101	0.0001151	0.00440429	UP
Glod5	2.36486	2.73315	0.00119079	0.0145399	UP
Gimap5	2.36388	1.78903	0.0161802	0.0715573	UP
Palmd	2.36237	1.02892	0.00701532	0.042309	UP
Nck2	2.36152	1.90673	0.000595685	0.0100964	UP
Ncald	2.36	1.55996	0.00549597	0.0363647	UP
Defb42	2.35992	1.2427	0.00857234	0.0480064	UP
Tmem178	2.35926	1.71477	0.0392027	0.125039	UP
Fgf9	2.35864	1.4651	0.0230138	0.088414	UP
Nfib	2.3578	1.62705	6.59099e-05	0.00326399	UP
Olfm4	2.35692	1.21794	0.0128176	0.0613514	UP
Akr1b7	2.35424	1.01392	0.00971827	0.0519368	UP
Ctsk	2.3521	1.34074	1.84528e-05	0.00152334	UP
Grrp1	2.35191	1.01292	0.000799677	0.0118009	UP
Edn1	2.35049	1.9027	0.000336899	0.00752872	UP
Atp1a1	2.35047	6.8067	0.00125934	0.0150158	UP
Ocln	2.34719	1.75143	0.0358275	0.117249	UP
Styk1	2.34258	1.17289	0.00402421	0.0298497	UP
Upp1	2.34236	1.31637	0.0205258	0.0825665	UP
Tmc4	2.34228	2.97624	0.0215961	0.0851989	UP
Arhgef25	2.34077	1.34687	0.0318795	0.108197	UP
Id4	2.33847	1.46354	0.0251612	0.0937634	UP
Cd226	2.33628	1.66864	0.013375	0.0630307	UP
Rasip1	2.33558	1.75013	3.79377e-05	0.00239445	UP
Armcx1	2.33105	1.03912	0.00808517	0.0464839	UP
Cyp2j6	2.32881	1.52294	0.0237437	0.0901078	UP
Akap2	2.32828	1.97038	0.000375331	0.00796192	UP
Pam	2.32727	2.31573	1.403e-05	0.0013866	UP
Rab34	2.32636	2.90715	0.00183323	0.0187172	UP
Cd7	2.32469	2.08581	0.0220205	0.0860846	UP
Clstn1	2.32343	3.56183	0.00410308	0.0301777	UP
Src	2.319	2.18117	0.00564839	0.0370418	UP
Itga1	2.31897	1.66749	0.00081875	0.011927	UP
Krt15	2.31801	0.99839	0.00727694	0.0432914	UP
Gcnt2	2.31718	2.32657	1.23166e-05	0.00134098	UP
Tob1	2.31635	5.23689	6.35242e-05	0.00317259	UP
Myo5b	2.31553	1.68611	0.000758564	0.0114964	UP
Myo1d	2.31464	1.36439	0.00212758	0.0204091	UP
Smim22	2.31168	2.71384	0.00202983	0.0198237	UP
Hoxa7	2.30921	2.03787	6.2748e-05	0.00314657	UP
Pdgfd	2.30158	1.52612	0.000467707	0.00900033	UP
Ppp1r1b	2.29772	1.86125	0.0505369	0.147973	UP
Sh2d2a	2.29754	1.23297	0.0162447	0.0716914	UP
Klrc1	2.29651	1.26492	0.000911123	0.0126804	UP
Cxcl9	2.29249	4.46726	0.00530911	0.0355987	UP
Pdpn	2.28928	1.10225	0.0100083	0.0530816	UP
Cxcl2	2.28829	9.11314	0.000520335	0.00942244	UP
Lama5	2.28617	1.23006	0.000118359	0.00440429	UP
Proser2	2.28443	1.10192	3.00449e-05	0.00206691	UP
Fxyd2	2.28346	8.18892	0.0427444	0.13216	UP
Tacc2	2.2819	2.66398	0.000148322	0.00494932	UP
Crem	2.27839	4.62685	0.00239929	0.0218789	UP
Upk1a	2.27786	1.38742	0.0133617	0.0630307	UP
Ugt1a6a	2.27665	2.23926	0.015642	0.0700997	UP
Ctdspl	2.26894	2.2784	6.83352e-05	0.00331815	UP
Ncam1	2.26495	0.975651	7.83414e-06	0.00100866	UP
Pard3	2.26307	1.97573	0.000103056	0.00420222	UP
Hoxa9	2.26271	1.79248	1.60554e-05	0.00144315	UP
Cfp	2.26138	5.7828	0.000162101	0.0051771	UP
Lynx1	2.26072	1.18376	6.23213e-06	0.000892466	UP
Dcn	2.26037	4.81339	0.0049278	0.0338837	UP
Cd209d	2.25725	1.52089	0.034463	0.113989	UP
Dmpk	2.25719	1.94359	0.00302234	0.0252938	UP
Rab13	2.25621	2.11402	4.5329e-05	0.00261535	UP
Klhl12	2.25388	1.66082	1.24452e-05	0.00134098	UP
Cd2	2.2533	1.52691	0.000119516	0.00440429	UP
Fbln1	2.25003	1.73432	0.000255918	0.00660213	UP
S100a11	2.24719	8.28645	0.000428529	0.00855061	UP
Asns	2.24581	1.83586	3.22224e-05	0.00216368	UP
Pawr	2.24334	2.49815	0.00537212	0.0358329	UP
Igkv4-72	2.24315	0.966306	0.0217694	0.0855056	UP
Serf1	2.24107	2.94454	0.00211744	0.0203536	UP
Ighv6-6	2.23865	0.964377	0.00700496	0.042286	UP
Ccser1	2.23511	1.29107	0.000435599	0.00860264	UP
Ache	2.23328	1.21745	0.000142801	0.0048819	UP
Vangl1	2.22864	1.6203	0.00180548	0.0186037	UP
Cnksr1	2.22709	1.01771	0.00832598	0.0473362	UP
Wdr72	2.22544	1.60645	0.0320163	0.108478	UP
Tmem61	2.22401	0.958104	0.00934269	0.0505846	UP
Vps37b	2.2208	4.73995	1.26129e-05	0.00134098	UP
Sh3yl1	2.21861	1.90993	0.0499582	0.146953	UP
mt-Rnr1	2.21757	10.2629	0.00245359	0.0220588	UP
Mfge8	2.21702	5.34553	1.31489e-05	0.00135685	UP
Col6a3	2.21586	1.04271	0.0212469	0.0844462	UP
Sptbn1	2.21339	4.16793	0.000856326	0.0121883	UP
Prelp	2.2128	1.56361	2.25528e-05	0.00172014	UP
Akr1b8	2.21209	1.50175	0.0291425	0.102896	UP
Sh3bgrl2	2.20948	1.60092	0.029883	0.104219	UP
Yap1	2.20592	1.2399	0.000194434	0.00569662	UP
Scn4b	2.20584	1.11454	0.0112592	0.0569409	UP
Ets2	2.20176	5.7963	2.15853e-05	0.00170167	UP
Il34	2.19967	1.91438	0.049088	0.145419	UP
Tie1	2.19805	1.5685	1.7155e-05	0.00147702	UP
Tspan6	2.19794	0.94693	0.00697066	0.0421665	UP
Hoxd3os1	2.19757	1.35524	0.000281558	0.00691961	UP
Evc2	2.19615	1.60203	9.00274e-05	0.0038756	UP
Slc5a1	2.19573	1.62479	0.0375289	0.121199	UP
Exoc3l4	2.19446	1.41903	0.0214975	0.0849945	UP
Eml1	2.19322	1.06736	0.000614159	0.0102731	UP
Rorc	2.19185	1.44667	0.0273656	0.0991286	UP
Hebp2	2.18937	1.0028	0.00833359	0.0473362	UP
Epn2	2.18849	1.88179	1.06933e-05	0.00127845	UP
Mir22hg	2.18842	3.35915	0.000407667	0.00829691	UP
Cdh5	2.18668	1.20354	0.00910174	0.0498182	UP
Ptgis	2.18588	1.07173	0.00539479	0.0358758	UP
Prkcdbp	2.18524	1.5026	0.0270004	0.0981524	UP
Tnfaip3	2.18345	7.05012	0.000663071	0.0106228	UP
Kalrn	2.17727	1.01923	5.5643e-06	0.000830738	UP
Smim6	2.17697	1.81009	0.0447589	0.136613	UP
Coq7	2.17643	4.31638	0.000117006	0.00440429	UP
Cbx5	2.16738	3.36032	0.00268311	0.023388	UP
Tgfb1i1	2.16319	1.44172	0.0269619	0.098103	UP
Gimap8	2.16082	1.00772	0.00510667	0.0346203	UP
Nrtn	2.16048	1.61588	0.0052895	0.0355295	UP
Fanca	2.15875	1.91472	0.0127335	0.0611784	UP
Gnai1	2.15818	2.15031	0.00890538	0.0492621	UP
C4b	2.15749	4.05942	0.0155282	0.0697802	UP
Plk2	2.15579	5.15194	0.00842057	0.0475834	UP
Smad6	2.1553	1.33563	0.000162978	0.0051771	UP
Hist1h2bc	2.15528	6.21989	0.000980083	0.013141	UP
Tcf7	2.14778	1.08324	0.00329614	0.0267078	UP
Cobl	2.14726	1.64006	0.000536389	0.00954079	UP
Serpina3g	2.14463	4.6006	2.10546e-05	0.00167886	UP
Slain1	2.14072	1.12547	1.53179e-05	0.00143559	UP
Mapk15	2.1392	1.32262	0.0192638	0.0793507	UP
Lgals1	2.1384	6.41094	0.000719449	0.0111035	UP
Tspyl4	2.13683	1.56167	0.00382879	0.0289979	UP
S100a1	2.13603	7.31244	0.00250166	0.0224048	UP
Itga3	2.13165	1.37092	0.0201832	0.0816757	UP
Cfb	2.12926	4.30309	0.01271	0.0610913	UP
Tmem35a	2.12859	0.977552	0.00947426	0.0508847	UP
Vcl	2.12853	2.54247	0.000965221	0.0130594	UP
Pdgfa	2.12076	4.54786	0.00513822	0.0347685	UP
Tmem204	2.1197	1.58899	0.00248458	0.0223088	UP
Clic5	2.11756	1.59044	2.62646e-05	0.00190983	UP
Shmt1	2.11411	2.87161	0.00330548	0.0267681	UP
Tle3	2.11176	3.3374	0.0168451	0.0731201	UP
Ildr1	2.1094	2.64044	0.0224683	0.0870755	UP
Gstm1	2.10522	6.76903	5.6408e-05	0.00302149	UP
Il7r	2.10295	1.54834	0.0316299	0.107702	UP
Sh3gl2	2.10019	1.4084	0.0255405	0.0944744	UP
Hoxb2	2.09833	1.31062	0.0213025	0.0846431	UP
Ppargc1a	2.09501	1.60061	0.042066	0.130675	UP
Fosl1	2.09325	1.04895	0.0104948	0.0546491	UP
Smco4	2.09202	2.64038	0.000927332	0.012868	UP
Ryk	2.09055	1.68393	0.039102	0.124804	UP
Ptprg	2.08613	1.2229	3.89749e-05	0.002431	UP
AA986860	2.08477	1.49842	0.0284235	0.101409	UP
Gpc4	2.07852	2.90622	0.0207985	0.0833531	UP
Col4a2	2.07783	3.17149	5.0067e-05	0.00280164	UP
Farp1	2.07779	1.40361	0.000209386	0.00590644	UP
Slc5a3	2.07775	1.90415	0.000756859	0.0114954	UP
Slc25a33	2.0693	3.78425	0.000119739	0.00440429	UP
Pls3	2.06832	4.08585	0.0191657	0.0790956	UP
Crispld2	2.06717	1.36673	6.19595e-05	0.00314657	UP
Ano1	2.06685	1.07812	0.00100123	0.0132935	UP
Gla	2.06254	3.71095	3.39962e-05	0.00226115	UP
Kctd1	2.06205	1.22526	0.0157995	0.0705676	UP
Gm43814	2.06098	1.57563	0.0416754	0.130116	UP
Cd6	2.05643	1.24075	0.0438415	0.134633	UP
Irf6	2.05604	2.06505	0.021841	0.0856911	UP
Acer2	2.05574	1.17282	0.000182152	0.00545731	UP
Dusp14	2.04681	1.96712	0.0094067	0.050677	UP
Grb7	2.04379	2.46974	0.0295208	0.103522	UP
Cd38	2.03757	3.48602	7.34366e-05	0.00339916	UP
Fam46c	2.03706	4.82311	4.31662e-05	0.00256693	UP
Emid1	2.03606	0.99398	3.53225e-05	0.00230566	UP
Clec10a	2.03537	5.08148	0.0221103	0.0862172	UP
Myo10	2.03346	1.67176	8.81628e-05	0.00384497	UP
Gyltl1b	2.03011	1.54383	0.0336952	0.112269	UP
Anxa2	2.02749	6.67411	0.00588823	0.0380628	UP
Tmem107	2.0243	3.76035	0.00174865	0.0182457	UP
Cd209f	2.01952	1.78682	6.09901e-05	0.00314408	UP
Cd164l2	2.01807	1.08804	0.0159368	0.0708897	UP
Tcf7l1	2.01494	1.35611	0.00614591	0.0390633	UP
Sult1c2	2.01225	2.96191	0.0116419	0.0580193	UP
Icos	2.01111	0.932071	0.0243982	0.0918175	UP
Arl4d	2.01023	2.73699	0.00206783	0.0200364	UP
Cblc	2.0095	1.57219	0.0476404	0.142434	UP
Yes1	2.0095	1.32142	0.00244236	0.0220281	UP
Dgcr6	2.0081	4.33483	0.000398046	0.00819087	UP
Strbp	2.00805	3.69434	0.00178123	0.0184213	UP
Fbln5	2.00709	1.70962	0.0405406	0.127652	UP
Pecam1	2.00698	3.30252	0.000994537	0.0132297	UP
Lrrc1	2.00596	2.08876	0.00135115	0.0156312	UP
Mboat1	2.00535	2.41828	0.0210604	0.0840289	UP
Fasl	2.00095	1.02135	0.00937691	0.0506385	UP
Tnfrsf18	1.99949	2.70312	0.0349071	0.115024	UP
Tmem184a	1.99943	1.38256	0.0279223	0.100375	UP
Kank1	1.99867	1.28462	0.0231533	0.0888038	UP
Aldh1a1	1.9972	1.06295	0.0109988	0.0561504	UP
1700040L02Rik	1.99491	1.38147	0.0291966	0.10299	UP
Cdkn1a	1.99426	7.2096	8.77119e-05	0.00384497	UP
Nphp1	1.99233	2.25276	7.19176e-05	0.0033643	UP
Oxct1	1.99105	5.92041	0.000811531	0.0118759	UP
Clec4e	1.98882	2.64714	0.000682645	0.0108345	UP
Slc4a11	1.9886	1.04988	0.0117711	0.0584358	UP
Ank3	1.98612	2.69115	0.00466966	0.0327998	UP
Gucy1a3	1.98188	1.08148	0.0120785	0.0592595	UP
Phgdh	1.9815	2.16268	0.00173093	0.0181627	UP
Dkk2	1.97946	1.2029	0.00534396	0.0357129	UP
Nrbp2	1.97887	2.06666	0.0162378	0.0716833	UP
Ccl22	1.97741	2.22597	0.000804739	0.0118277	UP
Ninl	1.97565	1.85739	0.000108196	0.00429945	UP
Uck2	1.97441	2.12493	0.0233325	0.0893204	UP
Tmem72	1.97371	2.10986	0.0220219	0.0860846	UP
Mmp3	1.97357	1.05582	0.0498534	0.146706	UP
Emx2	1.97074	1.22472	0.000564467	0.00979201	UP
Ctps	1.97067	2.54441	1.34829e-05	0.00136129	UP
St5	1.97016	2.32371	5.74565e-05	0.00305434	UP
Ctf1	1.96991	1.20792	0.021868	0.0857729	UP
Col4a4	1.96927	1.50519	0.00636417	0.0396227	UP
Inadl	1.96721	2.09703	0.00114443	0.0142133	UP
Ptgfr	1.96714	0.988182	0.0135192	0.0633484	UP
Rilpl1	1.96645	2.73334	0.00292703	0.0248039	UP
Rai14	1.96289	1.23329	0.000122458	0.00446384	UP
Slc9a4	1.95749	1.1404	0.000492523	0.00919318	UP
Il1r1	1.95482	1.19005	0.0158701	0.0707499	UP
Mmp9	1.95423	1.76948	0.0509727	0.148698	UP
Cd59b	1.95226	1.44033	0.0403485	0.127276	UP
Rcn1	1.94994	3.04967	0.00928358	0.0503773	UP
Kdr	1.94845	1.43139	0.000345848	0.00763149	UP
Igkv1-122	1.94837	0.839971	0.0163113	0.0718269	UP
Slc44a4	1.94656	2.76116	0.0334862	0.111812	UP
Erc1	1.94605	1.40719	4.47943e-05	0.00261535	UP
Mfsd6	1.94543	2.11311	0.000125901	0.00452894	UP
Gm28439	1.94252	2.19157	0.000550906	0.00965467	UP
Fam92a	1.94182	2.17485	0.00431422	0.0311763	UP
Apbb1	1.94066	2.58017	0.000504825	0.00932199	UP
Arap2	1.94062	1.20218	0.00313839	0.0259388	UP
Pakap	1.93821	1.53928	0.0391023	0.124804	UP
2810417H13Rik	1.93671	2.04251	0.0158041	0.0705676	UP
Tns2	1.93599	1.91655	0.00126173	0.0150188	UP
Prkcq	1.93407	1.57642	0.0022202	0.0209116	UP
Slc16a12	1.9324	1.95185	0.0437431	0.134407	UP
Car3	1.93016	3.02905	0.00349171	0.0277306	UP
Schip1	1.92763	1.13377	0.017762	0.0752553	UP
Pdgfra	1.9263	1.29075	0.00545902	0.0362231	UP
Cd40lg	1.92452	0.867386	0.0443068	0.135557	UP
Bhlhb9	1.92443	1.86951	5.38315e-05	0.00292818	UP
2610528J11Rik	1.92008	2.62044	0.0252204	0.0938843	UP
Stmn1	1.91675	5.26879	3.78895e-05	0.00239445	UP
Chdh	1.91675	1.9971	0.0120988	0.0593063	UP
Cyp7b1	1.91416	0.921863	3.48282e-05	0.00228402	UP
Optn	1.91269	1.24813	6.79478e-05	0.00331815	UP
Gpr4	1.9116	1.1378	0.000163027	0.0051771	UP
Pgk1-rs7	1.91125	3.19029	0.0117494	0.0584358	UP
Snhg4	1.90934	2.35557	0.0114378	0.0574106	UP
Csrp1	1.90858	5.55562	0.00784081	0.0454474	UP
Fbln2	1.90853	1.36649	9.27895e-05	0.00393416	UP
Agrn	1.90786	3.26236	1.58556e-05	0.00143559	UP
Esrrg	1.9059	1.41405	0.0314388	0.107377	UP
Tek	1.9058	1.36126	0.00158609	0.0171398	UP
Faah	1.90568	2.05175	0.0262709	0.0963249	UP
Fam110c	1.90529	1.15753	0.0168693	0.0731201	UP
Ccdc141	1.90372	2.47168	0.000232393	0.00633283	UP
Afap1l2	1.90212	1.16101	0.0164452	0.0722127	UP
Bcar3	1.90166	1.91534	0.00268604	0.0233991	UP
Fn1	1.89949	3.20596	0.0282712	0.101085	UP
Ear2	1.89884	4.32439	0.00103946	0.0135953	UP
Syne4	1.89694	2.82237	0.00362929	0.0281837	UP
P2ry2	1.89567	1.26195	2.73151e-05	0.0019636	UP
Plp2	1.89419	5.49346	2.56342e-05	0.00190344	UP
Nos3	1.89311	1.20749	0.000341804	0.00758999	UP
9430020K01Rik	1.89232	1.1138	0.00177496	0.0183911	UP
Cadps2	1.89095	1.05303	0.013666	0.0638022	UP
Vdr	1.89082	2.7458	0.0434519	0.133735	UP
Gbp2b	1.88815	2.7911	0.000635149	0.0104744	UP
Ltbp1	1.88687	1.10121	5.62889e-05	0.00302149	UP
Eno2	1.88583	0.855161	0.00737634	0.0437345	UP
Rasgrp2	1.88582	3.06805	0.0318487	0.10816	UP
Dcstamp	1.8828	1.84899	7.12314e-05	0.0033643	UP
Kdf1	1.88141	2.22049	0.0213122	0.0846575	UP
Heg1	1.88118	1.79067	0.0156659	0.0701291	UP
Ccl5	1.87923	6.15108	0.0143639	0.0660494	UP
5730559C18Rik	1.87917	1.44497	0.0363736	0.118438	UP
Synpo	1.87596	1.83509	0.00216697	0.0206271	UP
Glis3	1.87559	1.37268	0.000946142	0.0129291	UP
Arl5b	1.87516	3.50671	0.025835	0.0951624	UP
Lzts2	1.87285	2.68923	0.000154294	0.00505926	UP
2310010J17Rik	1.87153	2.93658	0.0292111	0.10299	UP
Mras	1.86854	2.45694	4.49861e-05	0.00261535	UP
Fam102a	1.86648	3.30936	0.00251114	0.0224467	UP
Marveld3	1.86507	1.19844	0.0228931	0.0881675	UP
Casz1	1.86126	1.67369	0.000148641	0.00494932	UP
Fscn1	1.86064	2.03769	0.0281101	0.100791	UP
Grasp	1.86052	2.96188	0.000387248	0.00806258	UP
Esrp2	1.85831	1.38813	0.0342662	0.113552	UP
Nkd1	1.85669	0.874327	2.26926e-05	0.00172145	UP
mt-Rnr2	1.85647	11.9918	0.012543	0.0605326	UP
Tubb6	1.85512	6.40116	6.17421e-05	0.00314657	UP
Rnf208	1.85451	1.44575	0.00316168	0.0260633	UP
4930523C07Rik	1.85285	3.04643	4.12121e-05	0.00251466	UP
Nid1	1.84756	2.11512	0.000716958	0.0110935	UP
Ctxn1	1.84647	0.881428	0.00774936	0.0451264	UP
Nudt12	1.84461	1.84134	0.00616168	0.0390927	UP
Lypd6b	1.84268	0.794677	0.00648419	0.0401585	UP
Sgms1	1.84119	4.68758	4.41565e-05	0.00259285	UP
Noct	1.84098	3.37417	0.000243488	0.00645955	UP
Etl4	1.84006	1.90572	0.000235739	0.0063745	UP
Gtf2ird1	1.83938	2.7007	0.00015916	0.00512304	UP
Ctsd	1.83914	9.11236	1.43404e-05	0.00140001	UP
Ccr7	1.8389	2.76373	0.00444695	0.0318046	UP
Tmem254c	1.8357	5.18247	0.0137868	0.0641099	UP
Cxcr4	1.83132	5.41774	0.00264702	0.0231887	UP
AU021092	1.82954	1.17091	0.0196979	0.0803496	UP
Sema3f	1.82833	1.31988	0.0249472	0.0931884	UP
Dok2	1.82794	3.55717	0.00447125	0.0318849	UP
Spon1	1.82582	1.42623	0.0037298	0.0286032	UP
1810011O10Rik	1.82158	3.42992	0.0108126	0.0556137	UP
Apbb2	1.82029	2.58465	0.000272043	0.00678485	UP
Slc7a2	1.81878	0.90083	0.00919345	0.0500008	UP
Ptprd	1.81733	1.42381	0.00472255	0.0330225	UP
Pdgfc	1.81712	1.85549	0.000295396	0.00700525	UP
Rnd1	1.81605	1.62664	0.00536555	0.035806	UP
Sox6	1.81504	1.3326	0.0072418	0.043156	UP
Fam63a	1.81365	4.79467	7.26199e-05	0.00338587	UP
Dmtn	1.81359	2.32468	0.0294227	0.103307	UP
1110008P14Rik	1.81206	4.77328	0.000237838	0.00641888	UP
Mfap2	1.81138	0.918124	0.00892319	0.0493218	UP
2010107G23Rik	1.81001	1.13668	0.0271982	0.0986305	UP
Larp1b	1.80165	2.92277	0.00101846	0.0134459	UP
Aplp1	1.80154	2.01724	0.00903279	0.0496538	UP
Osr2	1.80065	1.47406	0.0405913	0.127783	UP
Oaf	1.79774	2.1319	0.000409917	0.00831326	UP
Pbk	1.79761	1.26791	0.00878382	0.048745	UP
Cdkn2b	1.7962	1.5129	0.000630061	0.0104395	UP
Txk	1.79578	0.892736	0.033103	0.110981	UP
Osm	1.7911	5.01925	0.00631518	0.0394776	UP
Gimap1	1.78729	1.69194	0.0181993	0.0764688	UP
Cited4	1.78573	1.23481	0.00013543	0.00470451	UP
Glis2	1.77975	2.1931	0.00039344	0.00813186	UP
Ldb2	1.77968	1.02857	0.000447966	0.00875361	UP
Csrp2	1.77792	3.73566	0.040253	0.127146	UP
N4bp3	1.77549	2.14911	0.00566459	0.0371065	UP
Slco2a1	1.77457	0.99857	0.0110704	0.0563155	UP
Cpt1b	1.77427	1.20157	0.000124286	0.00450705	UP
Gm17024	1.77293	2.37494	0.00288474	0.02462	UP
C1ra	1.77069	2.74063	0.000372099	0.00791218	UP
Pla2g2d	1.76872	1.42874	0.00404113	0.0299017	UP
Col5a1	1.76291	1.12826	0.0272401	0.0987568	UP
Uchl1	1.75903	1.18885	0.000779191	0.011658	UP
Eva1b	1.75761	3.85259	0.00345762	0.027555	UP
Car4	1.75746	3.52525	0.0330794	0.110929	UP
Odc1	1.75719	6.06334	0.000549564	0.00965467	UP
Myo1b	1.74996	2.00862	0.00137818	0.0158406	UP
Mcam	1.74954	1.65559	0.00816298	0.0468351	UP
Fmc1	1.74711	5.68418	0.00206088	0.0200017	UP
Lims2	1.74651	2.41006	0.00224195	0.0210458	UP
2018-09-11	1.74323	4.1832	0.00247495	0.0222365	UP
Klrk1	1.73974	3.60124	0.000886451	0.0124654	UP
Fxyd6	1.73553	0.903419	0.0104872	0.0546414	UP
Wbp5	1.73535	6.38748	3.76722e-05	0.00239445	UP
Bace1	1.73362	2.5129	0.000526013	0.00946767	UP
Slc6a8	1.73271	2.23757	0.0145184	0.0665638	UP
Cd300lg	1.72667	1.35549	0.000657067	0.010587	UP
Gimap9	1.7229	1.94629	0.00379107	0.0288074	UP
Gja1	1.72207	1.26151	0.000144914	0.00491236	UP
Epdr1	1.72182	1.39293	0.000147013	0.00494152	UP
Coq10b	1.72045	5.36274	0.000644921	0.0105242	UP
Usp50	1.71842	6.27343	0.0168619	0.0731201	UP
Cxcr6	1.71786	1.64193	0.000245827	0.00648176	UP
Scd1	1.71742	1.39759	0.0219585	0.0859836	UP
Hmgn5	1.7162	2.91739	0.00267367	0.0233345	UP
Triqk	1.71158	1.16533	0.000141426	0.00487658	UP
Procr	1.70826	3.68593	0.00508486	0.0345555	UP
Fam129b	1.70563	3.34931	0.00517648	0.03496	UP
Ednrb	1.70445	1.3059	0.0014114	0.0160638	UP
P3h4	1.70069	1.34533	0.000523962	0.00945153	UP
Rab11fip4	1.69748	1.17126	0.000112021	0.00435484	UP
Got1	1.6971	5.6152	0.000832479	0.0119996	UP
Gab1	1.69567	2.02627	0.000160714	0.00516124	UP
Hoxc10	1.69345	1.06784	0.000881976	0.0124274	UP
Emx1	1.69231	1.0308	0.0171285	0.0736741	UP
Pdlim1	1.69197	1.74038	0.00142533	0.0161446	UP
Trem2	1.69194	5.96167	0.000360958	0.00778139	UP
Arid5a	1.69033	5.91122	0.00402402	0.0298497	UP
Hopx	1.69	2.64522	0.00228793	0.0212644	UP
Cdcp1	1.68407	1.0871	0.000142609	0.0048819	UP
Enpep	1.68032	1.86593	0.0289819	0.102555	UP
Spry2	1.67933	0.944443	0.00375318	0.0286699	UP
Flrt3	1.67912	0.919831	0.000268896	0.00677503	UP
Prnp	1.67749	3.99861	0.00331036	0.0267895	UP
Hook1	1.67471	1.68087	0.000187389	0.00553647	UP
Fam13a	1.67015	1.99022	0.024148	0.0910777	UP
Sel1l3	1.66896	1.25922	0.026909	0.0980377	UP
Ppip5k1	1.66676	3.6507	0.00956785	0.0512696	UP
Chka	1.66465	5.52727	0.000288204	0.00696154	UP
Ccdc189	1.66175	1.87485	0.00757199	0.044422	UP
Ebf1	1.66077	1.01107	5.04293e-05	0.00280829	UP
Pkd2	1.65834	3.9202	0.000487101	0.00916795	UP
Mapt	1.65788	1.93077	0.0255539	0.0944988	UP
Tgfb2	1.65725	1.0013	0.000414158	0.00836234	UP
Anpep	1.65648	2.72747	0.000310052	0.00718187	UP
Spc24	1.65306	1.6864	0.0176333	0.0750123	UP
Angptl2	1.65145	1.48647	0.000734603	0.0112548	UP
Nrp2	1.64976	1.79305	0.0145572	0.0666424	UP
Rabgef1	1.64891	5.20747	0.000314306	0.00724297	UP
Rgs18	1.64632	1.75538	0.0299495	0.104328	UP
Lrg1	1.64613	1.21332	0.000280551	0.00691959	UP
Ikbke	1.64475	1.70744	0.00324886	0.0264316	UP
Cyp39a1	1.64292	1.16581	0.0224952	0.0870888	UP
Slc9a2	1.64254	1.16343	0.0238302	0.0902895	UP
Phlda1	1.64029	5.86122	0.000666161	0.0106601	UP
Fam110a	1.63979	3.49962	0.00848073	0.0477411	UP
Sorbs1	1.63819	2.21754	0.0140808	0.0651835	UP
Gm20518	1.63752	1.20187	0.0264932	0.0968747	UP
Mageh1	1.63594	1.88678	0.000360371	0.00778068	UP
Dusp18	1.63409	1.40897	0.00121563	0.0147197	UP
Rtn4rl1	1.63241	1.40898	0.00327062	0.0265778	UP
Ttc23	1.63224	1.84718	0.0170459	0.0735199	UP
Cacfd1	1.63161	4.01188	0.00107857	0.0138361	UP
Mapk4	1.63109	1.24604	0.0024191	0.021903	UP
Ncr1	1.62675	0.719207	0.00502599	0.0343235	UP
Hsd11b1	1.62028	2.39618	0.0285564	0.101664	UP
Ctla4	1.61768	1.07662	0.0412219	0.129218	UP
Llgl2	1.61619	3.79613	0.000358943	0.00777378	UP
Lif	1.61044	0.847168	0.00837339	0.0474298	UP
Slc6a9	1.60972	1.11222	0.0216563	0.0853242	UP
Rec8	1.6091	1.10239	0.0232314	0.0890452	UP
S100a4	1.60803	5.16268	0.0457207	0.138554	UP
Reps2	1.60791	1.64373	0.00649622	0.0401975	UP
mt-Nd6	1.6063	8.68111	0.000626296	0.010414	UP
Cd83	1.60377	9.56118	0.00717346	0.0430224	UP
Pcdh1	1.60347	1.14024	0.000515202	0.00937707	UP
Bmp1	1.60198	1.47237	0.00222179	0.0209126	UP
Nr2f6	1.60194	4.64099	0.00033535	0.00750607	UP
Pkhd1	1.59471	1.09097	0.0183775	0.0768635	UP
Lsm14b	1.59442	2.33558	0.00211109	0.0203204	UP
Casp4	1.59394	5.04152	0.00305429	0.0254688	UP
BC034090	1.59392	1.40259	0.0401053	0.126908	UP
C130074G19Rik	1.5926	1.42897	0.0142777	0.0657824	UP
Spint1	1.59243	4.59835	0.0214941	0.0849945	UP
Misp	1.59226	1.2742	0.0380185	0.122346	UP
Gramd4	1.59168	2.06395	0.000599718	0.0101243	UP
Bend5	1.59043	1.59966	0.00059921	0.0101243	UP
Cdc42ep2	1.58978	2.79939	0.00032279	0.00732669	UP
Nfkbid	1.58793	5.87653	0.000208224	0.00589157	UP
Ngef	1.58769	1.1884	0.0309167	0.106449	UP
Hes1	1.58756	4.70617	0.00199219	0.0196379	UP
Fdx1	1.58601	4.55948	0.00134394	0.0156004	UP
Igf2r	1.58561	1.06061	0.0121432	0.0593903	UP
Plcd3	1.58524	1.49548	0.000991275	0.0132114	UP
Morn4	1.58517	1.12904	0.0237427	0.0901078	UP
Kitl	1.58494	3.00813	0.00171637	0.0180431	UP
Adgrl2	1.58447	1.23633	0.0276901	0.0997441	UP
Dmd	1.58369	1.19772	0.029785	0.104059	UP
Il17ra	1.58248	3.64559	0.000551047	0.00965467	UP
Osbpl1a	1.58244	3.45118	6.96502e-05	0.00332414	UP
Ptprk	1.57877	1.78907	0.0123867	0.0601009	UP
mt-Nd3	1.57768	9.21815	0.00225369	0.0210824	UP
Ppat	1.57397	3.52079	0.000647144	0.0105482	UP
Ranbp3l	1.57359	1.0958	0.0253888	0.0942362	UP
Fgf1	1.57181	2.44008	0.00181923	0.0186707	UP
Atp5e	1.57175	8.02642	0.0344138	0.113933	UP
Higd1a	1.57071	4.5864	0.000292592	0.0069834	UP
Ccl19	1.56677	1.07762	0.0268271	0.0977898	UP
Pfkm	1.5646	2.87292	0.000109487	0.00430513	UP
Fgd5	1.56377	0.865621	0.000119883	0.00440429	UP
Cep170b	1.56338	2.00616	0.00204255	0.0198925	UP
Thbs3	1.56053	1.17443	0.0473206	0.141659	UP
Ndufc1	1.55868	6.93782	0.00053775	0.00955288	UP
Mpped2	1.55865	1.01542	0.0213668	0.0847754	UP
Nlrp3	1.55379	5.34806	0.000212949	0.00597707	UP
Uaca	1.55364	1.22049	0.000268486	0.00677503	UP
Camk2n1	1.55093	1.01004	0.000579148	0.00993224	UP
Pdia5	1.55023	2.25944	0.000892281	0.0124973	UP
Ehd3	1.54647	1.01511	0.000283017	0.00691961	UP
Cxcl10	1.5439	6.87165	0.00850179	0.047783	UP
Hacd1	1.54385	2.21945	0.0154822	0.0697073	UP
Pvr	1.54345	3.82528	0.000263973	0.00673205	UP
Epha2	1.53901	0.945479	0.0025463	0.02266	UP
Etf1	1.53824	5.2489	4.98338e-05	0.00280164	UP
Cxcl3	1.53823	1.38131	0.0260564	0.0957766	UP
Map1lc3a	1.53752	5.52165	0.000795162	0.0117719	UP
Mast4	1.53672	1.96837	0.0394771	0.1256	UP
Rnf43	1.53669	1.01124	0.00296636	0.025003	UP
Bmp2	1.53621	3.06882	0.00353989	0.0278671	UP
Dnajb4	1.53254	4.48939	0.00968667	0.0518074	UP
2018-09-01	1.52326	2.11556	0.050502	0.147933	UP
Fam160a2	1.52144	1.92892	0.0282911	0.101111	UP
Ndufs6	1.52068	7.20479	0.00455203	0.0322317	UP
Col4a3	1.52018	1.6325	0.0141068	0.0652091	UP
Nrarp	1.51848	0.7689	0.00784336	0.0454474	UP
Sowahc	1.51765	5.24795	0.00162038	0.0173857	UP
Ifitm10	1.51761	0.696343	0.00502464	0.0343235	UP
Slc35f2	1.5176	1.02361	0.0196146	0.0801138	UP
Pde2a	1.51578	1.89485	0.000806548	0.0118277	UP
Hdac7	1.51557	3.45302	0.0185909	0.0773278	UP
Vprbp	1.51486	2.05319	0.000909504	0.0126753	UP
Msrb3	1.51428	0.998192	0.0179739	0.0758634	UP
Hmgn1	1.51286	5.88867	0.000165693	0.00518008	UP
Glipr2	1.51171	2.55846	0.00373782	0.0286491	UP
Trib1	1.50812	6.06951	0.000824152	0.0119485	UP
Tmem65	1.50761	3.6096	0.00363091	0.0281837	UP
Htra1	1.50557	2.84024	0.0409832	0.128636	UP
Cpne7	1.50533	0.702507	0.00220512	0.0208395	UP
Dock9	1.50517	1.2414	0.00266638	0.0232856	UP
Fuom	1.50307	4.01744	0.00331195	0.0267895	UP
Ninj1	1.50269	6.66965	0.000558886	0.00974337	UP
Atp6v0e2	1.50269	2.97527	0.000929787	0.012868	UP
Slc25a35	1.49999	1.71162	0.00940132	0.050677	UP
Jam3	1.49945	1.87175	0.0136303	0.0637371	UP
Nr1h3	1.49413	2.46252	0.00777003	0.0451904	UP
Dstn	1.49355	7.24583	0.0108564	0.0556924	UP
Tmem88	1.49187	2.11421	0.00429051	0.0311017	UP
Dnaja4	1.4913	1.40521	0.0492701	0.14548	UP
Mlf1	1.49107	0.643986	0.00405776	0.0299334	UP
Srd5a1	1.49088	2.27826	0.0319353	0.108282	UP
Fas	1.48929	3.14352	0.00686148	0.0417218	UP
Pxdn	1.48915	1.04384	0.00199261	0.0196379	UP
Aplnr	1.48707	1.10798	0.00295871	0.0249684	UP
Gfpt2	1.48654	1.58713	0.0152282	0.0688286	UP
Plod2	1.486	1.12351	0.00144322	0.0162946	UP
Lgr4	1.48477	2.1115	0.0304906	0.105369	UP
Uqcrq	1.48182	7.75923	0.00751015	0.0442399	UP
Nudt17	1.4813	1.50188	0.0418026	0.130305	UP
Fstl3	1.47949	0.952255	0.0155886	0.0699843	UP
Cpm	1.47871	1.30319	0.00401234	0.0297932	UP
Cdc42bpa	1.47664	2.16543	0.000187361	0.00553647	UP
Uqcc2	1.4765	6.09877	0.00641034	0.0397972	UP
Hba-a1	1.47441	7.3756	0.00479922	0.0333427	UP
Gimap7	1.47224	1.16154	0.0372838	0.120562	UP
Epha1	1.47199	1.58008	0.00881419	0.048888	UP
Capsl	1.46788	0.799775	0.00503614	0.0343327	UP
Sertad1	1.4667	6.27891	0.000641825	0.0105062	UP
Nudt19	1.4636	5.36325	0.00239462	0.0218647	UP
Fam89a	1.46309	0.791993	0.0110135	0.0561845	UP
Clec4n	1.46106	5.62577	0.000678489	0.010824	UP
Neo1	1.46039	1.28136	0.000526207	0.00946767	UP
Has1	1.45983	0.952181	0.0213978	0.0848055	UP
Emd	1.45866	4.88361	0.000340415	0.00757113	UP
Dach1	1.4585	0.803329	0.000369832	0.00789989	UP
Tgfbr3	1.4565	1.37054	0.000288085	0.00696154	UP
Ndufb6	1.45075	6.95736	0.00199122	0.0196379	UP
Klrb1b	1.44985	4.00338	0.00349661	0.0277397	UP
Klrd1	1.4491	2.64636	0.0473457	0.141704	UP
Rnf125	1.44842	1.20694	0.000392585	0.00813186	UP
Fam43a	1.44694	3.0808	0.00984889	0.0524552	UP
Nr3c2	1.44682	2.19155	0.000687683	0.0108616	UP
Mcemp1	1.44538	2.81623	0.00317199	0.0260633	UP
Cisd1	1.4439	5.91464	0.0141723	0.065447	UP
Ubald2	1.4418	5.17755	0.00243144	0.0219824	UP
Epb41l1	1.44179	1.17547	0.0301312	0.104746	UP
Mt1	1.44142	9.71136	0.00016573	0.00518008	UP
Ptp4a1	1.43618	6.76486	0.0403461	0.127276	UP
Thap4	1.43578	4.70416	0.00147033	0.0164288	UP
Gstm5	1.43552	4.87299	0.0308271	0.106166	UP
Pkp4	1.43546	3.25219	0.0091676	0.0499837	UP
Vldlr	1.43521	1.29979	0.00487283	0.0336542	UP
P2ry10	1.42928	1.57386	0.00615231	0.0390744	UP
Slc25a13	1.42556	2.5076	0.00279087	0.0240141	UP
1810019D21Rik	1.42498	1.19869	0.0337307	0.112361	UP
Tspan7	1.42331	2.93864	0.0274396	0.0993006	UP
Spc25	1.42209	3.02676	0.00324655	0.0264316	UP
Atp6v1a	1.41819	5.99353	0.0128876	0.0615479	UP
Snhg15	1.41626	5.6137	0.000321257	0.00730716	UP
Lamb3	1.41383	1.03274	0.0187855	0.0779047	UP
Fzd1	1.41203	1.56668	0.0103451	0.0543109	UP
A930011G23Rik	1.41181	6.60764	0.0108853	0.0557331	UP
H2-M2	1.40986	5.57901	0.00187385	0.0190012	UP
Rph3al	1.40875	0.959368	0.0170976	0.0736429	UP
P4ha2	1.40793	1.59769	0.000977693	0.013141	UP
Plxnb1	1.4031	1.96669	0.0067911	0.0413656	UP
Pygl	1.4029	2.77067	0.00207547	0.0200877	UP
Ccdc92	1.40269	0.930098	0.000427804	0.00855061	UP
Ndufa11	1.40106	4.75607	0.00110273	0.0140022	UP
Mapk8ip1	1.39768	1.2173	0.00167713	0.0177637	UP
Itgb3bp	1.39765	2.80236	0.0256932	0.0948144	UP
Dynll2	1.39675	3.47356	0.0425306	0.131731	UP
Slc7a4	1.39492	1.33604	0.00386561	0.0290886	UP
Ralgds	1.39317	3.98642	0.00550475	0.0363647	UP
Anxa3	1.39315	6.40849	0.000241567	0.00644919	UP
Pmaip1	1.3928	6.66207	0.00201687	0.0197521	UP
Gpr132	1.39198	5.08384	0.00454927	0.0322284	UP
Cib1	1.38974	5.75682	0.00085305	0.0121596	UP
H2afy2	1.38809	1.14035	0.000549347	0.00965467	UP
Tnfrsf9	1.38497	1.07739	0.00725721	0.0431924	UP
Egln3	1.38369	0.597966	0.00451322	0.0320539	UP
Phactr1	1.38282	2.57991	0.0055729	0.0366495	UP
Jag2	1.38253	1.06715	0.000296503	0.00700525	UP
Txnrd1	1.38174	5.36757	0.00427807	0.0310276	UP
Trabd2b	1.38099	1.21802	0.00150581	0.0166417	UP
Gm12840	1.3789	4.52426	0.0188926	0.0782349	UP
Macrod2	1.37829	1.7822	0.000214824	0.00600566	UP
St6gal1	1.37811	4.58461	0.00221465	0.0209014	UP
Plekha6	1.37749	1.90541	0.0370219	0.119965	UP
Ip6k2	1.37697	3.39334	0.000550981	0.00965467	UP
Ccrl2	1.37643	7.74298	0.0220004	0.0860757	UP
Klrb1c	1.37619	0.885446	0.00163246	0.0174485	UP
Pglyrp2	1.376	0.59467	0.000251119	0.00651444	UP
Gramd3	1.37398	3.47147	0.0283792	0.101316	UP
Pgk1	1.37381	6.09461	0.00131438	0.0153871	UP
Rrm2	1.3705	2.27944	0.00391574	0.0292806	UP
Mthfd1	1.36936	4.40328	0.0136385	0.0637371	UP
Entpd2	1.36873	1.47637	0.000891727	0.0124973	UP
D630039A03Rik	1.36704	1.03515	0.00378586	0.0288074	UP
Cutal	1.36674	1.5795	0.0268749	0.0979388	UP
Rab20	1.36145	6.79459	0.00730512	0.0433673	UP
Atp5k	1.35894	7.12876	0.017107	0.0736441	UP
Ctsl	1.35763	7.24974	0.00286817	0.0245541	UP
Ppme1	1.35672	3.78495	0.000604624	0.010183	UP
Cd5	1.35636	1.17375	0.0183934	0.0768635	UP
Ikzf4	1.35463	0.718528	0.0079623	0.0460416	UP
Pla2g12a	1.35451	3.46278	0.0040474	0.0299111	UP
Egfr	1.35181	1.51946	0.00421093	0.0306885	UP
Itk	1.3489	0.984693	0.00829992	0.047254	UP
Nfix	1.34832	4.31956	0.000535525	0.00953809	UP
Sox13	1.34597	1.28098	0.0411606	0.129054	UP
Cpeb1	1.34416	0.746544	0.00941485	0.0506842	UP
Lima1	1.34274	3.74635	0.00147528	0.0164449	UP
Impa2	1.3412	3.18299	0.0161676	0.0715573	UP
St13	1.34106	5.93762	0.0450003	0.137081	UP
Tmem150a	1.33857	3.3825	0.0416632	0.130116	UP
Cenpb	1.33251	2.99981	0.0297361	0.103927	UP
Lrig1	1.33247	1.08144	0.000548784	0.00965467	UP
Aplp2	1.33	7.0334	0.00826381	0.0470675	UP
Anxa4	1.32866	6.41117	0.014638	0.0669208	UP
Cycs	1.32843	5.22984	0.000896604	0.0125328	UP
Palm	1.32762	3.01704	0.000934855	0.0129004	UP
Ndufa2	1.32635	8.03798	0.0279581	0.100452	UP
Hba-a2	1.32401	8.72071	0.00477529	0.0332588	UP
Bambi	1.32318	2.07463	0.00312626	0.0258817	UP
Nfe2l1	1.32185	5.72222	0.00102969	0.0135042	UP
Sh3rf1	1.31553	1.28945	0.00096335	0.0130594	UP
Nxn	1.31521	0.9797	0.0236859	0.0900735	UP
Fam195a	1.31309	4.23508	0.0113085	0.0570218	UP
Rel	1.31273	5.03335	0.00423589	0.0308013	UP
Cdca3	1.31225	2.1143	0.0501023	0.147192	UP
Gstt2	1.31162	4.43607	0.0298527	0.104217	UP
Sdsl	1.31162	0.733535	0.0127665	0.0612322	UP
Zhx3	1.30859	2.12679	0.00673229	0.0411323	UP
Uqcr11	1.30787	8.50858	0.00278349	0.0239948	UP
Nrip2	1.30772	1.25965	0.047785	0.142775	UP
Bicd1	1.30668	1.40837	0.000180945	0.00543766	UP
Rnf144a	1.30467	0.955938	0.0281746	0.100853	UP
Chn2	1.30387	2.71239	0.00162467	0.0174081	UP
Gbp2	1.30315	4.73767	0.00252351	0.0225142	UP
Birc5	1.30237	2.48815	0.0013412	0.0155917	UP
Csf2	1.30021	0.562188	0.00381809	0.0289326	UP
Mxd1	1.29926	4.80171	0.0325437	0.109577	UP
Exoc3l2	1.29851	0.722797	0.00882142	0.0488941	UP
Lcmt1	1.29833	4.38573	0.00160868	0.0172866	UP
Cebpb	1.29735	8.21835	0.000352985	0.00770418	UP
Nme2	1.29733	6.82369	0.0322343	0.10898	UP
Ddit3	1.29616	6.14991	0.0370936	0.120113	UP
Bst1	1.2958	3.01339	0.00498179	0.0341202	UP
Eif1a	1.29496	5.93377	0.00105629	0.013726	UP
Plac8	1.29468	5.18079	0.00200433	0.0197038	UP
Prkca	1.29458	1.50289	0.000493585	0.00919318	UP
Ppp1cb	1.29454	5.56166	0.000521806	0.00943343	UP
Add3	1.29358	3.4996	0.00375271	0.0286699	UP
Rnf19b	1.2929	7.09511	0.000428262	0.00855061	UP
Cox7b	1.2906	7.49548	0.000941978	0.0129291	UP
Zbed3	1.29034	2.98832	0.000310119	0.00718187	UP
Cuedc1	1.28947	2.51375	0.0034285	0.0274007	UP
Fahd2a	1.28855	3.70242	0.0112035	0.0567207	UP
Hdac11	1.28735	1.82306	0.0105445	0.0547474	UP
Lonrf3	1.28575	0.596776	0.0162837	0.0717585	UP
Klrg2	1.2846	0.771275	0.00465165	0.0327388	UP
Cox5a	1.27953	8.11912	0.000837924	0.0120329	UP
Pop5	1.27853	5.67568	0.0459299	0.138918	UP
Ppp2r3a	1.27849	2.17164	0.00625693	0.0393413	UP
mt-Nd2	1.27792	9.65071	0.00897307	0.0494482	UP
Tubb4b	1.2767	5.95704	0.0291442	0.102896	UP
Gstt3	1.2764	4.30528	0.0451768	0.13744	UP
Rab11fip5	1.27475	3.8592	0.00589087	0.0380628	UP
mt-Nd4	1.27308	9.91412	0.0265291	0.0969809	UP
Slc22a23	1.27188	1.27569	0.0141668	0.0654435	UP
Bmp4	1.2708	1.04068	0.0263653	0.096558	UP
Bckdhb	1.27074	3.61612	0.00151714	0.0166644	UP
Cox6c	1.27031	8.80702	0.00162794	0.0174267	UP
Rab27b	1.27019	0.549322	0.00389999	0.0292374	UP
Tmsb15l	1.26922	2.66563	0.0167513	0.0727877	UP
Cd247	1.26473	1.04483	0.00837812	0.0474298	UP
Slc37a3	1.26404	1.84842	0.0270034	0.0981524	UP
1110004E09Rik	1.26029	3.45166	0.000942629	0.0129291	UP
Ggact	1.25936	2.31912	0.0320462	0.108501	UP
Nqo2	1.25936	3.49451	0.00663262	0.040754	UP
Atp5l	1.25681	8.17499	0.00119834	0.014585	UP
Pla1a	1.25371	1.43094	0.00219927	0.020823	UP
Eya2	1.2521	1.18889	0.00102345	0.0134652	UP
Svip	1.25192	2.05768	0.00240892	0.0218955	UP
Dap	1.2514	5.56988	0.000961742	0.0130533	UP
Arhgef18	1.24848	2.94393	0.00058997	0.0100359	UP
Usp46	1.2471	2.83465	0.0205704	0.0827179	UP
Dtnb	1.24609	2.62678	0.00505569	0.0344091	UP
Tnfaip6	1.24281	0.8475	0.0048902	0.0337466	UP
Sh3d19	1.24244	2.39125	0.00466882	0.0327998	UP
Mzt2	1.24223	3.49256	0.0183971	0.0768635	UP
Kank2	1.24104	1.22198	0.00045593	0.00884997	UP
Rdh10	1.24088	3.54451	0.00135215	0.0156312	UP
Pcmtd1	1.23673	4.56842	0.00221893	0.0209116	UP
Kif11	1.23589	1.19496	0.0413331	0.129422	UP
Suclg1	1.23493	6.31194	0.00197962	0.0195845	UP
Casc4	1.22732	1.57022	0.000859611	0.0122011	UP
Usmg5	1.22729	8.4765	0.00126058	0.0150178	UP
2010107E04Rik	1.22467	8.09936	0.00355033	0.0279134	UP
Jag1	1.22438	3.06354	0.000694204	0.0108777	UP
Ccl12	1.22432	9.01365	0.00104067	0.0135985	UP
Elovl6	1.22228	2.69279	0.00513406	0.0347571	UP
Ehd1	1.22184	5.41656	0.00641167	0.0397972	UP
Zc3h12a	1.22148	4.60808	0.00298825	0.025112	UP
Plek	1.22129	7.51861	0.00816627	0.0468351	UP
Ndufaf2	1.22049	3.97162	0.0131828	0.0625025	UP
Ggnbp1	1.21989	2.0746	0.011969	0.0589792	UP
Atp5g3	1.21961	8.63882	0.00543622	0.0361059	UP
Spa17	1.21898	1.91531	0.0202454	0.0818328	UP
Pdxk	1.21664	4.24404	0.00469412	0.0329057	UP
Msantd3	1.21504	0.690299	0.0117678	0.0584358	UP
Timm13	1.215	5.87366	0.0479838	0.143156	UP
Kdelr3	1.21391	0.801366	0.0251136	0.0936604	UP
Wasl	1.21271	4.31339	0.00938298	0.0506385	UP
mt-Co3	1.21192	11.7348	0.00597637	0.0384651	UP
Acadsb	1.20897	4.88816	0.00570592	0.0372624	UP
Ddo	1.20804	1.10338	0.0445457	0.136051	UP
Serpina1f	1.20748	0.82634	0.0229531	0.0882361	UP
Atp5o	1.20589	7.51026	0.00107443	0.0138335	UP
Tctn2	1.20554	1.35773	0.00234575	0.0215537	UP
Skap1	1.20528	1.15265	0.00538983	0.0358758	UP
Ccser2	1.20486	3.63818	0.000827832	0.0119771	UP
Coq2	1.20442	4.51207	0.000554263	0.00969892	UP
Dzip1	1.2043	0.529582	0.0292176	0.10299	UP
Adamtsl5	1.20328	1.06789	0.00886543	0.0490798	UP
Itgb8	1.20294	1.29853	0.00452369	0.032112	UP
Tuba4a	1.20022	5.66251	0.0236473	0.0899899	UP
Ngfrap1	1.19977	5.87827	0.00163978	0.0175101	UP
Cep19	1.19944	2.99963	0.000663009	0.0106228	UP
Pard3b	1.19787	1.03969	0.00423299	0.0307961	UP
Il6st	1.19674	4.02195	0.00849981	0.047783	UP
Gm26809	1.19559	5.29094	0.000484309	0.00914777	UP
Cox7a2	1.19349	7.68861	0.00211407	0.0203351	UP
Tmem125	1.19269	0.86056	0.0226001	0.087361	UP
Tfdp2	1.19076	3.38094	0.0170375	0.0735199	UP
Npr2	1.19046	1.23231	0.00358817	0.0279756	UP
Arhgef5	1.19012	1.87248	0.0171015	0.0736429	UP
Dlg1	1.18841	4.06598	0.029248	0.103051	UP
Ell2	1.18764	3.76464	0.00651509	0.0402787	UP
Suclg2	1.18753	5.52319	0.00836375	0.0474058	UP
Wdr35	1.18645	1.89546	0.00649505	0.0401975	UP
Scel	1.1864	0.663355	0.00835388	0.0473882	UP
Slc45a3	1.18356	1.03066	0.0443476	0.135598	UP
Cox5b	1.18346	8.28256	0.00120388	0.0146193	UP
Hist1h1c	1.18272	5.64999	0.00157557	0.0171057	UP
Eif2s2	1.17848	5.2521	0.0382468	0.122827	UP
Wwc2	1.17745	3.21069	0.00038779	0.00806258	UP
Bcl7a	1.17655	1.35755	0.000351689	0.00770104	UP
Ephb6	1.17499	1.41984	0.00547066	0.036282	UP
Itpr1	1.17227	2.78316	0.00254299	0.0226449	UP
Scand1	1.16956	5.67293	0.042641	0.131986	UP
Usp2	1.16701	4.23371	0.0110509	0.0563035	UP
Dab2ip	1.16664	1.13798	0.00147397	0.0164433	UP
Ckap4	1.1651	3.84491	0.00494668	0.0339761	UP
Mpc2	1.16475	6.6013	0.044785	0.136663	UP
Tle2	1.16233	3.42997	0.000981788	0.013141	UP
Adora2a	1.16003	1.04968	0.00316989	0.0260633	UP
Rspo1	1.15993	0.581433	0.036752	0.119338	UP
mt-Nd1	1.15955	10.845	0.0461963	0.139304	UP
Kif3a	1.15751	3.51571	0.022106	0.0862172	UP
Cd55	1.1555	1.23162	0.00186028	0.0189319	UP
Etfb	1.14903	7.21882	0.0101859	0.0537604	UP
Vegfb	1.14891	4.60781	0.00823691	0.0469714	UP
1810043H04Rik	1.14833	5.22092	0.0187706	0.0778909	UP
Idh3a	1.14819	5.43848	0.0204935	0.0824796	UP
Cdk1	1.14761	2.45828	0.0287086	0.102002	UP
L1cam	1.14718	3.51768	0.0218346	0.0856899	UP
Nebl	1.14634	0.496245	0.00295163	0.0249546	UP
Gpx7	1.14582	0.577863	0.00591213	0.0381475	UP
Syne2	1.14554	3.80317	0.00550854	0.0363647	UP
Gpr171	1.14547	1.32046	0.00915089	0.0499603	UP
Kpna1	1.14524	4.47925	0.0102093	0.0537826	UP
Selp	1.14169	0.529242	0.000510327	0.00934492	UP
Nr1d1	1.14035	2.30075	0.00503536	0.0343327	UP
2410015M20Rik	1.1402	6.03556	0.00532221	0.0356354	UP
Nacc2	1.13823	3.11278	0.000508385	0.00934492	UP
Shb	1.13766	3.37361	0.0177655	0.0752553	UP
Gcc1	1.13719	3.3722	0.00361106	0.0280918	UP
Plcb1	1.13609	1.11065	0.00757739	0.044422	UP
Tspan3	1.13564	6.06447	0.0155054	0.069735	UP
Sort1	1.13531	2.98037	0.0261413	0.0960134	UP
Prkaa2	1.13359	1.60322	0.0329028	0.110442	UP
Ubxn2a	1.13256	4.69179	0.000787051	0.0117504	UP
Il17rb	1.13225	0.888847	0.0297401	0.103927	UP
Stk11	1.13159	4.8217	0.0212263	0.0844067	UP
Dbndd2	1.13063	5.1346	0.00288584	0.02462	UP
BC022687	1.13037	1.60673	0.00825222	0.0470276	UP
mt-Co2	1.1296	11.9747	0.00368425	0.0283646	UP
Rab11fip1	1.12706	3.73925	0.00229751	0.021339	UP
Ispd	1.12697	1.02717	0.00322819	0.0263551	UP
Ccnb2	1.12663	1.86369	0.00650232	0.0402175	UP
Mapre3	1.12464	2.90465	0.00907245	0.0497189	UP
Pak4	1.12453	4.12812	0.00173653	0.0181627	UP
Asun	1.12096	4.4113	0.0156578	0.0701168	UP
Dapk2	1.12018	0.738004	0.0118112	0.0585304	UP
Ptrh1	1.11995	1.9283	0.0441895	0.135376	UP
P2rx5	1.119	0.507968	0.00205844	0.0199918	UP
Cd209g	1.11428	1.07689	0.0294944	0.103481	UP
Alad	1.11418	4.89745	0.0191793	0.0790956	UP
Fdps	1.11385	5.6393	0.0035991	0.0280298	UP
Cpeb4	1.11327	3.02484	0.000964459	0.0130594	UP
Serhl	1.11187	4.53537	0.0195244	0.079885	UP
Afap1l1	1.1111	1.59995	0.0120496	0.0592595	UP
Phpt1	1.11047	4.54037	0.0246619	0.0925166	UP
Olfm1	1.10962	5.89762	0.00171091	0.0180262	UP
Azin1	1.10904	5.3722	0.00183856	0.0187517	UP
Unc45a	1.10884	4.50615	0.00553738	0.0364672	UP
Rras	1.10824	5.79211	0.00794651	0.0459882	UP
Steap1	1.10756	0.970959	0.0439268	0.134836	UP
Strn3	1.10616	4.87329	0.00447681	0.031896	UP
Egr3	1.10577	0.912299	0.00139751	0.0159843	UP
Plec	1.10553	2.80316	0.00272057	0.0235896	UP
Klra9	1.10395	0.622062	0.005572	0.0366495	UP
Errfi1	1.10387	6.60534	0.0420506	0.130675	UP
Cxx1a	1.10228	4.15667	0.0217476	0.0855056	UP
Ndufs5	1.10201	7.19901	0.00112818	0.0141239	UP
Hs3st3b1	1.10051	1.00893	0.00192038	0.0193193	UP
Pxdc1	1.0998	3.63335	0.0145828	0.0667065	UP
Iigp1	1.09961	4.72291	0.00492059	0.0338604	UP
Tcaf1	1.09849	2.54886	0.0357543	0.117155	UP
Inhba	1.09817	0.675283	0.0309399	0.106476	UP
mt-Atp6	1.09814	12.3407	0.0361473	0.117947	UP
Fam117a	1.09709	1.76939	0.00564528	0.0370418	UP
Ssbp3	1.09697	3.99092	0.0455665	0.138236	UP
Cd96	1.09657	0.844345	0.0344528	0.113982	UP
1700112E06Rik	1.09581	2.9358	0.0107729	0.0554845	UP
Hbb-bs	1.09259	8.51975	0.0155428	0.0698231	UP
Afap1	1.09207	1.92838	0.00173171	0.0181627	UP
Thra	1.09047	3.28791	0.00916042	0.049964	UP
Lpar1	1.08952	1.17592	0.0183242	0.0767188	UP
Twf1	1.0893	4.15298	0.00145813	0.0163838	UP
Pmpcb	1.08928	5.49837	0.0256301	0.0947057	UP
Snrnp27	1.08916	6.02471	0.0291394	0.102896	UP
Tppp3	1.08888	3.18002	0.0357919	0.117196	UP
Atp6v1d	1.08709	6.49651	0.000771395	0.0116171	UP
Gas6	1.08636	6.22346	0.00550807	0.0363647	UP
Pdcd4	1.0857	3.59381	0.00855177	0.0479295	UP
Apol7e	1.08013	0.624231	0.00195028	0.0194391	UP
Ncoa7	1.07656	3.50309	0.00100451	0.0133245	UP
Kcnn4	1.07536	4.77049	0.00629812	0.0394506	UP
Prf1	1.07495	0.681762	0.0117754	0.0584358	UP
Pebp1	1.07461	7.07237	0.00538581	0.035873	UP
Rsad2	1.07095	4.4268	0.0196047	0.0801113	UP
Plxna1	1.07028	2.50516	0.0183086	0.076678	UP
Mettl9	1.06977	4.67288	0.00118728	0.0145399	UP
Sap18	1.06869	4.24401	0.0260175	0.0956839	UP
Tmem263	1.06663	0.66522	0.0144819	0.0664277	UP
Camsap3	1.06553	1.08092	0.0450681	0.137199	UP
Slc27a3	1.06467	1.05	0.0418394	0.130367	UP
Ndufv1	1.0646	6.63598	0.00613105	0.0390041	UP
Aste1	1.06358	3.01908	0.0420622	0.130675	UP
Arhgef19	1.06316	0.908949	0.032123	0.108683	UP
Kpna2	1.05994	3.90089	0.00102471	0.0134652	UP
Gcsh	1.05731	4.76552	0.0103056	0.0541976	UP
Tmem237	1.05709	3.32533	0.0241485	0.0910777	UP
Prdx5	1.05637	7.79985	0.0086374	0.048225	UP
Ppp4r2	1.05431	4.5305	0.0283445	0.101244	UP
H1f0	1.05348	6.20379	0.0219104	0.0858673	UP
Cd3d	1.05237	1.05628	0.0204611	0.0824359	UP
Klrc2	1.05228	0.488477	0.0461117	0.139298	UP
Bbip1	1.05133	3.95357	0.0399967	0.126707	UP
Fam149b	1.05065	3.97372	0.0213278	0.0846958	UP
Whrn	1.04929	0.80815	0.0167048	0.0726931	UP
Slc25a3	1.04413	8.20108	0.00391516	0.0292806	UP
Sdc4	1.04185	7.45764	0.00280668	0.0241354	UP
Alox5	1.03719	2.27664	0.0434416	0.133735	UP
Lrrc8b	1.03699	1.33707	0.0319332	0.108282	UP
Prdx2	1.03598	7.11722	0.00135328	0.0156312	UP
Arl2	1.03591	4.40024	0.0060036	0.0385252	UP
Magi3	1.03519	1.58518	0.0024359	0.0219842	UP
Chpf	1.03503	3.99356	0.0418102	0.130305	UP
Ccdc68	1.03369	0.842352	0.040333	0.127276	UP
Uhrf1	1.03252	2.48721	0.00206874	0.0200364	UP
Isca1	1.03192	5.13385	0.011345	0.0571076	UP
Lhfpl2	1.03148	3.36066	0.00618396	0.0391019	UP
Atp5g2	1.03138	6.70893	0.0164835	0.0722452	UP
Akap1	1.03067	2.55734	0.0126257	0.0608343	UP
Pacsin1	1.02993	0.462288	0.0507122	0.148301	UP
Dusp4	1.02887	0.756592	0.0198296	0.080757	UP
Ube2c	1.0286	2.05932	0.0160489	0.0713206	UP
Gnpnat1	1.02854	3.67306	0.00503525	0.0343327	UP
Mif	1.02768	7.39278	0.0173174	0.0741171	UP
Gnb4	1.02763	1.69872	0.0135819	0.0635996	UP
Enah	1.02605	0.770267	0.0022004	0.020823	UP
Cd248	1.02565	1.66771	0.0266507	0.0972747	UP
Cyfip2	1.02521	4.37492	0.0209347	0.0837506	UP
Hras	1.02473	5.25041	0.00907298	0.0497189	UP
Ict1	1.0247	5.45172	0.0233022	0.0892684	UP
Zfp697	1.02434	1.01607	0.00840267	0.0475113	UP
Mast2	1.024	3.45185	0.0368181	0.119497	UP
Cmc1	1.02367	4.20254	0.030298	0.105073	UP
Arl3	1.023	4.6236	0.00864198	0.048225	UP
Ccdc25	1.02298	3.71726	0.00077801	0.0116527	UP
Ccna2	1.02231	1.76731	0.0076784	0.0448247	UP
Nme7	1.01983	3.04773	0.0210914	0.084066	UP
Arl4a	1.01956	4.79515	0.0080255	0.0462756	UP
Sik1	1.01934	3.78096	0.00258956	0.0228854	UP
Socs1	1.01914	3.71393	0.0133663	0.0630307	UP
Klrb1a	1.0175	0.542412	0.0126315	0.0608343	UP
Unc13b	1.01724	1.70909	0.0179674	0.0758589	UP
Lgalsl	1.01607	1.51873	0.00339174	0.0272153	UP
Atp5j2	1.01484	7.82369	0.00719465	0.0430374	UP
2010111I01Rik	1.01405	3.52287	0.00117168	0.0144355	UP
Ptpn21	1.01188	1.57087	0.00372135	0.0285541	UP
Abca1	1.00908	3.6242	0.0110814	0.056326	UP
Sfrp2	1.00822	1.26806	0.00881684	0.048888	UP
Plekha5	1.0076	2.5511	0.00122945	0.0147718	UP
Ube2v1	1.00751	6.09612	0.00403533	0.0299006	UP
Galm	1.0072	3.50742	0.0104164	0.0544853	UP
Rdx	1.00602	5.33042	0.0150949	0.0684632	UP
Gzmb	1.00505	0.74661	0.0170467	0.0735199	UP
Ndufa12	1.00495	7.11275	0.0030225	0.0252938	UP
Trp53bp2	1.00448	3.73507	0.00231502	0.0214262	UP
Pgam1	1.00416	7.05097	0.000864589	0.0122438	UP
Creb3l2	1.0027	2.42687	0.00543206	0.0360954	UP
Racgap1	1.00211	2.83612	0.00121079	0.0146738	UP
Il1b	1.0015	10.9694	0.0210547	0.0840289	UP
Gprasp1	1.00096	3.32576	0.0468397	0.140749	UP
Dram1	-1.00001	3.80391	0.0293454	0.103165	DOWN
Tbce	-1.00008	5.02244	0.0103521	0.0543109	DOWN
Taf1c	-1.00009	3.11904	0.0429208	0.132589	DOWN
Pnisr	-1.00028	5.68633	0.00345965	0.027555	DOWN
Gsap	-1.00059	5.71786	0.00456828	0.0322978	DOWN
Parp12	-1.00066	5.59991	0.0238297	0.0902895	DOWN
Dgkh	-1.00069	3.77498	0.0353265	0.115978	DOWN
Kcnj9	-1.00094	2.51552	0.0253703	0.0941921	DOWN
Tmem170b	-1.00099	3.80976	0.0065553	0.0404561	DOWN
Dcp1b	-1.00105	2.71444	0.0108734	0.0556924	DOWN
Med8	-1.00134	5.29992	0.0113232	0.057059	DOWN
Hsdl1	-1.00155	4.91264	0.00928801	0.0503773	DOWN
Esyt1	-1.00217	5.9461	0.0236207	0.0899899	DOWN
Treml4	-1.00234	3.74513	0.0229092	0.0881948	DOWN
Scnm1	-1.00251	5.28668	0.00871041	0.0484914	DOWN
Tyk2	-1.0026	5.13104	0.00240337	0.0218876	DOWN
Zfp69	-1.00261	1.28795	0.00195196	0.019442	DOWN
Tceanc2	-1.00269	3.64703	0.00474618	0.0331453	DOWN
Rab40c	-1.00434	4.85866	0.0112934	0.0570116	DOWN
Paqr7	-1.00457	3.52219	0.0400298	0.126755	DOWN
Tubd1	-1.00487	1.76953	0.0108728	0.0556924	DOWN
Nfkbil1	-1.00512	2.91757	0.00620049	0.039109	DOWN
Iba57	-1.00524	1.85262	0.0172402	0.0739469	DOWN
Psma8	-1.00525	1.31943	0.00197216	0.0195726	DOWN
Klhdc3	-1.00555	5.23225	0.0156219	0.0700441	DOWN
Rac2	-1.00674	7.10024	0.00599944	0.0385161	DOWN
Bloc1s3	-1.00677	2.19714	0.0482244	0.143538	DOWN
4833418N02Rik	-1.00738	1.35084	0.0118481	0.0585684	DOWN
Sirpb1a	-1.00739	7.35418	0.0106883	0.0552198	DOWN
Ccdc109b	-1.0079	6.86801	0.00626539	0.0393768	DOWN
Nrbp1	-1.00861	6.78016	0.0110982	0.0563912	DOWN
Tef	-1.00891	4.03411	0.0342241	0.113466	DOWN
Disp1	-1.0101	2.73531	0.00152893	0.0167502	DOWN
Smox	-1.01059	6.51699	0.00190385	0.0192296	DOWN
Fam46a	-1.01088	6.02162	0.0279324	0.100385	DOWN
Mylpf	-1.01207	1.51134	0.0133961	0.0630665	DOWN
Gm14295	-1.0121	1.71573	0.0280021	0.100556	DOWN
Ankrd13d	-1.01239	3.56637	0.0194438	0.0796481	DOWN
Gm29084	-1.01294	3.1819	0.0174815	0.0744833	DOWN
Inpp5e	-1.01388	4.2008	0.00425763	0.0309315	DOWN
Tmem69	-1.01402	3.61586	0.0118876	0.0586605	DOWN
Trem3	-1.01431	0.969417	0.00754931	0.0443479	DOWN
Smyd5	-1.01451	4.28287	0.0172822	0.0740574	DOWN
H2-DMb1	-1.01488	10.2853	0.015457	0.0696189	DOWN
Clasrp	-1.015	4.64912	0.00216967	0.0206295	DOWN
1810026B05Rik	-1.01539	7.78644	0.00101785	0.0134459	DOWN
Mettl21a	-1.01549	3.89216	0.0240542	0.0908195	DOWN
Mis18a	-1.01578	4.58752	0.0034828	0.0276927	DOWN
Nsun4	-1.01584	3.58814	0.0174473	0.0743787	DOWN
Polr3a	-1.0171	2.73467	0.0214519	0.084972	DOWN
Spopl	-1.01716	3.81606	0.00439873	0.0315441	DOWN
Zkscan7	-1.01741	1.75384	0.00919567	0.0500008	DOWN
Gorab	-1.01841	2.42725	0.00629777	0.0394506	DOWN
Mepce	-1.01867	3.26515	0.0102862	0.0541267	DOWN
Zfp109	-1.01918	1.67746	0.00623463	0.0392538	DOWN
Alg12	-1.0193	2.93208	0.00389844	0.0292374	DOWN
Cirbp	-1.01946	5.94147	0.0166438	0.0725401	DOWN
Brat1	-1.02063	4.31805	0.00619657	0.0391019	DOWN
Bcap29	-1.02095	5.73531	0.00548316	0.0363318	DOWN
Ang	-1.02119	5.75989	0.0134946	0.0632842	DOWN
2700012I20Rik	-1.02221	1.18653	0.00163018	0.0174375	DOWN
Zfp286	-1.02233	1.21518	0.00776808	0.0451904	DOWN
Zfp119a	-1.0224	2.88796	0.00656831	0.0405042	DOWN
Gm4258	-1.02277	1.12652	0.00234171	0.0215517	DOWN
Zfp324	-1.02292	1.63172	0.00796749	0.0460455	DOWN
Sac3d1	-1.02334	3.22015	0.0193348	0.0794568	DOWN
Pcgf3	-1.02363	2.64039	0.00379445	0.0288074	DOWN
Arl14ep	-1.02392	2.96171	0.0113348	0.0570765	DOWN
Neurl1a	-1.024	2.97576	0.0162662	0.0717183	DOWN
Hars2	-1.02408	3.80047	0.0100912	0.0533411	DOWN
Gm37125	-1.02428	1.31613	0.00270102	0.0234858	DOWN
Smg8	-1.02428	3.02106	0.00242816	0.0219709	DOWN
Nr2c2ap	-1.02553	4.96413	0.00661554	0.0406847	DOWN
Itch	-1.02578	5.58544	0.0202877	0.0819565	DOWN
H2-DMa	-1.02611	9.62234	0.0126855	0.0610521	DOWN
3010026O09Rik	-1.02635	1.51191	0.0213613	0.0847754	DOWN
Tinf2	-1.02711	4.76653	0.0196551	0.080229	DOWN
Brf1	-1.02726	5.20624	0.00109902	0.0139833	DOWN
Hic2	-1.02739	1.43084	0.00659079	0.0405999	DOWN
Sepn1	-1.02752	6.25236	0.000661625	0.0106228	DOWN
Lsm11	-1.02769	1.93837	0.00482481	0.0334404	DOWN
Pik3cb	-1.02862	4.5282	0.00391618	0.0292806	DOWN
Cd37	-1.02895	6.8127	0.0438548	0.134644	DOWN
Adamtsl4	-1.0305	3.6328	0.0201021	0.0815592	DOWN
Limk1	-1.03061	3.91193	0.00128284	0.0151799	DOWN
Pfkfb3	-1.03098	6.34198	0.00378996	0.0288074	DOWN
Zfp747	-1.03135	2.82745	0.00193838	0.0193637	DOWN
Necap2	-1.03165	6.76926	0.0419827	0.13061	DOWN
Gm6741	-1.03199	3.46907	0.0112662	0.0569559	DOWN
Pla2g15	-1.03231	7.35006	0.00695553	0.0421294	DOWN
Amigo3	-1.03251	1.65983	0.00989348	0.0525928	DOWN
Lrwd1	-1.03267	4.55858	0.00115257	0.0142513	DOWN
Dock8	-1.03272	6.3769	0.00700549	0.042286	DOWN
Aasdh	-1.03312	2.92751	0.0194163	0.079582	DOWN
Zfp995	-1.03313	2.61333	0.00223824	0.0210357	DOWN
Agmo	-1.03314	4.48311	0.00589557	0.0380734	DOWN
Dusp1	-1.03326	11.4809	0.0484121	0.143944	DOWN
Ambra1	-1.0334	3.83687	0.0161677	0.0715573	DOWN
Tnfrsf1b	-1.03499	7.2884	0.00558971	0.0367257	DOWN
Nelfb	-1.03517	5.7411	0.0298526	0.104217	DOWN
Ramp1	-1.03547	5.84489	0.00347652	0.0276584	DOWN
Cep44	-1.03559	3.67505	0.0236095	0.0899899	DOWN
Gm20628	-1.03708	0.880942	0.00477815	0.0332622	DOWN
Gm13205	-1.03779	1.77501	0.0136884	0.0638427	DOWN
Tsc1	-1.03795	3.58165	0.00898323	0.0494589	DOWN
Zfp748	-1.03817	2.71372	0.00750724	0.0442399	DOWN
Gm3200	-1.03838	1.05016	0.00122175	0.014748	DOWN
Klhl13	-1.03908	3.54397	0.0201693	0.081643	DOWN
Zfp770	-1.03933	1.97401	0.0273721	0.0991286	DOWN
Pydc4	-1.04085	7.13517	0.0238073	0.0902895	DOWN
Ankrd52	-1.04147	2.24712	0.0423191	0.131215	DOWN
Fbxo28	-1.04184	3.44209	0.0292088	0.10299	DOWN
Ms4a14	-1.04238	4.44551	0.036902	0.119742	DOWN
Slc5a6	-1.04337	2.28084	0.0509726	0.148698	DOWN
Abtb1	-1.04381	5.42767	0.000991227	0.0132114	DOWN
Adprm	-1.04383	4.17426	0.0336377	0.11217	DOWN
Map10	-1.04514	1.46723	0.00204858	0.0199284	DOWN
Rcl1	-1.04518	3.34036	0.0201929	0.0816778	DOWN
Npepl1	-1.04529	6.89254	0.000931549	0.012868	DOWN
Gpr183	-1.04601	6.00106	0.0019238	0.0193261	DOWN
Uvssa	-1.04605	2.64175	0.0173583	0.0741796	DOWN
Nop2	-1.04633	4.28232	0.0336498	0.11217	DOWN
Pprc1	-1.04647	3.54527	0.00137515	0.0158187	DOWN
Dqx1	-1.04663	1.50892	0.00859088	0.0480719	DOWN
Twf2	-1.0467	7.2577	0.00404098	0.0299017	DOWN
Zfp870	-1.047	1.34857	0.000745685	0.0113997	DOWN
E030030I06Rik	-1.04714	2.20047	0.0166423	0.0725401	DOWN
Pla2g7	-1.04718	8.18042	0.00552698	0.0364329	DOWN
AA386476	-1.04788	1.59468	0.0200654	0.0815044	DOWN
Trim34a	-1.0482	3.8604	0.00285544	0.0244946	DOWN
Gm16344	-1.04827	1.57543	0.0207263	0.0831541	DOWN
Zfyve27	-1.04841	4.97622	0.004922	0.0338604	DOWN
Fgd4	-1.04877	4.65299	0.0108187	0.0556151	DOWN
Dock10	-1.04893	6.72158	0.03767	0.121503	DOWN
Evi2a	-1.049	7.96047	0.0104358	0.0545074	DOWN
Itm2c	-1.04906	8.60717	0.0112104	0.0567353	DOWN
Pou2af1	-1.04927	1.02171	0.00411315	0.0301777	DOWN
Agpat2	-1.05011	5.56378	0.0301964	0.104895	DOWN
Creg2	-1.05073	1.86595	0.0163503	0.0719084	DOWN
Acox2	-1.05086	1.40807	0.00231621	0.0214262	DOWN
Rasa3	-1.05181	5.74986	0.00568242	0.0371897	DOWN
Armcx5	-1.05227	1.95849	0.026051	0.0957766	DOWN
Zbtb34	-1.05268	2.05625	0.000981421	0.013141	DOWN
Soat2	-1.05269	0.969811	0.00297973	0.0250855	DOWN
Gm43200	-1.05276	1.0851	0.0019046	0.0192296	DOWN
Sfmbt1	-1.05279	3.44559	0.0166086	0.0724768	DOWN
Hps3	-1.05291	5.84109	0.0106474	0.0550945	DOWN
Otud5	-1.05347	6.63428	0.00313188	0.0259003	DOWN
Gm20559	-1.05447	4.5965	0.0104891	0.0546414	DOWN
Plekhn1	-1.05512	2.2437	0.017073	0.0735879	DOWN
Zfp850	-1.05522	1.06695	0.00453112	0.032116	DOWN
Gng10	-1.05529	7.03066	0.0011218	0.0140817	DOWN
Ttc39b	-1.0563	4.00694	0.0380524	0.122399	DOWN
Mrpl23	-1.05688	2.19812	0.0422115	0.130974	DOWN
Ptprc	-1.0573	8.96576	0.0101975	0.0537812	DOWN
Syt3	-1.05898	2.40303	0.00292861	0.0248039	DOWN
Slc25a53	-1.05899	1.96602	0.0210919	0.084066	DOWN
Zfp319	-1.05929	2.13657	0.000940086	0.0129218	DOWN
9330175E14Rik	-1.05937	1.26104	0.00820957	0.0469109	DOWN
A130010J15Rik	-1.05975	1.86121	0.0109282	0.0558914	DOWN
Nxpe4	-1.0599	1.76987	0.0176697	0.0750534	DOWN
Nhlrc1	-1.0601	1.14791	0.000944192	0.0129291	DOWN
Cd33	-1.06032	6.20798	0.0318113	0.108123	DOWN
Fam122a	-1.06041	5.45555	0.00240765	0.0218955	DOWN
Gm16794	-1.06055	1.22959	0.00204907	0.0199284	DOWN
Gm11400	-1.06066	0.9978	0.00406108	0.0299334	DOWN
Zkscan5	-1.06137	1.97446	0.0156443	0.0700997	DOWN
Cep68	-1.06213	3.90499	0.00667011	0.0409127	DOWN
5530601H04Rik	-1.06247	4.1364	0.00260039	0.0229377	DOWN
Pomc	-1.06257	1.25927	0.000853444	0.0121596	DOWN
Nsun5	-1.06278	4.5545	0.0269826	0.0981524	DOWN
Alg11	-1.0628	2.36484	0.00371225	0.0284999	DOWN
Pwwp2a	-1.06341	4.70929	0.0015347	0.0167873	DOWN
4930404N11Rik	-1.06361	1.56195	0.047035	0.141125	DOWN
BC055324	-1.06394	1.46705	0.00629555	0.0394506	DOWN
Gm44066	-1.06522	1.05195	0.00584489	0.0378879	DOWN
Adck2	-1.06657	4.80929	0.00193896	0.0193637	DOWN
Gm5812	-1.06718	1.20659	0.0306526	0.105799	DOWN
Top1mt	-1.06747	2.23469	0.0323037	0.10911	DOWN
Sumf2	-1.0677	3.95472	0.00833126	0.0473362	DOWN
Btk	-1.06788	5.28584	0.00216053	0.0206092	DOWN
Plpp5	-1.0681	3.99789	0.0300746	0.104601	DOWN
Parp16	-1.06839	1.85937	0.0124088	0.0601009	DOWN
Cep97	-1.06915	2.06433	0.0249463	0.0931884	DOWN
Xpnpep3	-1.06916	2.5509	0.00152281	0.0166986	DOWN
Ctsh	-1.06936	10.2452	0.00444866	0.0318046	DOWN
Slc13a3	-1.07012	4.80777	0.0396592	0.12598	DOWN
Ypel3	-1.07026	8.18432	0.000770449	0.0116171	DOWN
0610030E20Rik	-1.0708	4.48733	0.00165054	0.0175615	DOWN
Gm28557	-1.07084	1.47936	0.00316355	0.0260633	DOWN
Top3b	-1.0709	5.22774	0.018309	0.076678	DOWN
Unkl	-1.07107	2.80228	0.00105999	0.0137416	DOWN
Rhoh	-1.0713	5.50875	0.00151169	0.0166472	DOWN
Gsg1	-1.07145	1.27049	0.0105222	0.0546841	DOWN
Zbtb9	-1.07219	2.84744	0.0145528	0.0666424	DOWN
Ank	-1.07261	4.89421	0.000686945	0.0108616	DOWN
Lrmp	-1.07264	6.32147	0.00366602	0.0283309	DOWN
3300005D01Rik	-1.0727	1.13267	0.00117568	0.0144606	DOWN
Dnmt3b	-1.07299	1.90495	0.0127733	0.0612438	DOWN
Zfp940	-1.07368	1.10524	0.0016452	0.0175181	DOWN
Fnbp4	-1.07508	5.99951	0.0491954	0.14548	DOWN
Dph5	-1.07508	4.5554	0.00104882	0.0136668	DOWN
Camta2	-1.07624	5.75213	0.00289512	0.0246542	DOWN
Tfe3	-1.07657	5.86187	0.0146828	0.0669673	DOWN
Dfna5	-1.07673	2.98306	0.00893484	0.0493668	DOWN
Tlr7	-1.07677	5.3649	0.031436	0.107377	DOWN
Nepro	-1.07757	1.7417	0.00550999	0.0363647	DOWN
Ifnar1	-1.07785	7.23923	0.00719591	0.0430374	DOWN
Dido1	-1.07887	4.20461	0.00819458	0.0469036	DOWN
Mtrf1l	-1.07889	2.90159	0.00718839	0.0430374	DOWN
Zfp652os	-1.079	1.20242	0.00871076	0.0484914	DOWN
Pck2	-1.07913	4.05727	0.0234373	0.0895507	DOWN
Slc39a4	-1.07967	1.58128	0.00306684	0.0255279	DOWN
Dhdh	-1.08074	2.23733	0.0137707	0.0640776	DOWN
F11r	-1.08142	7.70747	0.0174458	0.0743787	DOWN
Dubr	-1.08255	2.23917	0.0357858	0.117196	DOWN
Mgat1	-1.08262	6.07156	0.0255204	0.0944304	DOWN
Axl	-1.08334	9.27919	0.0116532	0.0580553	DOWN
Zfp866	-1.08381	3.32921	0.00358374	0.0279567	DOWN
Gm4955	-1.08405	5.00707	0.0296431	0.103847	DOWN
Mrgpra2a	-1.08454	0.818648	0.00386298	0.0290886	DOWN
Rhog	-1.08486	8.31387	0.00093999	0.0129218	DOWN
Tarbp2	-1.08493	4.54667	0.0171009	0.0736429	DOWN
Tespa1	-1.08532	1.56216	0.0158449	0.0706824	DOWN
E2f2	-1.08623	1.99745	0.00143818	0.0162639	DOWN
D830044I16Rik	-1.08656	2.65171	0.0358947	0.117396	DOWN
Faap24	-1.08662	3.26939	0.0276645	0.0996775	DOWN
Arhgef2	-1.08682	6.75571	0.000974786	0.0131287	DOWN
RP23-410L16.8	-1.08713	1.25656	0.00151753	0.0166644	DOWN
Vps11	-1.0872	5.34537	0.0320452	0.108501	DOWN
Cybb	-1.08771	9.45001	0.00181933	0.0186707	DOWN
AW554918	-1.08772	3.27394	0.0156759	0.0701518	DOWN
Itga4	-1.08775	4.32715	0.0113055	0.0570218	DOWN
Gm26563	-1.08796	0.831625	0.00344517	0.0275026	DOWN
Gm42502	-1.08891	0.880353	0.00252302	0.0225142	DOWN
Zfp35	-1.09108	3.34855	0.00638608	0.0397086	DOWN
Tvp23a	-1.09248	0.971152	0.00322355	0.0263479	DOWN
Arhgef1	-1.0935	7.38609	0.00216795	0.0206271	DOWN
Gm25395	-1.09444	0.820745	0.0123428	0.0600506	DOWN
Lrch3	-1.09483	4.15507	0.010911	0.0558239	DOWN
Atp13a2	-1.09505	6.52483	0.0113786	0.0571741	DOWN
Gm26762	-1.0955	1.21233	0.0244592	0.0919557	DOWN
Inip	-1.09596	5.06219	0.00114012	0.0142065	DOWN
Cnpy3	-1.0965	6.68697	0.0228745	0.0881675	DOWN
Gm4707	-1.09666	1.40863	0.0309663	0.106515	DOWN
Hist2h2bb	-1.0971	1.16567	0.00636134	0.0396227	DOWN
C1qb	-1.09743	12.64	0.000529429	0.0095013	DOWN
Il6ra	-1.0982	5.86584	0.00272649	0.0236049	DOWN
Tap1	-1.09828	6.94425	0.00200307	0.0197038	DOWN
Clk2	-1.09862	5.23442	0.000838545	0.0120329	DOWN
Ovgp1	-1.09975	0.910377	0.00118861	0.0145399	DOWN
Map3k11	-1.10049	5.3776	0.00134208	0.0155917	DOWN
Rasgrp1	-1.10067	4.9443	0.0283908	0.101332	DOWN
Zbtb3	-1.10072	1.1864	0.000771732	0.0116171	DOWN
Adgre1	-1.10101	9.41898	0.0468805	0.140822	DOWN
Xrcc3	-1.10114	1.67757	0.00392032	0.0292959	DOWN
Gm3052	-1.10175	1.48087	0.0162595	0.0717116	DOWN
Gm42722	-1.1018	0.877223	0.00198263	0.0195845	DOWN
4732496C06Rik	-1.10182	1.36153	0.0167381	0.0727701	DOWN
Gm20496	-1.10189	0.973144	0.00105742	0.0137278	DOWN
Rnf135	-1.10193	3.97497	0.0305345	0.105464	DOWN
Gm43571	-1.10257	0.915817	0.00167414	0.0177453	DOWN
Smarcd2	-1.1026	5.91578	0.0196233	0.0801262	DOWN
Gm11110	-1.10324	1.05042	0.00230812	0.0214185	DOWN
Zfp213	-1.10336	2.40399	0.0457061	0.13854	DOWN
Mfsd5	-1.10348	6.33512	0.000859561	0.0122011	DOWN
9130221H12Rik	-1.10387	1.21373	0.000508873	0.00934492	DOWN
Klhl22	-1.10427	4.06673	0.0314341	0.107377	DOWN
Etaa1	-1.10429	2.2149	0.000694488	0.0108777	DOWN
Zswim3	-1.10445	1.52699	0.001557	0.0169519	DOWN
Camkk1	-1.10448	2.14129	0.00121952	0.014748	DOWN
Endov	-1.10539	2.5561	0.00698336	0.0422154	DOWN
Def6	-1.10594	4.39266	0.000980645	0.013141	DOWN
Dnajc7	-1.10649	7.68487	0.00149846	0.0166109	DOWN
Gadd45g	-1.10796	9.1259	0.00397064	0.0295461	DOWN
Foxn3	-1.1088	6.33495	0.000641765	0.0105062	DOWN
Kifc2	-1.10944	1.91974	0.00847499	0.0477379	DOWN
Dennd4b	-1.10966	4.89962	0.00202903	0.0198237	DOWN
Zfp14	-1.10972	1.58786	0.00589793	0.0380734	DOWN
Mocos	-1.10985	1.79653	0.00494276	0.0339699	DOWN
Tmem86b	-1.11022	3.01711	0.00259772	0.0229286	DOWN
Polg	-1.11061	5.28475	0.00156338	0.0169949	DOWN
Trex1	-1.11062	7.62391	0.000642172	0.0105062	DOWN
Proser3	-1.11073	1.93309	0.011795	0.058471	DOWN
Tnrc18	-1.11095	3.97972	0.0165745	0.0724407	DOWN
Slc7a6os	-1.11118	4.86573	0.00197343	0.0195726	DOWN
Jmjd7	-1.11179	2.44505	0.0490142	0.145364	DOWN
Tmem161a	-1.11344	4.82415	0.0449926	0.137081	DOWN
Bin3	-1.11353	5.58817	0.0176485	0.0750317	DOWN
Rab4b	-1.11376	6.3787	0.00992755	0.0527141	DOWN
Zfp58	-1.11456	2.56211	0.00384478	0.0290564	DOWN
BC094916	-1.11484	1.24264	0.00462584	0.0326178	DOWN
Tap2	-1.11522	7.09004	0.00198145	0.0195845	DOWN
Rps6ka1	-1.11595	7.3639	0.0145743	0.0666893	DOWN
Akt1	-1.11611	7.12224	0.0350591	0.115362	DOWN
Slc25a45	-1.11639	6.42765	0.000822792	0.0119485	DOWN
Ckb	-1.12011	9.0672	0.00257825	0.0228285	DOWN
Uckl1os	-1.12019	1.20823	0.00353157	0.0278439	DOWN
Ms4a6b	-1.12116	7.29487	0.00228036	0.0212304	DOWN
Phka2	-1.12173	4.83508	0.00420209	0.0306827	DOWN
Klhl17	-1.12196	4.10604	0.0207082	0.0831139	DOWN
Tnfsfm13	-1.12306	3.85619	0.0390618	0.124759	DOWN
Zbtb14	-1.12371	3.56076	0.00552218	0.0364184	DOWN
Dapp1	-1.12431	6.66227	0.00832652	0.0473362	DOWN
Kctd11	-1.12447	3.35589	0.00432471	0.0311902	DOWN
Gm22513	-1.12451	1.24265	0.0465793	0.140187	DOWN
Swap70	-1.12478	6.59232	0.00316549	0.0260633	DOWN
Kcnk13	-1.12478	4.73001	0.00100913	0.0133682	DOWN
Zfp677	-1.12492	2.36401	0.00106632	0.0137797	DOWN
Inpp4b	-1.12499	3.69723	0.0110228	0.0561909	DOWN
Gm42670	-1.12599	1.13994	0.00363081	0.0281837	DOWN
Lcp2	-1.12604	6.56375	0.0269478	0.0980976	DOWN
Selo	-1.12854	4.57261	0.0207997	0.0833531	DOWN
C730034F03Rik	-1.12883	1.72855	0.0130278	0.0619982	DOWN
Cpsf4	-1.12963	4.5247	0.00113889	0.0142065	DOWN
Etv5	-1.13005	5.2507	0.007288	0.0433206	DOWN
Lrrk1	-1.1306	5.54803	0.0269534	0.0980976	DOWN
Gm15539	-1.1309	1.2947	0.00527196	0.0354682	DOWN
Pomk	-1.13144	3.17608	0.00938512	0.0506385	DOWN
Fads1	-1.13231	6.1886	0.016589	0.0724665	DOWN
Lrig2	-1.13244	3.62483	0.00948175	0.0509055	DOWN
Asah1	-1.13265	8.60912	0.0343508	0.113751	DOWN
Egfl8	-1.13296	1.40707	0.00107746	0.0138361	DOWN
Ctsa	-1.1332	9.69047	0.0133322	0.0629769	DOWN
Card6	-1.13385	2.25075	0.0299245	0.104286	DOWN
Zfp704	-1.13397	3.93277	0.00300887	0.0252372	DOWN
Zfp777	-1.13436	3.44486	0.000545566	0.00963079	DOWN
Mef2a	-1.13505	7.07636	0.00748114	0.0441693	DOWN
Slc1a5	-1.13594	6.78856	0.0114379	0.0574106	DOWN
Zfp862-ps	-1.13597	1.68516	0.00287318	0.0245717	DOWN
Gm45133	-1.13611	1.46012	0.00710154	0.0426822	DOWN
Telo2	-1.13662	3.69156	0.000495224	0.00920526	DOWN
Klhl6	-1.13695	6.2963	0.000971145	0.0131049	DOWN
Ppt1	-1.13728	8.61527	0.00165199	0.0175637	DOWN
Soga1	-1.13809	4.45662	0.0354921	0.116432	DOWN
Slc38a9	-1.1381	2.57239	0.00354246	0.0278671	DOWN
Zfp384	-1.1383	5.30504	0.0224253	0.0869536	DOWN
Gm28707	-1.13853	1.30606	0.0144609	0.0663867	DOWN
Tgfb1	-1.13863	6.87652	0.00069436	0.0108777	DOWN
Mast3	-1.13885	5.46919	0.00200996	0.0197257	DOWN
Zfp958	-1.13903	3.26673	0.0103864	0.0544499	DOWN
Otub2	-1.13913	3.03661	0.00399632	0.02969	DOWN
2310035C23Rik	-1.13975	4.39945	0.00764658	0.0447134	DOWN
Zfp87	-1.14087	4.23585	0.0269472	0.0980976	DOWN
Akap9	-1.14096	5.39104	0.00356477	0.0279317	DOWN
Zfp472	-1.14104	3.45123	0.0091861	0.0500008	DOWN
Pdgfb	-1.14114	6.03046	0.000579629	0.00993224	DOWN
Ccl3	-1.14116	10.9246	0.0050889	0.0345555	DOWN
Rictor	-1.14217	2.92511	0.00275036	0.0237675	DOWN
Stard5	-1.14223	4.97162	0.00599044	0.0384963	DOWN
Pnpla7	-1.14255	6.04425	0.00365367	0.0282607	DOWN
Ppp1r12c	-1.14258	7.51126	0.00137453	0.0158187	DOWN
Ccdc117	-1.14316	4.41475	0.0254589	0.0943791	DOWN
Alpk1	-1.14327	3.42725	0.00249349	0.0223601	DOWN
1700028E10Rik	-1.14431	1.17405	0.00384002	0.0290408	DOWN
Zfp763	-1.14435	1.70722	0.00309171	0.0257197	DOWN
Adprhl2	-1.14442	4.91643	0.00494849	0.0339761	DOWN
Imp4	-1.14568	5.39375	0.0452779	0.137658	DOWN
Eri2	-1.14692	2.14545	0.0192987	0.0794014	DOWN
Casp2	-1.14749	4.66553	0.000613255	0.0102702	DOWN
Zfp983	-1.14768	2.37275	0.0492188	0.14548	DOWN
Pid1	-1.14818	7.88709	0.00441992	0.0316637	DOWN
4930581F22Rik	-1.14827	2.58838	0.0184869	0.0771009	DOWN
Slc35f6	-1.14843	5.09197	0.0298218	0.104161	DOWN
Vav1	-1.14863	7.50182	0.00054008	0.00957006	DOWN
C030005K06Rik	-1.14872	1.47003	0.00361929	0.0281402	DOWN
Zc3h3	-1.14903	3.31244	0.000511013	0.00934492	DOWN
Mmp8	-1.14926	0.852069	0.00176383	0.018336	DOWN
Extl3	-1.15038	5.58507	0.000620979	0.0103501	DOWN
Zfp433	-1.15069	3.1705	0.00331625	0.0268089	DOWN
Foxd2	-1.15077	1.50878	0.00415342	0.030381	DOWN
Orc5	-1.15168	4.00183	0.0495306	0.145971	DOWN
Gm8817	-1.15199	1.16118	0.0034577	0.027555	DOWN
Skiv2l	-1.15359	5.53522	0.00532696	0.0356369	DOWN
Fbxo46	-1.15369	2.43098	0.000572237	0.0098916	DOWN
AW011738	-1.1538	1.63442	0.00223937	0.0210357	DOWN
Rit1	-1.15443	5.49736	0.0100463	0.0531633	DOWN
Rbm3os	-1.15569	1.19497	0.00368453	0.0283646	DOWN
Rnf13	-1.15648	7.41162	0.0178222	0.0753818	DOWN
Ano8	-1.15658	3.10766	0.026811	0.0977568	DOWN
A530040E14Rik	-1.15685	4.60355	0.00561896	0.0369005	DOWN
Pip5k1c	-1.15735	6.58913	0.00404233	0.0299017	DOWN
Tmem181a	-1.15754	2.77488	0.00489342	0.0337466	DOWN
Mapk14	-1.15793	7.35376	0.00111873	0.0140684	DOWN
A630033H20Rik	-1.15846	3.36571	0.00656887	0.0405042	DOWN
Il1bos	-1.159	2.53155	0.00510892	0.0346203	DOWN
Wdfy1	-1.15924	3.55167	0.0053276	0.0356369	DOWN
Tada1	-1.15945	4.09646	0.0017629	0.018336	DOWN
Gm4430	-1.15956	1.27387	0.00421131	0.0306885	DOWN
Cenpo	-1.15974	3.30028	0.00168425	0.0178122	DOWN
Crlf3	-1.16012	6.9493	0.000358105	0.00776761	DOWN
Brpf1	-1.16026	4.82742	0.00438165	0.0314699	DOWN
Cnr2	-1.16094	2.89842	0.00159975	0.0172302	DOWN
St3gal6	-1.16096	7.84101	0.000462226	0.00894742	DOWN
Pstpip2	-1.16147	3.45336	0.0324178	0.109301	DOWN
Zfp783	-1.16152	1.23706	0.000755427	0.0114861	DOWN
Commd8	-1.16315	7.48516	0.00101066	0.0133682	DOWN
Rgs14	-1.1633	4.73191	0.0211814	0.0842726	DOWN
2900076A07Rik	-1.16332	2.69827	0.00480564	0.0333708	DOWN
Wdr55	-1.16344	3.94089	0.00944492	0.0508074	DOWN
Crtc2	-1.16348	5.16672	0.031048	0.106609	DOWN
Gm16283	-1.16358	1.21209	0.00381647	0.0289326	DOWN
1700021J08Rik	-1.16373	0.969537	0.0136353	0.0637371	DOWN
Mmp13	-1.16374	8.44799	0.00535655	0.0357772	DOWN
Pfkfb1	-1.16493	1.50764	0.00619234	0.0391019	DOWN
Ppp1r3b	-1.16626	2.64393	0.000420832	0.00843709	DOWN
Gm15446	-1.16644	2.30567	0.0266943	0.0973819	DOWN
Gm5141	-1.16665	1.78643	0.00431069	0.0311763	DOWN
Tle1	-1.16733	7.06121	0.00149244	0.0165833	DOWN
Sirt5	-1.16756	2.45515	0.0397439	0.126163	DOWN
Pqlc3	-1.16857	5.82998	0.00130156	0.0152811	DOWN
Mettl3	-1.16927	4.63747	0.000403226	0.00827276	DOWN
Adgrg5	-1.16927	3.73244	0.0189418	0.0783924	DOWN
Phkg2	-1.16938	5.93596	0.00040949	0.00831326	DOWN
2018-03-01	-1.16969	5.76063	0.00341581	0.0273304	DOWN
Dpp4	-1.16981	5.19065	0.0404821	0.127526	DOWN
Pms2	-1.17068	2.65926	0.00140366	0.0160218	DOWN
Ier5	-1.17082	9.03401	0.000502033	0.00928265	DOWN
Slc17a5	-1.17084	3.36587	0.0442093	0.135407	DOWN
Cd36	-1.17107	8.13971	0.00135753	0.0156674	DOWN
Gm44746	-1.17219	1.0905	0.00202044	0.0197595	DOWN
Gm43511	-1.17272	1.13799	0.000406674	0.00829691	DOWN
Tatdn3	-1.17286	3.59794	0.0279026	0.100329	DOWN
Zfp607a	-1.17318	2.20313	0.00750262	0.0442399	DOWN
Gm10778	-1.17324	1.74897	0.00244862	0.0220281	DOWN
4833417C18Rik	-1.17334	1.22464	0.000723309	0.0111035	DOWN
Klra2	-1.17401	6.19439	0.0139216	0.0645869	DOWN
H2-T23	-1.17415	9.48527	0.0079899	0.0461441	DOWN
Abi3	-1.17435	6.37164	0.00676854	0.0412999	DOWN
Gtpbp6	-1.17448	5.17306	0.00523036	0.0352221	DOWN
Zfp874a	-1.1756	2.21362	0.0209057	0.0836823	DOWN
Ehbp1l1	-1.17574	6.3199	0.00281687	0.0242082	DOWN
Clec4a2	-1.17575	8.02781	0.00334822	0.0269587	DOWN
Dffb	-1.17615	2.30004	0.00337446	0.0271077	DOWN
Ogfrl1	-1.17652	5.5172	0.000815433	0.0119159	DOWN
Pus3	-1.17693	2.75384	0.000219041	0.00605143	DOWN
Depdc5	-1.17727	3.38602	0.00263655	0.0231548	DOWN
9430015G10Rik	-1.17729	4.05259	0.00269011	0.02342	DOWN
Pan2	-1.17763	3.77197	0.000720477	0.0111035	DOWN
Gm33142	-1.17835	1.08977	0.000715301	0.0110801	DOWN
Zfp407	-1.17851	2.24442	0.00623969	0.0392681	DOWN
Gm15853	-1.17926	0.963799	0.00472652	0.0330338	DOWN
Sharpin	-1.17949	5.63599	0.0011938	0.0145432	DOWN
Dock2	-1.17998	6.23086	0.0139045	0.0645291	DOWN
Idua	-1.1801	5.02072	0.0143302	0.0659377	DOWN
Phc3	-1.18014	3.29304	0.00140384	0.0160218	DOWN
Rps6ka5	-1.18053	2.91406	0.00169998	0.0179245	DOWN
D930048G16Rik	-1.18072	1.11545	0.00339971	0.027217	DOWN
Gm17907	-1.18122	2.50718	0.00953127	0.0511322	DOWN
Gm7461	-1.18128	1.24871	0.0153773	0.0693908	DOWN
Gm13563	-1.18147	1.06383	0.0106918	0.0552198	DOWN
C8g	-1.18196	1.65478	0.00173797	0.0181627	DOWN
Tubgcp4	-1.1832	4.52788	0.0318463	0.10816	DOWN
Ccdc166	-1.18323	1.94145	0.00897017	0.0494482	DOWN
B930036N10Rik	-1.18333	1.55736	0.0137826	0.0641099	DOWN
Gm26694	-1.18352	0.957893	0.000753905	0.0114822	DOWN
Ap5b1	-1.18451	3.2778	0.00472153	0.0330225	DOWN
Gpc2	-1.18516	1.51157	0.00214044	0.0205044	DOWN
C330011M18Rik	-1.18544	1.22321	0.00249714	0.0223786	DOWN
Rdh11	-1.18661	3.70373	0.0419498	0.130558	DOWN
Ptpro	-1.18716	7.01048	0.000793566	0.0117719	DOWN
Ipo9	-1.18898	5.4212	0.00169901	0.0179245	DOWN
Sult1a1	-1.18916	5.85235	0.00575189	0.0374928	DOWN
Slc23a2	-1.18948	4.79885	0.00113971	0.0142065	DOWN
Lsg1	-1.18973	4.59428	0.021231	0.0844067	DOWN
H2-Oa	-1.19025	4.65935	0.00813619	0.0467199	DOWN
Zfp74	-1.19066	2.08334	0.0100119	0.0530816	DOWN
Pitpnm1	-1.1913	6.18074	0.00334521	0.0269587	DOWN
Ccnl2	-1.19149	6.94229	0.00274326	0.0237355	DOWN
Trim11	-1.1918	5.11554	0.000484024	0.00914777	DOWN
Rnf41	-1.19214	3.54874	0.0494113	0.145742	DOWN
Vps33b	-1.19219	3.67517	0.0165643	0.0724407	DOWN
Tyw3	-1.1922	1.5387	0.00204024	0.0198925	DOWN
2810474O19Rik	-1.19237	6.49069	0.000982251	0.013141	DOWN
Dock4	-1.19307	2.57836	0.00553598	0.0364672	DOWN
Mycl	-1.19359	2.61223	0.00108458	0.0138751	DOWN
Sema4a	-1.19414	7.34519	0.0227937	0.0879293	DOWN
Msl3l2	-1.1944	2.40871	0.00375087	0.0286699	DOWN
Adssl1	-1.19457	4.19364	0.00111416	0.0140234	DOWN
Naip6	-1.19467	2.18278	0.00145802	0.0163838	DOWN
C87436	-1.19534	4.33955	0.000605147	0.010183	DOWN
Ccdc84	-1.19599	3.83159	0.000360207	0.00778068	DOWN
Mvb12b	-1.1965	4.25228	0.00132065	0.0154065	DOWN
Lfng	-1.19721	5.91967	0.00098958	0.0132114	DOWN
Trim47	-1.19738	6.84893	0.0330122	0.11073	DOWN
Zfp128	-1.19743	1.50139	0.000532605	0.00953186	DOWN
Abca6	-1.19819	1.12541	0.0019108	0.0192784	DOWN
PVRIG	-1.19821	2.11454	0.0225959	0.087361	DOWN
Uchl4	-1.19821	1.05141	0.00333607	0.0269226	DOWN
Zfp160	-1.19958	2.2188	0.0202564	0.081854	DOWN
Thumpd3	-1.19974	5.18542	0.0162076	0.0715952	DOWN
Gm43221	-1.19991	1.28859	0.0173278	0.0741171	DOWN
Tnfsf13os	-1.20035	1.47703	0.00937325	0.0506385	DOWN
[truncated: 1,163 more rows]

## Sheet: Cd11cHI Mf RAS vs Sham
ID	log2FC	AveExpr	P.Value	adj.P.Val	Direction		UP	766
Igkv3-4	7.07189	4.23402	7.29417e-05	0.127961	UP		DOWN	168
Mucl1	5.6078	4.49969	0.000931093	0.305754	UP		ALL	934
Ighv9-3	4.74177	2.88427	0.0124127	0.588946	UP
Igkv6-23	4.55916	4.01218	0.00505851	0.492469	UP
Ccl17	4.47121	7.82459	0.00214191	0.398941	UP
Igkv4-55	4.3517	2.96575	0.0402762	0.691083	UP
Gpnmb	4.13369	4.03606	0.00272581	0.42982	UP
Dcstamp	3.89669	4.67992	0.000763706	0.282434	UP
Cd3g	3.80383	3.54637	0.000416966	0.223718	UP
Ighg2c	3.74986	3.55078	0.00290947	0.443724	UP
Flrt3	3.73367	2.89028	0.0244972	0.656958	UP
Timp1	3.56563	2.8385	0.000470808	0.223718	UP
Trbc2	3.43163	3.94543	0.0018803	0.397379	UP
Trac	3.39869	3.62441	0.00180016	0.397379	UP
Lck	3.27518	3.61211	0.00238746	0.403682	UP
Rps12	3.27405	3.0927	0.00680974	0.527388	UP
Nkg7	3.27068	4.54576	0.00313016	0.443724	UP
Igkv16-104	3.26747	4.0525	0.121409	0.751937	UP
Trbc1	3.24166	3.29081	0.000870085	0.297824	UP
Nme9	3.18495	2.0693	0.00356898	0.450902	UP
Nr4a3	3.17564	3.87308	0.0148327	0.616561	UP
Cd3e	3.16838	2.85119	0.000852541	0.297824	UP
Iglv2	3.16293	1.99127	0.0588498	0.715063	UP
Tbc1d4	3.152	4.70669	0.00540404	0.492469	UP
Il7r	3.14559	2.76074	0.000107508	0.137161	UP
Ighg2b	3.13872	4.3468	0.140857	0.762233	UP
Xcl1	3.11735	3.28446	0.00379125	0.450902	UP
Ighv1-78	3.10964	1.77702	0.127392	0.753888	UP
Cd6	3.09878	2.18404	6.49358e-06	0.030377	UP
Tnfrsf4	3.0877	2.9827	0.000250582	0.206863	UP
Klrb1a	3.06502	2.80174	0.000494175	0.223718	UP
Gimap3	3.06081	3.57548	0.00148209	0.383185	UP
Nr4a2	3.03977	4.50907	0.0250659	0.656958	UP
Adam23	3.02848	3.60964	0.00193676	0.397379	UP
Cxcr6	3.0154	3.34259	0.000322025	0.207398	UP
Ctsw	3.01385	3.18442	0.00344631	0.447829	UP
Il2rb	2.99699	2.94194	0.00166613	0.396313	UP
Mgp	2.96706	3.48048	0.0198312	0.647307	UP
Cd3d	2.95095	2.71763	0.000421964	0.223718	UP
Slc27a3	2.94262	3.77266	0.00173452	0.397379	UP
Rpl15-ps3	2.90309	2.20617	0.0531716	0.702871	UP
Cxcl3	2.89922	3.34794	0.00461466	0.486933	UP
Tbx21	2.89226	2.25895	0.00117525	0.332928	UP
Mreg	2.88405	3.47388	0.00340411	0.446543	UP
Gm8113	2.87697	2.09687	0.000269421	0.207398	UP
Il12b	2.87348	3.73867	0.00350008	0.450644	UP
Ighv4-1	2.86472	1.63706	0.125912	0.751937	UP
Lat	2.85747	2.92122	0.00106655	0.317386	UP
Ighg3	2.84676	1.88394	0.102758	0.751154	UP
Cd200r3	2.83289	2.0315	0.0007749	0.282434	UP
Pdcd1	2.8224	1.84471	1.01032e-05	0.0354472	UP
Ctsk	2.81289	2.22708	0.0172214	0.63189	UP
Igkv4-57	2.80648	2.09913	0.211252	0.785722	UP
Cacna1s	2.77371	2.95649	0.00873495	0.549884	UP
Ccl22	2.75096	6.27582	0.00998128	0.570898	UP
Ccr8	2.74744	1.59733	8.73215e-05	0.127961	UP
AA467197	2.74248	5.94006	0.0032035	0.446543	UP
Gimap4	2.73388	3.94455	0.0402228	0.691083	UP
Hr	2.72752	3.29921	0.00685815	0.527388	UP
Igkv5-39	2.72549	1.8843	0.118185	0.751937	UP
Igkv9-123	2.70815	1.5476	0.127881	0.753888	UP
Il1rn	2.69698	5.78575	0.0140351	0.611704	UP
Ccr7	2.69226	6.01429	0.0126052	0.588946	UP
Igkv3-5	2.68593	1.88179	0.168196	0.766656	UP
Sh2d2a	2.66914	2.10571	7.931e-05	0.127961	UP
P2ry10	2.63967	4.47472	0.00729806	0.528155	UP
Tnfrsf9	2.63238	1.82704	6.12328e-06	0.030377	UP
Areg	2.63171	3.52603	0.0285172	0.676655	UP
Igflr1	2.62552	2.19963	0.0302362	0.678935	UP
Cd5	2.61928	2.03533	5.7242e-06	0.030377	UP
Gimap7	2.61455	2.12455	0.000325122	0.207398	UP
Gpr171	2.61351	4.73542	0.00686474	0.527388	UP
Ighv1-15	2.60521	1.48878	0.126638	0.753888	UP
Igkv19-93	2.60405	3.63224	0.279222	0.807293	UP
Mir155hg	2.60323	2.05469	0.0201518	0.647307	UP
Cd8b1	2.60069	2.59377	0.000153649	0.154022	UP
Igkv4-61	2.55338	2.6755	0.116122	0.751937	UP
Icos	2.52728	1.87754	7.05754e-05	0.127961	UP
Wnt11	2.5266	4.24125	0.0254332	0.656958	UP
Rps13-ps2	2.50633	3.08948	0.0153551	0.617651	UP
Gzmb	2.50409	1.96876	0.00872881	0.549884	UP
Gprc5a	2.49749	2.51267	0.0276668	0.671289	UP
Zap70	2.49724	1.50318	0.000205196	0.179983	UP
Cish	2.49137	3.89689	0.00265601	0.423573	UP
Igkv5-45	2.44892	1.39947	0.129538	0.755898	UP
Kit	2.43159	3.8439	0.000936827	0.305754	UP
Ptprcap	2.42817	3.49208	0.0045525	0.486933	UP
Rpl31-ps8	2.41878	5.58212	0.0716638	0.725111	UP
Col3a1	2.39795	2.62286	0.00590871	0.504066	UP
Tcf7	2.39649	1.76351	0.000672455	0.282434	UP
Il1a	2.39407	4.74603	0.00245579	0.410292	UP
Lrrc32	2.36922	2.08873	0.0675457	0.721942	UP
Ctla4	2.36213	2.36822	0.00132452	0.350723	UP
Procr	2.36165	3.76869	0.00496689	0.490882	UP
Slc9a4	2.35824	2.24469	0.0144211	0.616561	UP
Ighv1-50	2.35519	2.89797	0.208337	0.783442	UP
Skap1	2.35386	2.60414	0.00612203	0.504066	UP
Ighv11-2	2.30807	4.86641	0.226735	0.788508	UP
Gfra2	2.30687	3.20017	0.0108347	0.574342	UP
Npy	2.29979	1.42746	0.0772418	0.732296	UP
Gm12918	2.29782	5.28294	0.00832978	0.54167	UP
Aldh1a2	2.26231	5.29963	0.0220883	0.656958	UP
2018-09-03	2.25199	3.34072	0.0263644	0.664223	UP
Il1r2	2.25104	6.25967	0.0877419	0.744477	UP
Ighv1-82	2.24665	2.87989	0.242434	0.795543	UP
Gem	2.24517	3.4508	0.00384477	0.453425	UP
P2rx5	2.2385	1.87794	0.00150172	0.383185	UP
H2-DMb2	2.23506	8.60937	0.0126388	0.588946	UP
Clec4n	2.2321	6.0967	0.00186287	0.397379	UP
Ptgs2	2.22983	5.51316	0.0447857	0.69667	UP
Pxdc1	2.22869	3.40874	0.0084247	0.54167	UP
Mt2	2.22709	6.58055	0.026208	0.664223	UP
Il4i1	2.20192	4.842	0.00258324	0.420171	UP
F2rl2	2.19778	3.01244	0.00943935	0.556087	UP
Itk	2.1966	1.78508	0.000141903	0.15319	UP
Plet1	2.19216	2.7223	0.135444	0.757548	UP
Gpc1	2.16122	2.98196	0.000784874	0.282434	UP
Asgr2	2.16047	2.98919	0.00716809	0.528155	UP
Ear2	2.15141	9.47419	0.0338963	0.680839	UP
Gm11518	2.1492	1.2282	0.0273535	0.669416	UP
Fcrls	2.14371	7.16272	0.0119627	0.588946	UP
Grasp	2.14337	4.40686	0.0376697	0.680839	UP
Mras	2.13905	3.68115	0.00416591	0.468385	UP
Spib	2.13592	2.87701	0.0216433	0.656029	UP
Ppp1r14a	2.13566	2.55992	0.015087	0.616561	UP
Tnfrsf18	2.12748	4.91486	0.016388	0.624972	UP
H2-M2	2.12734	5.37782	0.00930566	0.555726	UP
Fscn1	2.12541	4.03612	0.00647523	0.52528	UP
Ifit1bl1	2.11374	2.50046	0.00108555	0.317386	UP
Bcl2a1c	2.11076	2.09022	0.0103426	0.573708	UP
Ighv1-12	2.10806	1.42785	0.164513	0.766656	UP
Tnfaip8l1	2.10552	2.00493	0.0248957	0.656958	UP
Spink2	2.0957	2.77994	0.011776	0.588394	UP
E230016K23Rik	2.08819	3.14488	0.00752092	0.530415	UP
H2-Eb2	2.08774	2.05412	0.00550236	0.495747	UP
Cd226	2.08446	4.43991	0.0102173	0.571275	UP
Nccrp1	2.07865	3.34523	0.0186414	0.644003	UP
Cd274	2.06551	4.67903	0.023533	0.656958	UP
Ngp	2.06442	1.17976	0.135463	0.757548	UP
Pdcd1lg2	2.06264	2.08996	0.00277253	0.43233	UP
Maff	2.06262	3.97926	0.0760165	0.732296	UP
Pianp	2.05164	3.27544	0.00311247	0.443724	UP
Adam8	2.05083	6.32291	0.00527873	0.492469	UP
Klk8	2.04722	2.34918	0.00198208	0.397379	UP
Il27ra	2.04717	3.54343	0.00211558	0.398941	UP
Trbv3	2.03807	1.23836	0.0113966	0.588394	UP
Fabp5	2.02453	6.59475	0.0117866	0.588394	UP
Ms4a4b	1.99326	4.70669	0.003402	0.446543	UP
Rpl36a-ps2	1.98946	2.48087	0.00889179	0.549884	UP
Actn1	1.98695	2.7212	0.00719596	0.528155	UP
Fasl	1.9845	1.59028	0.00290691	0.443724	UP
Apol7e	1.98267	1.26892	0.00578273	0.504066	UP
Ltbp3	1.98111	3.13142	0.00618257	0.504455	UP
Izumo1r	1.97676	1.30276	0.000463576	0.223718	UP
Uck2	1.9762	4.07958	0.0156092	0.617651	UP
Mmp2	1.97241	1.72763	0.00695378	0.527388	UP
Cd8a	1.96164	1.99944	0.000282587	0.207398	UP
Irf4	1.96102	4.14863	0.0100137	0.570898	UP
Ighv2-5	1.96007	1.12012	0.138878	0.759849	UP
Ifitm1	1.95856	4.61475	0.0207098	0.647307	UP
Cd200r1	1.95811	5.6042	0.00693187	0.527388	UP
Ighv6-3	1.95459	2.87963	0.312413	0.821209	UP
E130012A19Rik	1.95336	2.48759	0.0125565	0.588946	UP
Ffar2	1.95169	2.25013	0.000752723	0.282434	UP
Gm5914	1.94367	1.16208	0.0052744	0.492469	UP
Atp6v0d2	1.94156	3.06342	0.0604652	0.716092	UP
Gm8203	1.93316	1.15585	0.120757	0.751937	UP
Sh2d1a	1.9187	1.09648	0.00049351	0.223718	UP
Cd40lg	1.91259	1.49091	0.00230257	0.398941	UP
Igkv9-124	1.90919	1.09105	0.289036	0.812237	UP
Ccl5	1.90898	7.28445	0.00178954	0.397379	UP
Cd80	1.89682	3.91238	0.0191804	0.644003	UP
Il1b	1.89356	11.4043	0.014457	0.616561	UP
Lum	1.88131	1.16605	0.0435801	0.694714	UP
Hilpda	1.87755	5.75766	0.0488994	0.702871	UP
Rps10-ps2	1.8729	1.44264	0.0158701	0.617651	UP
Klrc1	1.86661	1.54906	0.0329706	0.680839	UP
F7	1.86531	2.75068	0.00260474	0.420171	UP
Cst7	1.86343	3.44606	0.00029579	0.207398	UP
Gm8355	1.86221	3.22429	0.00378419	0.450902	UP
Fosl2	1.85361	5.18844	0.00551065	0.495747	UP
Egr2	1.8515	6.23858	0.00613785	0.504066	UP
Tigit	1.85138	1.19088	0.000185945	0.17397	UP
Crem	1.85117	4.88869	0.0541096	0.702871	UP
Trbv13-1	1.85068	1.05762	9.11796e-05	0.127961	UP
Anpep	1.84866	4.61615	0.00438331	0.474363	UP
Pacsin1	1.84833	1.91256	0.00365121	0.450902	UP
Igkv12-44	1.84691	3.87803	0.43329	0.847023	UP
Cyp2s1	1.84053	3.53752	0.0141853	0.612543	UP
Nrp2	1.83895	2.93177	0.00214018	0.398941	UP
Bex6	1.83226	3.73157	0.0498661	0.702871	UP
Col1a2	1.83053	1.93864	0.0181036	0.639966	UP
Gm44135	1.82774	4.60186	0.0365426	0.680839	UP
Sdcbp2	1.82736	1.38918	0.00194307	0.397379	UP
F3	1.82639	2.66272	0.0844025	0.738815	UP
Inhba	1.82409	1.66619	0.0321632	0.680839	UP
Vps37b	1.81877	5.71887	0.0234292	0.656958	UP
Gm15725	1.81799	1.86542	0.00303881	0.443724	UP
Socs2	1.80724	3.90648	0.00190425	0.397379	UP
Gm2564	1.80558	1.55016	0.0400552	0.691083	UP
Foxp3	1.80056	1.24621	7.4117e-05	0.127961	UP
Cd247	1.79902	1.9948	0.0020898	0.398941	UP
Lysmd2	1.79838	1.56795	0.000960455	0.306342	UP
Cd101	1.79798	3.28675	0.0289176	0.676655	UP
Klri1	1.79633	4.3447	0.0357296	0.680839	UP
Gimap5	1.79609	2.5854	0.091266	0.744477	UP
Sytl2	1.79567	1.71223	0.0115729	0.588394	UP
Cd209c	1.79449	5.4207	0.00409433	0.468385	UP
Snhg15	1.79379	6.80661	0.0188783	0.644003	UP
Mrpl23	1.79366	2.54382	0.00216302	0.398941	UP
Dusp5	1.79293	6.96804	0.0124705	0.588946	UP
Bhlhe40	1.79036	7.85857	0.0378726	0.680839	UP
Cd28	1.78924	1.55871	0.000136863	0.15319	UP
Gbp2b	1.78701	3.33119	0.0309178	0.680839	UP
Gm8430	1.78613	2.60883	0.0992266	0.748151	UP
Ccr6	1.77419	1.16788	0.0133873	0.598335	UP
Gm44884	1.77292	2.08452	0.00211041	0.398941	UP
D16Ertd472e	1.76828	4.5423	0.0187202	0.644003	UP
Cd200r4	1.76609	2.73958	0.00197107	0.397379	UP
Mcoln2	1.765	1.85247	0.000693996	0.282434	UP
Zc3h12a	1.76321	4.87407	0.0249363	0.656958	UP
Cd96	1.76231	1.05097	0.00698565	0.527388	UP
Kynu	1.75882	3.46729	0.00732324	0.528155	UP
Gm6637	1.75532	1.00313	0.00164355	0.396313	UP
Ramp3	1.75097	3.48555	0.0966418	0.746718	UP
Ccl1	1.75055	1.24491	0.00961469	0.562219	UP
Il23a	1.74487	1.02086	0.0324521	0.680839	UP
Egr3	1.73914	2.0559	0.0407016	0.692372	UP
Gm9844	1.73707	2.47272	0.0296873	0.676655	UP
Kcnip3	1.73549	2.77227	0.0105802	0.574342	UP
Scd1	1.72618	1.77501	0.0345838	0.680839	UP
Klre1	1.72335	1.51908	0.00904515	0.549884	UP
Cass4	1.72032	4.06259	0.0201607	0.647307	UP
Rab11fip1	1.71841	5.24236	0.0253274	0.656958	UP
Gm3837	1.71365	1.42422	0.0125988	0.588946	UP
Clec7a	1.70734	8.85331	0.0211656	0.651108	UP
Rem1	1.70497	2.60079	0.0190965	0.644003	UP
Tgif2	1.69209	2.0095	0.0584376	0.714287	UP
Capg	1.69007	8.38291	0.00846854	0.54167	UP
Cd83	1.68818	9.47544	0.0348712	0.680839	UP
Ube2c	1.68398	5.17742	0.0047946	0.490882	UP
Sit1	1.68035	1.28615	0.00160727	0.395728	UP
Dcn	1.67661	3.90818	0.119291	0.751937	UP
Gm26825	1.66853	4.2189	0.0618518	0.718368	UP
Gm15501	1.66776	1.69619	0.0395416	0.690207	UP
Cxcl9	1.66776	4.80722	0.00304502	0.443724	UP
Serpina3g	1.6646	5.4818	0.000604828	0.265255	UP
Dok2	1.66367	6.79122	0.0115672	0.588394	UP
Siglecf	1.66022	3.04795	0.042656	0.694714	UP
Penk	1.65827	1.85932	0.0250659	0.656958	UP
Gzmk	1.65378	1.12442	0.00525023	0.492469	UP
Gpr132	1.65145	5.80824	0.017606	0.633876	UP
D930030I03Rik	1.64912	3.42292	0.0378314	0.680839	UP
Apol7c	1.64876	3.62955	0.0077889	0.54167	UP
Klrb1b	1.64642	5.38026	0.0296924	0.676655	UP
Bcl2a1d	1.64504	8.24618	0.00925189	0.554876	UP
Arg2	1.6441	1.66488	0.00360967	0.450902	UP
Gm4617	1.64331	2.05652	0.0315576	0.680839	UP
2018-09-01	1.64318	3.37662	0.00310571	0.443724	UP
Ubash3a	1.6371	1.13188	0.00118615	0.332928	UP
Dot1l	1.63629	3.61737	0.0169983	0.629929	UP
Ryr1	1.62706	2.13165	0.0308858	0.680839	UP
Cdkn1a	1.62639	8.17713	0.0331421	0.680839	UP
Tnfsf9	1.6159	7.49986	0.10615	0.751937	UP
Card11	1.61531	5.14224	0.00301526	0.443724	UP
Chn2	1.61526	5.20559	0.0311569	0.680839	UP
Palld	1.61456	4.26432	0.0463999	0.70141	UP
Sprr2a2	1.61023	2.26836	0.238107	0.79486	UP
Gbp2	1.60793	5.62517	0.00807065	0.54167	UP
Clec4g	1.60664	2.87589	0.0656377	0.721442	UP
Trbv15	1.60327	0.916239	0.0100553	0.570898	UP
Igkv14-126	1.6032	6.67352	0.427175	0.846777	UP
Gzma	1.58368	2.55138	0.204381	0.783273	UP
Utf1	1.58254	1.43779	0.0648277	0.721005	UP
Olr1	1.58004	1.91773	0.0348876	0.680839	UP
Kcnd1	1.57468	2.18347	0.0190096	0.644003	UP
Gm10705	1.57305	0.922898	0.0406945	0.692372	UP
Pdpn	1.56913	1.49182	0.0223838	0.656958	UP
Ighv1-42	1.56838	0.896303	0.154897	0.765815	UP
Hcar2	1.56654	4.90863	0.019016	0.644003	UP
Htr7	1.56487	1.89105	0.0168339	0.629367	UP
Igkv6-32	1.56378	0.893671	0.216409	0.786969	UP
Gla	1.5628	3.86467	0.0404084	0.691083	UP
Gm12715	1.56177	4.22351	0.0731557	0.726773	UP
Rps3a2	1.56152	1.98657	0.0321067	0.680839	UP
Mmp23	1.56005	2.02033	0.0308641	0.680839	UP
Cd2	1.55953	4.15288	0.0116361	0.588394	UP
Serpinb6b	1.55555	2.84154	0.00423863	0.468385	UP
Cenpm	1.55501	2.55517	0.0251968	0.656958	UP
Txk	1.55178	0.977185	0.0405923	0.69219	UP
Ifng	1.54909	2.52842	0.0238024	0.656958	UP
Acta2	1.5479	1.69161	0.0694541	0.721942	UP
G530012D18Rik	1.54644	0.883766	0.349577	0.823272	UP
Nudt17	1.54412	3.62447	0.0423525	0.694714	UP
Plxnd1	1.54393	4.55786	0.0363295	0.680839	UP
Nuf2	1.53553	2.64156	0.0150405	0.616561	UP
Lmo1	1.53471	4.28606	0.0197629	0.647307	UP
Htra3	1.53401	2.54903	0.0118652	0.588394	UP
Cd160	1.53353	1.51536	0.0126295	0.588946	UP
Serpinb9	1.53265	4.28381	0.00727548	0.528155	UP
Cd209a	1.5318	10.3506	0.116571	0.751937	UP
Slamf1	1.53006	0.989968	0.000382745	0.223718	UP
Slc36a3os	1.52903	3.33609	0.0159039	0.617651	UP
Arid5a	1.52899	6.10797	0.0208313	0.648771	UP
Ltb	1.52443	5.63594	0.0022172	0.398941	UP
Thy1	1.52181	1.04682	0.00225732	0.398941	UP
Gm15710	1.52084	2.77964	0.00159618	0.395728	UP
Rras2	1.51913	4.17471	0.0157783	0.617651	UP
Rrad	1.51541	6.1591	0.0220201	0.656958	UP
A530064D06Rik	1.51482	4.42443	0.0837492	0.737402	UP
Aqp9	1.5137	3.20978	0.0208962	0.6488	UP
Mfge8	1.51317	5.52029	0.0706278	0.721942	UP
Slc7a11	1.5122	2.67877	0.0374695	0.680839	UP
Rab30	1.50965	2.24205	0.00430588	0.4721	UP
Bcl2a1a	1.50836	7.28563	0.0157544	0.617651	UP
Sema7a	1.50832	1.57521	0.0745469	0.732296	UP
Il1rl1	1.50675	4.12788	0.0680929	0.721942	UP
Mgl2	1.50594	9.88728	0.0516968	0.702871	UP
Trbv4	1.50176	1.03869	0.00513275	0.492469	UP
Fam46c	1.50172	4.79054	0.0331085	0.680839	UP
Fosl1	1.50172	1.34029	0.0563032	0.708647	UP
Pvr	1.49886	5.00918	0.0324221	0.680839	UP
Mt1	1.49668	10.0216	0.0176122	0.633876	UP
Csrnp1	1.49516	6.97537	0.0746509	0.732296	UP
Avpi1	1.49303	6.17153	0.0472868	0.702871	UP
Stk39	1.49186	2.68836	0.0394929	0.690207	UP
Sphk1	1.49184	1.95416	0.07001	0.721942	UP
Itgae	1.49155	2.91821	0.0230363	0.656958	UP
Hvcn1	1.49118	4.92685	0.000443508	0.223718	UP
Ak8	1.4886	2.65736	0.0462056	0.701133	UP
Adora2b	1.48708	4.00729	0.0354186	0.680839	UP
Gm43814	1.48529	2.00137	0.137749	0.758921	UP
Igkv1-117	1.48489	3.95163	0.554568	0.884137	UP
A930011G23Rik	1.48283	6.17824	0.0489749	0.702871	UP
Tcrg-C2	1.48034	1.29315	0.0129853	0.59554	UP
Col1a1	1.4797	1.63239	0.0281337	0.67492	UP
Cd27	1.47843	2.38456	0.0448797	0.69667	UP
Ighv3-6	1.47098	4.04928	0.369123	0.826081	UP
Rnf125	1.46905	2.35457	0.0120409	0.588946	UP
Qpct	1.46766	5.27441	0.033314	0.680839	UP
Apod	1.46569	1.47082	0.175382	0.770044	UP
Melk	1.46504	2.57262	0.0144707	0.616561	UP
Birc5	1.46462	5.32136	0.00458737	0.486933	UP
Elmsan1	1.46151	4.22086	0.0192699	0.645316	UP
Mcemp1	1.46063	7.10258	0.023051	0.656958	UP
Gm43126	1.45974	1.14489	0.358967	0.824231	UP
Coq10b	1.45871	6.46662	0.0262409	0.664223	UP
Nup210	1.45867	4.90105	0.0643466	0.720702	UP
Rpl23a-ps3	1.45293	3.64599	0.111229	0.751937	UP
Cd209b	1.44531	3.12224	0.0678025	0.721942	UP
Tes	1.44516	5.9467	0.0060852	0.504066	UP
Ctla2a	1.44343	2.36815	0.138958	0.759849	UP
Lta	1.4385	1.03129	0.00234308	0.401009	UP
Mns1	1.43788	1.58342	0.0107902	0.574342	UP
Igkv1-132	1.43673	0.821072	0.350062	0.823272	UP
Gpr82	1.43228	2.1963	0.108233	0.751937	UP
Trbv5	1.43039	0.817452	0.037519	0.680839	UP
Crip1	1.4269	11.4343	0.00939831	0.556087	UP
Lpar1	1.42586	1.8265	0.0129401	0.59554	UP
Rarb	1.42539	1.51833	0.028066	0.67492	UP
Klrb1c	1.42206	1.51396	0.112231	0.751937	UP
Jak2	1.42062	5.39675	0.0158619	0.617651	UP
Apaf1	1.41703	4.02019	0.1078	0.751937	UP
Gas2l3	1.41627	1.74126	0.00334883	0.446543	UP
Gimap6	1.41523	3.94414	0.0766561	0.732296	UP
Plekha5	1.41511	3.95007	0.00733862	0.528155	UP
Gm28935	1.40996	1.03451	0.00359289	0.450902	UP
Smoc2	1.40896	1.15811	0.0367264	0.680839	UP
Spaca9	1.40626	2.68637	0.0936138	0.744505	UP
Slc41a1	1.40437	3.84846	0.0308177	0.680839	UP
Ighv10-3	1.40372	2.91533	0.453743	0.851972	UP
Tmem154	1.40178	3.58151	0.0526104	0.702871	UP
Nfkbid	1.40114	7.18538	0.012894	0.59554	UP
Lhfpl2	1.39946	2.4151	0.0159718	0.617651	UP
Bcl11b	1.39915	1.30217	0.0113931	0.588394	UP
Cdkn2b	1.39829	1.47634	0.0187279	0.644003	UP
Igkv4-50	1.39737	0.798581	0.350264	0.823272	UP
Rap2a	1.39581	5.00616	0.0140938	0.612175	UP
Adora2a	1.3947	2.60551	0.129165	0.754963	UP
Gadd45b	1.39407	7.36296	0.0602142	0.716092	UP
Tmem88	1.39405	2.79042	0.0530722	0.702871	UP
Gpr68	1.39363	4.18198	0.062939	0.718368	UP
H2-Oa	1.39345	7.61901	0.035725	0.680839	UP
Tnfaip2	1.3887	6.12214	0.0541305	0.702871	UP
Has1	1.38846	1.02623	0.0651938	0.721072	UP
C920009B18Rik	1.38685	3.59176	0.033756	0.680839	UP
Ctdnep1	1.38602	5.75847	0.0034046	0.446543	UP
Tnfsf14	1.38446	2.74689	0.0660984	0.721942	UP
Acot7	1.38325	5.82148	0.0377652	0.680839	UP
Slc7a5	1.383	3.56842	0.0455521	0.697141	UP
Plxnc1	1.38269	4.02913	0.0252455	0.656958	UP
Gm10108	1.38094	0.804072	0.157158	0.766085	UP
Pltp	1.3801	8.92229	0.0116357	0.588394	UP
1700047I17Rik2	1.38004	5.20807	0.0228479	0.656958	UP
Pfkp	1.37991	6.55383	0.012078	0.588946	UP
Lax1	1.37979	1.57116	0.0133683	0.598335	UP
Gm44205	1.37719	1.89278	0.0137279	0.605221	UP
Csf2rb2	1.37582	3.96992	0.026639	0.664482	UP
Rpl17-ps8	1.37476	1.46528	0.101523	0.749881	UP
Rel	1.37335	5.63248	0.0398731	0.691083	UP
Ccl19	1.37283	0.960835	0.0480261	0.702871	UP
Acap1	1.37087	4.69651	0.0219591	0.656958	UP
Ehf	1.3692	3.80917	0.0121701	0.588946	UP
Il21r	1.36876	6.28639	0.0372596	0.680839	UP
Stk32c	1.36729	1.33488	0.133222	0.757548	UP
Tnip3	1.36333	7.28241	0.0565207	0.708647	UP
Rgs12	1.36285	2.44947	0.00699114	0.527388	UP
Cfp	1.36237	8.86987	0.0211485	0.651108	UP
Spp1	1.36092	8.13537	0.252209	0.798189	UP
Klrb1f	1.36055	1.96924	0.0301408	0.678109	UP
Hps6	1.3595	3.41274	0.0465253	0.70141	UP
Rgs16	1.35818	1.2895	0.00104743	0.317386	UP
Trem2	1.35509	5.44802	0.0968865	0.747091	UP
Gm26716	1.34982	0.771411	0.350532	0.823272	UP
Siglecg	1.34822	5.13819	0.0434141	0.694714	UP
Trbv13-3	1.34794	1.12161	0.0426779	0.694714	UP
Plxna1	1.34743	3.16397	0.00656355	0.526359	UP
6430531B16Rik	1.34712	1.18514	0.0225304	0.656958	UP
Trbv17	1.34694	0.864179	0.0557886	0.707276	UP
Shcbp1	1.34657	2.79976	0.0251334	0.656958	UP
Map4k1	1.34573	6.35482	0.0371871	0.680839	UP
Slc30a4	1.34567	2.89204	0.0452993	0.69667	UP
Mgst2	1.34205	1.37896	0.00100604	0.313751	UP
Mapk13	1.34045	3.03407	0.0177055	0.633876	UP
Tslp	1.34016	1.16874	0.0288682	0.676655	UP
Glipr2	1.33586	5.48105	0.0370287	0.680839	UP
Slc2a6	1.33313	5.43477	0.0793804	0.732296	UP
Cks1b	1.33287	5.8223	0.00605696	0.504066	UP
Kcnn4	1.33102	6.27315	0.0313193	0.680839	UP
Rpl9-ps6	1.32953	4.75296	0.0601618	0.716092	UP
Mmp19	1.32629	2.39884	0.084852	0.740555	UP
Slc25a33	1.32519	3.71274	0.0970274	0.74763	UP
Il6	1.31884	4.75254	0.055898	0.708008	UP
Igkv13-84	1.31856	0.753549	0.350724	0.823272	UP
Nid1	1.31809	1.28066	0.0161037	0.619243	UP
Itgam	1.31788	2.99082	0.117679	0.751937	UP
Ptgs2os2	1.31338	1.07743	0.0532162	0.702871	UP
Bcl2a1b	1.31004	9.05085	0.00692641	0.527388	UP
Dmkn	1.30977	1.50323	0.0673598	0.721942	UP
Zfp366	1.30923	1.89276	0.0435489	0.694714	UP
Gm26982	1.30771	1.89307	0.0696587	0.721942	UP
Ccl11	1.30637	0.746581	0.0953579	0.744715	UP
Gpr35	1.30634	5.92346	0.140643	0.762233	UP
Acsbg1	1.30202	1.28702	0.0042051	0.468385	UP
Gm17056	1.29919	1.63231	0.0134608	0.599709	UP
Sulf2	1.29888	6.00123	0.0471819	0.702871	UP
6530402F18Rik	1.29881	3.01689	0.0672732	0.721942	UP
Klrk1	1.29801	5.97812	0.0242178	0.656958	UP
Bcl3	1.2965	5.98196	0.0309718	0.680839	UP
Gm14548	1.29633	5.22812	0.103262	0.751154	UP
Lbhd1	1.29392	1.77722	0.0033549	0.446543	UP
Cenpu	1.29361	1.5441	0.0183077	0.644003	UP
Cacnb3	1.29354	2.97747	0.0499997	0.702871	UP
Gnb4	1.29304	1.82343	0.00610524	0.504066	UP
Gm20186	1.28578	2.22098	0.243828	0.79703	UP
Amica1	1.2856	5.93977	0.00903356	0.549884	UP
Rabgef1	1.28544	4.93448	0.0240502	0.656958	UP
Cd40	1.28532	5.86322	0.00537969	0.492469	UP
Jakmip1	1.28518	1.19479	0.00490079	0.490882	UP
Cenpa	1.28481	5.42391	0.00809895	0.54167	UP
Fcor	1.28393	3.93987	0.0542936	0.702871	UP
Emp1	1.28138	4.93109	0.0305	0.680839	UP
Got1	1.28081	6.14187	0.104636	0.751937	UP
Lockd	1.28007	3.19831	0.0728712	0.726773	UP
Sparc	1.27575	3.57525	0.306197	0.81882	UP
Mthfd2	1.2745	5.01354	0.0335508	0.680839	UP
Ighv1-4	1.27352	0.975753	0.409951	0.840818	UP
Zbtb18	1.27243	3.84587	0.05448	0.702871	UP
Pira2	1.2724	5.30932	0.0927149	0.744477	UP
Sdc1	1.27033	3.76567	0.00804493	0.54167	UP
Baiap3	1.26653	1.22033	0.0547565	0.702871	UP
Pla2g2d	1.26603	2.6519	0.248347	0.797217	UP
Neil3	1.26588	2.06548	0.0338076	0.680839	UP
Igkv9-129	1.26564	0.896663	0.409374	0.840818	UP
Lag3	1.26458	1.48259	0.0161404	0.619243	UP
Trbv12-2	1.2621	0.93593	0.0135241	0.600626	UP
Prelid2	1.26148	4.08106	0.00946444	0.556087	UP
Plaur	1.26085	7.36729	0.0495561	0.702871	UP
Trbv29	1.26051	0.720379	0.0172894	0.63189	UP
Cd7	1.26013	3.93251	0.0924523	0.744477	UP
Insl6	1.25979	2.488	0.0416028	0.694714	UP
Tatdn2	1.25909	2.76661	0.0641173	0.720581	UP
RP24-191C23.1	1.25697	2.38138	0.0366708	0.680839	UP
Pbk	1.25659	3.11979	0.0150743	0.616561	UP
Prc1	1.25282	3.68481	0.0068873	0.527388	UP
Igkv1-99	1.25143	0.715187	0.351185	0.823272	UP
Ccl8	1.25054	5.41181	0.328576	0.823178	UP
Ccl9	1.24532	8.35011	0.044009	0.694738	UP
Haus8	1.24448	5.53876	0.0074209	0.530415	UP
Klri2	1.24101	2.19146	0.0556074	0.706239	UP
Pde4b	1.23863	6.99673	0.0530279	0.702871	UP
Kif19a	1.23788	1.16595	0.0126075	0.588946	UP
Nfkbie	1.23782	6.36093	0.0401321	0.691083	UP
Ccr1	1.23758	6.01692	0.109164	0.751937	UP
Rhof	1.23659	4.15462	0.0514966	0.702871	UP
Ccna2	1.2363	3.99601	0.030143	0.678109	UP
Mxd3	1.23618	2.68619	0.0166341	0.62781	UP
Mical2	1.23358	1.91407	0.00250022	0.412801	UP
Fam78b	1.23148	2.20189	0.0893622	0.744477	UP
Homer1	1.22985	3.28165	0.0570464	0.708647	UP
Ifitm5	1.22837	2.23328	0.0389414	0.686883	UP
Olfm1	1.22718	7.92972	0.0768206	0.732296	UP
Krt83	1.22656	0.789542	0.00228992	0.398941	UP
Tox	1.22578	0.924227	0.00702734	0.527388	UP
Klra7	1.22445	0.699772	0.0637444	0.718368	UP
Eepd1	1.22078	4.092	0.0326934	0.680839	UP
Tnik	1.21857	0.881022	0.0252366	0.656958	UP
Trbv1	1.2169	0.848578	0.045169	0.69667	UP
2810417H13Rik	1.21538	4.68146	0.0703855	0.721942	UP
Mamdc2	1.21522	1.3745	0.10368	0.751154	UP
Rps12l1	1.21487	6.08956	0.139637	0.760821	UP
Arl5b	1.2094	3.45922	0.113391	0.751937	UP
Gda	1.20916	4.47506	0.147952	0.762233	UP
Gimap1os	1.20886	0.797376	0.00413289	0.468385	UP
Tgtp1	1.20885	3.35046	0.133158	0.757548	UP
Lrrc8c	1.20756	4.50254	0.100072	0.748151	UP
Gm16553	1.20674	2.79881	0.136936	0.758732	UP
Kif22	1.20604	3.83921	0.00335214	0.446543	UP
Dusp14	1.20284	2.16044	0.292256	0.814365	UP
4833407H14Rik	1.19988	3.85581	0.123092	0.751937	UP
Eno2	1.1986	1.21084	0.0592738	0.716092	UP
Fgfr1	1.19831	5.51288	0.0233731	0.656958	UP
Samsn1	1.19765	6.47806	0.0591971	0.716092	UP
Kif20a	1.19754	2.97183	0.0156404	0.617651	UP
Plek	1.19539	7.76556	0.0855246	0.743718	UP
Bend4	1.19443	2.08959	0.0634952	0.718368	UP
Ralgds	1.19338	4.1883	0.020074	0.647307	UP
Ttc39b	1.19313	4.3003	0.0419311	0.694714	UP
Anxa4	1.1921	6.72383	0.00228105	0.398941	UP
Igkv1-88	1.19197	0.681209	0.351659	0.823272	UP
Hap1	1.18961	1.84702	0.0145551	0.616561	UP
Igkv3-9	1.18913	0.679586	0.351683	0.823272	UP
Tnfsf8	1.1889	2.46435	0.100655	0.748151	UP
Aim1	1.18877	3.9202	0.0507948	0.702871	UP
Trbv16	1.18855	0.679257	0.0246617	0.656958	UP
Hk2	1.18616	4.65135	0.0785354	0.732296	UP
Gm13840	1.18596	1.22618	0.0117951	0.588394	UP
Lgals3	1.18472	10.0733	0.0267365	0.664482	UP
Gimap9	1.1837	2.47323	0.177416	0.770044	UP
Lmnb1	1.18307	4.71527	0.0835844	0.737402	UP
Map2k3os	1.1825	1.25783	0.00842212	0.54167	UP
Cdkn3	1.18184	3.11775	0.00375588	0.450902	UP
Epcam	1.18169	2.71321	0.256712	0.801054	UP
Igkv8-30	1.18125	3.05075	0.656669	0.917731	UP
Ltf	1.1803	1.26435	0.0276953	0.671289	UP
Ltb4r1	1.18018	6.53031	0.12036	0.751937	UP
Gm7334	1.17988	1.93116	0.357076	0.824231	UP
Kdm6b	1.1761	4.39871	0.134344	0.757548	UP
Ifi30	1.17526	9.02163	0.0248559	0.656958	UP
Steap3	1.17395	2.72605	0.04938	0.702871	UP
Gm4724	1.17309	3.24587	0.0245246	0.656958	UP
Gm16201	1.17043	1.99685	0.0355772	0.680839	UP
Ccnb1	1.16892	3.69244	0.00413779	0.468385	UP
Klrg1	1.16851	1.1737	0.0138663	0.608123	UP
Csf2rb	1.16704	6.29973	0.0341894	0.680839	UP
RP24-235B15.4	1.16467	0.66561	0.023555	0.656958	UP
Tle3	1.16439	4.35197	0.0264797	0.664482	UP
Cbfa2t3	1.16291	6.07007	0.0538959	0.702871	UP
Bfsp1	1.16227	1.40992	0.0220442	0.656958	UP
Uhrf1	1.16162	3.78503	0.0888097	0.744477	UP
Clec4d	1.16153	3.90792	0.0927705	0.744477	UP
Tcf19	1.16045	3.84402	0.0338673	0.680839	UP
Ptafr	1.16034	5.10974	0.0412675	0.694714	UP
Ckap2l	1.15985	3.46615	0.0339118	0.680839	UP
Mxd1	1.15969	5.17911	0.0179988	0.639837	UP
Vat1	1.15951	2.10098	0.125213	0.751937	UP
Traf3	1.15736	3.50893	0.0621751	0.718368	UP
Slc2a1	1.1566	5.41541	0.0287215	0.676655	UP
Sparcl1	1.15557	1.24007	0.149714	0.762233	UP
2310031A07Rik	1.15518	1.70507	0.00847753	0.54167	UP
Marcksl1	1.15503	7.44833	0.023041	0.656958	UP
Ccl6	1.1548	10.8858	0.0435151	0.694714	UP
Ftl1-ps2	1.15456	1.52878	0.112089	0.751937	UP
Tnfsf11	1.15289	0.658882	0.0091061	0.55084	UP
Top2a	1.15199	4.49798	0.0206805	0.647307	UP
Nup93	1.15119	4.20797	0.0724706	0.726773	UP
Ctnnd2	1.14968	3.43088	0.0689865	0.721942	UP
Acod1	1.1495	2.58618	0.0417628	0.694714	UP
F10	1.14799	4.93675	0.0344188	0.680839	UP
Esco2	1.14782	1.8363	0.00481303	0.490882	UP
Trbv13-2	1.14708	0.858449	0.0836988	0.737402	UP
Lgi4	1.14596	1.40242	0.018033	0.639837	UP
Dapk1	1.14542	5.08605	0.0706303	0.721942	UP
AI427809	1.14325	1.19104	0.0884059	0.744477	UP
Panx1	1.14269	3.90021	0.0353186	0.680839	UP
Rpl12	1.14213	3.88093	0.0636743	0.718368	UP
Bcl11a	1.14072	3.82791	0.0781007	0.732296	UP
Slamf6	1.13965	3.07492	0.0962047	0.74552	UP
Gins1	1.13738	2.81821	0.0353705	0.680839	UP
Bgn	1.13729	1.98498	0.206388	0.783273	UP
Gm42653	1.13674	2.01888	0.0366401	0.680839	UP
Gimap1	1.1356	2.42243	0.0820281	0.737402	UP
Armc8	1.13528	4.31723	0.0215305	0.654521	UP
Galnt9	1.13305	3.74604	0.0941044	0.744505	UP
2018-09-06	1.13219	4.79435	0.0367212	0.680839	UP
Ccnf	1.13196	2.96609	0.00323753	0.446543	UP
Gm13546	1.13194	1.59248	0.157857	0.766357	UP
Klra13-ps	1.13111	0.795893	0.146543	0.762233	UP
Gm26899	1.13022	1.36531	0.0526338	0.702871	UP
Vegfa	1.12898	4.3587	0.324081	0.822968	UP
Chaf1b	1.12813	3.29353	0.0382772	0.680839	UP
Cd52	1.1274	11.8196	0.0438819	0.694714	UP
Grap2	1.12732	2.44306	0.0100886	0.570898	UP
S100a4	1.12667	9.29009	0.100823	0.748151	UP
Hist1h2ab	1.12563	2.33047	0.00494703	0.490882	UP
Vrk1	1.12476	5.68583	0.0551305	0.704646	UP
Cdh1	1.12395	2.81244	0.153708	0.765733	UP
Daglb	1.12381	5.8127	0.106217	0.751937	UP
Sfn	1.12347	2.01466	0.225071	0.788508	UP
Mmp12	1.12334	9.09801	0.0223419	0.656958	UP
Rgcc	1.12157	4.74043	0.0808298	0.736032	UP
Lhpp	1.12046	3.5544	0.014555	0.616561	UP
Anxa3	1.11956	6.17899	0.0060068	0.504066	UP
Flt1	1.11885	2.72739	0.0897762	0.744477	UP
Galnt6	1.11783	2.74413	0.14379	0.762233	UP
Cd300lf	1.11711	5.11247	0.0787286	0.732296	UP
Cep55	1.11488	2.57522	0.020458	0.647307	UP
Ighv1-62-2	1.11434	0.636851	0.352393	0.823517	UP
Spc24	1.11384	3.75066	0.037178	0.680839	UP
Relb	1.11247	5.79187	0.0108225	0.574342	UP
Kitl	1.11008	2.33636	0.00416851	0.468385	UP
Pkmyt1	1.10997	4.27542	0.0105529	0.574342	UP
Plscr1	1.10961	6.21752	0.132246	0.757548	UP
Zbtb46	1.10919	5.03344	0.0703356	0.721942	UP
Trbv19	1.10918	0.633902	0.00651289	0.525298	UP
Icam1	1.10836	6.91185	0.0124651	0.588946	UP
Trav7-4	1.10769	0.633049	0.00720811	0.528155	UP
Cdc25b	1.10757	2.9052	0.0147933	0.616561	UP
Litaf	1.10724	7.91994	0.0263567	0.664223	UP
Serping1	1.1069	2.75525	0.282181	0.8097	UP
Malt1	1.10663	4.63832	0.0663574	0.721942	UP
Gm44776	1.10659	1.5636	0.178387	0.770057	UP
Gm15448	1.10652	3.15721	0.114747	0.751937	UP
Col6a1	1.10635	1.10275	0.0663721	0.721942	UP
Anxa1	1.10437	7.98105	0.0361283	0.680839	UP
Gm6505	1.10379	0.630821	0.0267516	0.664482	UP
Treml2	1.10347	1.4768	0.0500005	0.702871	UP
Plk1	1.10257	2.9676	0.0377708	0.680839	UP
Cpxm1	1.10129	0.916189	0.0704097	0.721942	UP
Ptk2	1.09925	3.32685	0.124002	0.751937	UP
Aurkb	1.09884	4.37418	0.0346475	0.680839	UP
Gch1	1.09818	4.9323	0.0609813	0.716287	UP
Cxcl11	1.09767	1.51962	0.0731517	0.726773	UP
Bach1	1.09614	3.99383	0.0270661	0.666715	UP
Rad51	1.09592	2.5329	0.0932599	0.744488	UP
Eva1b	1.09537	3.62496	0.0868773	0.744477	UP
Gm17134	1.09515	0.625882	0.352599	0.823517	UP
Islr	1.09506	0.778118	0.0502049	0.702871	UP
Cdc45	1.09397	2.99372	0.0602069	0.716092	UP
Gm4759	1.09364	0.817717	0.0541316	0.702871	UP
Guca1a	1.09316	3.46441	0.0642844	0.720581	UP
RP23-220F20.2	1.09127	2.95326	0.0422703	0.694714	UP
Iglc2	1.09115	4.95001	0.289509	0.812237	UP
Ankrd1	1.09077	0.859642	0.0717671	0.725137	UP
Cdca8	1.08959	4.32762	0.0256198	0.656958	UP
Usp35	1.08925	2.68303	0.0316087	0.680839	UP
Kntc1	1.08915	1.59067	0.100959	0.748151	UP
Fcrlb	1.08874	2.03132	0.0597149	0.716092	UP
Rell1	1.08845	4.62812	0.0186214	0.644003	UP
Slc15a3	1.08845	4.82188	0.047702	0.702871	UP
Gpr84	1.08751	3.12619	0.0714316	0.725111	UP
Btg1	1.08705	8.43505	0.0453769	0.69667	UP
Gbp5	1.08697	3.19952	0.0680065	0.721942	UP
Slc4a11	1.08645	0.813804	0.02675	0.664482	UP
Ccne1	1.08627	2.31131	0.0958792	0.745506	UP
Itpkc	1.08555	3.51091	0.0115914	0.588394	UP
Hebp2	1.08494	1.4169	0.0832746	0.737402	UP
Muc1	1.08395	1.50647	0.144135	0.762233	UP
Mki67	1.08251	3.53151	0.0411673	0.694714	UP
Lta4h	1.08199	6.74783	0.0232064	0.656958	UP
Runx2os1	1.08193	1.28937	0.0355213	0.680839	UP
Suv39h2	1.08122	1.81065	0.0674569	0.721942	UP
Celf4	1.07953	2.06688	0.0415728	0.694714	UP
Ighv1-18	1.07916	2.48082	0.611078	0.901016	UP
Hsd17b7	1.07743	2.50891	0.0141332	0.612175	UP
Ifitm10	1.07703	1.39986	0.0301511	0.678109	UP
Srgn	1.07665	10.4796	0.0646808	0.721005	UP
Nectin1	1.07659	1.91475	0.137521	0.758921	UP
Ier5l	1.07561	2.67619	0.118628	0.751937	UP
Osm	1.07528	6.29954	0.0601859	0.716092	UP
Adgrg5	1.07399	3.87689	0.0110876	0.580609	UP
Lig1	1.07358	4.12968	0.0897468	0.744477	UP
Nlrp3	1.07203	4.9086	0.061871	0.718368	UP
Kif4	1.07054	1.97595	0.0606684	0.716287	UP
Rab13	1.07019	1.91565	0.0368328	0.680839	UP
Cenpn	1.06942	2.04218	0.156893	0.766085	UP
Pglyrp2	1.06864	0.942368	0.0493489	0.702871	UP
Igfbp6	1.06851	2.13051	0.248093	0.797217	UP
Igkv1-122	1.06736	0.610007	0.352916	0.823822	UP
Ptpn4	1.06672	2.06295	0.0997498	0.748151	UP
Map3k6	1.06476	2.58758	0.151544	0.764566	UP
Dhrs9	1.06455	2.09565	0.0899444	0.744477	UP
Kif11	1.06345	2.91702	0.0432795	0.694714	UP
Il1r1	1.06338	0.788188	0.060784	0.716287	UP
Tbc1d9	1.06324	4.36938	0.0717963	0.725137	UP
Slain1	1.06281	1.81023	0.0452323	0.69667	UP
Ust	1.06253	3.30478	0.095278	0.744505	UP
Tbc1d10c	1.06114	4.6683	0.0193896	0.645316	UP
Lsm7	1.05982	5.53266	0.062052	0.718368	UP
Samd3	1.05754	0.781785	0.0940678	0.744505	UP
Klrc2	1.05582	0.736896	0.0740512	0.732038	UP
Eid3	1.05328	0.852784	0.141541	0.762233	UP
Nxpe5	1.05248	2.1464	0.0828978	0.737402	UP
Trat1	1.05098	0.646866	0.0106489	0.574342	UP
Gm9887	1.04939	2.07459	0.0917009	0.744477	UP
Prkar2b	1.04898	2.97813	0.152086	0.764566	UP
Cenpp	1.04714	1.72702	0.0519865	0.702871	UP
Chst7	1.04508	3.36494	0.0133144	0.598335	UP
Bnip3l-ps	1.04456	1.67153	0.119853	0.751937	UP
Abcc1	1.04375	4.39932	0.0126736	0.588946	UP
Smim3	1.04326	5.69071	0.112351	0.751937	UP
Fcho1	1.04181	4.30449	0.112923	0.751937	UP
Iglc3	1.04122	3.53002	0.325214	0.823178	UP
Cdca3	1.04063	3.99673	0.0255755	0.656958	UP
Ccdc73	1.03995	1.722	0.10492	0.751937	UP
Gm44170	1.03833	0.593416	0.353274	0.823916	UP
S100a6	1.03808	9.59406	0.0703504	0.721942	UP
Syngr1	1.03779	2.65114	0.414428	0.842413	UP
Ctps	1.03708	2.74559	0.0168621	0.629367	UP
Ccdc170	1.03703	2.60132	0.157102	0.766085	UP
St6galnac6	1.03642	4.00225	0.04506	0.69667	UP
Elp5	1.03484	5.99401	0.0438953	0.694714	UP
Spire1	1.03436	3.98435	0.102778	0.751154	UP
Coro2a	1.03384	5.85906	0.0980768	0.74763	UP
Hmgn3	1.03344	4.14288	0.0657524	0.721442	UP
Tcrg-C4	1.03259	0.724188	0.0608912	0.716287	UP
Mpzl3	1.03223	2.67047	0.0323858	0.680839	UP
Fem1c	1.02976	5.27011	0.111054	0.751937	UP
Spsb1	1.02976	2.82838	0.0765817	0.732296	UP
Bcar3	1.029	2.65535	0.108268	0.751937	UP
Mmp25	1.02814	2.16649	0.092686	0.744477	UP
BC021614	1.02644	1.07355	0.0155823	0.617651	UP
Tnfrsf13c	1.02627	3.08898	0.102828	0.751154	UP
Zfp516	1.02583	3.37039	0.0759749	0.732296	UP
Dlgap5	1.0256	2.52933	0.0522202	0.702871	UP
C330027C09Rik	1.02527	2.20027	0.0252026	0.656958	UP
2700099C18Rik	1.02476	2.42658	0.110076	0.751937	UP
Ppp1r3d	1.02458	2.59188	0.105305	0.751937	UP
Gm14023	1.02424	2.01637	0.0624808	0.718368	UP
Nfil3	1.02378	6.62681	0.0673237	0.721942	UP
Cenpf	1.02301	2.50926	0.0227932	0.656958	UP
Gm6136	1.02276	2.38175	0.149211	0.762233	UP
Lhfp	1.02264	1.31443	0.149022	0.762233	UP
Gm37335	1.02236	0.584289	0.353484	0.823916	UP
Hmmr	1.02071	2.54863	0.0118119	0.588394	UP
Eya3	1.01951	3.79711	0.0729701	0.726773	UP
Arhgef40	1.01757	3.96011	0.0687493	0.721942	UP
Trerf1	1.01704	5.13689	0.0435525	0.694714	UP
Ubxn11	1.01687	2.95671	0.02747	0.669416	UP
Tmem198b	1.01599	3.02884	0.104761	0.751937	UP
Gpr85	1.01554	1.81324	0.100583	0.748151	UP
RP24-247M18.5	1.01548	2.82004	0.136804	0.758558	UP
Rai14	1.01509	2.01696	0.0172709	0.63189	UP
Col6a3	1.01189	0.665655	0.0780932	0.732296	UP
Foxp4	1.01163	2.53674	0.026643	0.664482	UP
Ccnb2	1.01158	4.67022	0.0167657	0.629118	UP
St6gal1	1.01042	4.60297	0.021768	0.656958	UP
Zwilch	1.01028	1.26661	0.0454717	0.69667	UP
Slc38a1	1.01006	3.94015	0.116049	0.751937	UP
Iglv3	1.00839	1.58478	0.389497	0.835065	UP
Gbp7	1.00733	4.65853	0.0443895	0.695435	UP
Poc1a	1.00395	2.61974	0.00532353	0.492469	UP
9330159M07Rik	1.00306	1.57669	0.0369614	0.680839	UP
Bcl2l11	1.00256	4.64071	0.0166611	0.62781	UP
Ahr	1.00093	3.98117	0.0629763	0.718368	UP
Nusap1	1.00035	3.44746	0.0523985	0.702871	UP
Gm42731	-1.00198	1.30452	0.0090511	0.549884	DOWN
Col4a2	-1.00442	2.18513	0.0349524	0.680839	DOWN
Bcdin3d	-1.00546	2.45653	0.0400573	0.691083	DOWN
Mx2	-1.00637	2.54278	0.0442292	0.695435	DOWN
0610040J01Rik	-1.00652	4.4489	0.0172899	0.63189	DOWN
Pcsk4	-1.00684	1.29759	0.00612576	0.504066	DOWN
Nmnat3	-1.02103	2.70405	0.0492045	0.702871	DOWN
4833421G17Rik	-1.02529	0.593771	0.00539977	0.492469	DOWN
Tle1	-1.03341	5.771	0.0232777	0.656958	DOWN
Phactr1	-1.03366	0.947138	0.0312892	0.680839	DOWN
A430033K04Rik	-1.03892	1.415	0.0204304	0.647307	DOWN
Slc17a5	-1.03943	3.09515	0.040425	0.691083	DOWN
Ccdc114	-1.04204	1.18181	0.0124736	0.588946	DOWN
2810405F17Rik	-1.04869	1.24566	0.0329457	0.680839	DOWN
Rgmb	-1.04947	3.12577	0.0469968	0.702871	DOWN
Anks6	-1.05137	1.55752	0.0328583	0.680839	DOWN
H6pd	-1.05354	3.4451	0.0495503	0.702871	DOWN
Zfp810	-1.055	3.5366	0.0433393	0.694714	DOWN
Stard13	-1.05798	1.23333	0.0466079	0.70141	DOWN
Mettl18	-1.07504	2.28758	0.029064	0.676655	DOWN
Bbs4	-1.08619	2.36693	0.0327921	0.680839	DOWN
Laptm4b	-1.08756	3.54781	0.0231752	0.656958	DOWN
Trip6	-1.10066	3.21646	0.0304157	0.680839	DOWN
Fgfrl1	-1.10155	2.10722	0.0206905	0.647307	DOWN
Stamos	-1.10341	0.929	0.0403235	0.691083	DOWN
C730034F03Rik	-1.10389	1.26976	0.0289678	0.676655	DOWN
Fam84b	-1.10438	1.60482	0.0494709	0.702871	DOWN
St14	-1.10995	2.07766	0.0448856	0.69667	DOWN
Gadd45g	-1.1102	8.20356	0.00371276	0.450902	DOWN
Slc12a7	-1.11286	3.79111	0.0384818	0.682748	DOWN
9430076C15Rik	-1.11405	4.66131	0.0300565	0.678109	DOWN
Gm45222	-1.11863	3.12467	0.0149348	0.616561	DOWN
Amigo1	-1.11866	1.32979	0.0106754	0.574342	DOWN
Sap30	-1.13375	6.13643	0.00904151	0.549884	DOWN
Ermap	-1.13928	0.883508	0.0152389	0.616561	DOWN
Gm37842	-1.15332	0.871984	0.0315558	0.680839	DOWN
Pelo	-1.15907	2.24	0.042255	0.694714	DOWN
Mtus1	-1.1747	4.13296	0.0221908	0.656958	DOWN
Msrb2	-1.17662	3.5839	0.0394636	0.690207	DOWN
Ccdc126	-1.19316	1.89973	0.0269654	0.666715	DOWN
Syt3	-1.2001	1.27535	0.00125428	0.345148	DOWN
Gm19412	-1.20053	1.21065	0.0101426	0.571275	DOWN
Pcyox1	-1.20098	4.96826	0.0323682	0.680839	DOWN
Ccdc137	-1.20196	3.33826	0.0113143	0.588394	DOWN
Cd81	-1.20294	9.09298	0.0482086	0.702871	DOWN
Nr3c2	-1.20456	0.821597	0.0205879	0.647307	DOWN
Gm42934	-1.21656	1.41945	0.0318589	0.680839	DOWN
Fam135a	-1.21902	1.4236	0.00828181	0.54167	DOWN
Plpp7	-1.22167	1.18639	0.0166861	0.62781	DOWN
1110019D14Rik	-1.22438	2.06892	0.0094702	0.556087	DOWN
Igip	-1.22923	1.17156	0.0422526	0.694714	DOWN
Fam212a	-1.23288	2.82641	0.0378954	0.680839	DOWN
Ralgps1	-1.23772	2.19597	0.0427529	0.694714	DOWN
Asb13	-1.24476	4.41877	0.0256529	0.656958	DOWN
Tmem38b	-1.25257	3.00839	0.0343466	0.680839	DOWN
Nrarp	-1.2579	1.65113	0.0498428	0.702871	DOWN
Gm38140	-1.26144	1.87928	0.00886684	0.549884	DOWN
Azin2	-1.26926	1.42417	0.0184443	0.644003	DOWN
Gm6297	-1.2715	1.38393	0.0339818	0.680839	DOWN
4930589O11Rik	-1.29226	1.16132	0.0426245	0.694714	DOWN
Prr5	-1.29866	3.2529	0.0431508	0.694714	DOWN
Gm29291	-1.29973	0.899246	0.008107	0.54167	DOWN
Gm44597	-1.30049	1.85751	0.0428991	0.694714	DOWN
2900093K20Rik	-1.30835	1.24064	0.0176284	0.633876	DOWN
Neurl1a	-1.32887	1.21458	0.0456784	0.697401	DOWN
Aoah	-1.34719	4.14549	0.0499041	0.702871	DOWN
mt-Atp8	-1.35268	10.0655	0.0381739	0.680839	DOWN
1700023H06Rik	-1.35977	3.30025	0.0451165	0.69667	DOWN
Ftx	-1.39488	2.26731	0.0252855	0.656958	DOWN
C1rl	-1.4011	1.82327	0.0283244	0.676655	DOWN
Acsl1	-1.42567	5.96743	0.00678707	0.527388	DOWN
Cd300ld5	-1.4315	1.08822	0.0271177	0.666715	DOWN
Otud1	-1.43519	4.2194	0.0239034	0.656958	DOWN
Scnn1a	-1.44234	2.2059	0.00439412	0.474363	DOWN
Sgce	-1.44302	1.35854	0.000359098	0.219112	DOWN
Gm42660	-1.44348	2.28324	0.0307142	0.680839	DOWN
Ccl3	-1.44416	9.32789	0.0157907	0.617651	DOWN
Hnmt	-1.44716	3.11831	0.0240699	0.656958	DOWN
Abca14	-1.44971	0.795952	0.00561712	0.502106	DOWN
Rhob	-1.45861	5.66483	0.0199813	0.647307	DOWN
Cmah	-1.45896	1.95842	0.0240464	0.656958	DOWN
Pex11a	-1.4648	2.38135	0.042226	0.694714	DOWN
Cdr2	-1.46538	2.15107	0.0500472	0.702871	DOWN
Gm44428	-1.4674	1.48814	0.00485221	0.490882	DOWN
Prtn3	-1.49567	0.907737	0.00127954	0.345328	DOWN
Ccdc141	-1.4985	1.11952	0.0502597	0.702871	DOWN
D8Ertd82e	-1.52547	1.88144	0.0257064	0.657129	DOWN
Gm14117	-1.53088	1.59021	0.0162743	0.622326	DOWN
Sephs2	-1.53729	5.06839	0.0453208	0.69667	DOWN
Cyr61	-1.53732	5.23941	0.019018	0.644003	DOWN
Gcnt1	-1.54339	4.44986	0.0508792	0.702871	DOWN
Slc12a2	-1.54511	2.63894	0.0175692	0.633876	DOWN
Itga6	-1.56134	3.86528	0.0394029	0.690207	DOWN
Klhl13	-1.56393	1.87281	0.0245746	0.656958	DOWN
Gm5129	-1.57523	0.965716	0.00372483	0.450902	DOWN
Rhbdf1	-1.58919	2.54657	0.0194505	0.645316	DOWN
Slc7a8	-1.59127	4.47725	0.041054	0.694714	DOWN
Pou6f1	-1.5951	1.44621	0.00829393	0.54167	DOWN
Arap3	-1.60304	3.75645	0.0391489	0.687629	DOWN
Dst	-1.60799	3.51304	0.0152273	0.616561	DOWN
Gm8818	-1.60941	3.42824	0.0210937	0.651108	DOWN
Hes1	-1.60965	3.90882	0.0386931	0.683903	DOWN
Pgpep1	-1.61891	3.3602	0.0481039	0.702871	DOWN
Psd3	-1.62114	2.056	0.0466678	0.70141	DOWN
C2	-1.62398	2.24458	0.0496587	0.702871	DOWN
Gsr	-1.62695	6.0731	0.0334591	0.680839	DOWN
Sh3bp5	-1.63654	3.67564	0.0279321	0.67492	DOWN
Matn2	-1.6374	2.59062	0.0115758	0.588394	DOWN
Siglech	-1.65626	2.77942	0.0254853	0.656958	DOWN
Hspa1a	-1.68107	10.1468	0.0437207	0.694714	DOWN
Ighv1-39	-1.68954	0.886753	0.0443616	0.695435	DOWN
RP23-296G24.1	-1.71208	1.55764	0.00824961	0.54167	DOWN
Rny3	-1.72237	1.3693	0.0359814	0.680839	DOWN
Snx29	-1.74559	3.84327	0.0292924	0.676655	DOWN
Gm16104	-1.7472	0.955893	0.00074547	0.282434	DOWN
Cdk6	-1.7474	3.72538	0.0246065	0.656958	DOWN
Slc22a17	-1.74933	1.747	0.0384542	0.682748	DOWN
Arvcf	-1.75539	1.95276	0.0199791	0.647307	DOWN
Ltc4s	-1.75859	3.32788	0.0441405	0.695435	DOWN
Arhgef10l	-1.7716	4.44039	0.0256187	0.656958	DOWN
Qprt	-1.79604	2.71229	0.0200755	0.647307	DOWN
Trim47	-1.80357	4.93131	0.0253285	0.656958	DOWN
Dlc1	-1.82759	1.666	0.0330368	0.680839	DOWN
B3galnt1	-1.837	3.22145	0.019983	0.647307	DOWN
Ednrb	-1.83903	1.9988	0.0108971	0.574342	DOWN
Hspb1	-1.85125	5.35379	0.0330212	0.680839	DOWN
Trpv4	-1.86143	2.83308	0.013757	0.605221	DOWN
Ophn1	-1.89904	2.85534	0.0285244	0.676655	DOWN
F5	-1.91136	1.70705	0.0212025	0.651108	DOWN
Gstp2	-1.91969	2.07941	0.00569699	0.504066	DOWN
Gm8696	-1.92182	1.04549	0.0149873	0.616561	DOWN
Hpgd	-1.92519	7.05214	0.0508717	0.702871	DOWN
Hspa1b	-1.93409	10.6273	0.037565	0.680839	DOWN
Spaca6	-1.93835	2.86288	0.0377756	0.680839	DOWN
Tanc2	-1.93912	3.98656	0.0408638	0.694288	DOWN
Gm15523	-1.94653	2.10282	0.035323	0.680839	DOWN
Hs3st1	-1.95669	1.98883	0.0262922	0.664223	DOWN
Mir99ahg	-1.97602	1.92704	0.0290966	0.676655	DOWN
Ms4a14	-2.00821	2.33272	0.0215226	0.654521	DOWN
G530011O06Rik	-2.05342	4.26345	0.00588308	0.504066	DOWN
St3gal6	-2.07269	5.42054	0.0170118	0.629929	DOWN
Serpinb2	-2.09527	3.25929	0.0382035	0.680839	DOWN
Gjb2	-2.11395	2.03513	0.0442124	0.695435	DOWN
Gm15931	-2.14915	3.72619	0.0248891	0.656958	DOWN
Cd300ld2	-2.24755	1.56847	0.0048272	0.490882	DOWN
Agmo	-2.26091	2.48977	0.00924714	0.554876	DOWN
Crym	-2.26138	2.05671	0.0104574	0.574342	DOWN
Lyve1	-2.41448	2.26568	0.0425893	0.694714	DOWN
Ch25h	-2.45027	4.48192	0.0169964	0.629929	DOWN
Tstd1	-2.50075	2.54554	0.035179	0.680839	DOWN
Mtmr11	-2.57197	2.08364	0.00676094	0.527388	DOWN
Folr2	-2.57616	3.94951	0.0350078	0.680839	DOWN
Cbr2	-2.7646	3.82506	0.0396856	0.691083	DOWN
Cd209g	-2.81229	1.82154	0.014404	0.616561	DOWN
Itga9	-2.84901	3.58819	0.0230053	0.656958	DOWN
Padi4	-2.86569	2.56347	0.0251754	0.656958	DOWN
Fcna	-3.04929	4.63769	0.0242434	0.656958	DOWN
Lilra5	-3.18213	5.63573	0.0331958	0.680839	DOWN
Ifnb1	-3.18622	2.00766	0.0298046	0.676655	DOWN
Slpi	-3.31145	5.89622	0.0131342	0.598335	DOWN
Srpk3	-3.49429	3.09903	0.00726861	0.528155	DOWN
Ighv1-9	-3.57802	3.39682	0.0225486	0.656958	DOWN
Mmp13	-3.71539	5.22545	0.00841518	0.54167	DOWN
Cd209f	-3.76263	2.47807	0.00528894	0.492469	DOWN
Igkv4-58	-3.80719	1.63165	0.0366785	0.680839	DOWN
Prg4	-4.02879	2.84902	0.00190993	0.397379	DOWN
Alox15	-4.45476	3.42879	0.0154888	0.617651	DOWN
Igkv6-15	-5.21544	4.94578	0.0129431	0.59554	DOWN

## Sheet: Cd11cLO Mf RAS vs Sham
ID	log2FC	AveExpr	P.Value	adj.P.Val	Direction		UP	241
Il23a	3.33725	2.61539	0.0506783	0.72361	UP		DOWN	66
Ccl8	3.32506	5.84069	0.00469507	0.72361	UP		ALL	307
Mgp	3.29216	3.18318	0.034617	0.72361	UP
Acod1	3.06748	5.23102	0.0484395	0.72361	UP
Mrgpra2b	3.03271	3.05661	0.0101918	0.72361	UP
Asprv1	2.89576	3.23509	0.00381965	0.72361	UP
Cd3g	2.78895	1.79547	0.000308235	0.684619	UP
Stfa2l1	2.7449	2.79935	0.0225911	0.72361	UP
Arg2	2.65113	4.36914	0.0466047	0.72361	UP
Mrgpra2a	2.63792	1.98164	0.0239448	0.72361	UP
Cxcr2	2.61403	4.45565	0.0104246	0.72361	UP
S100a9	2.58168	9.49549	0.0125006	0.72361	UP
Igkc	2.5538	7.93072	0.033106	0.72361	UP
Vcam1	2.55251	4.19264	0.017936	0.72361	UP
Apod	2.49131	1.95436	0.0160919	0.72361	UP
Inhba	2.49053	2.18215	0.0183139	0.72361	UP
Il1b	2.48166	11.4459	0.00213964	0.72361	UP
Il1f9	2.46999	3.99102	0.028473	0.72361	UP
Steap4	2.46837	2.52341	0.0010613	0.684619	UP
S100a8	2.45154	9.38279	0.0147587	0.72361	UP
Clec4n	2.44346	6.62957	0.0275289	0.72361	UP
H2-Q10	2.44008	4.41684	0.00965032	0.72361	UP
Cd83	2.43018	8.27666	0.0351433	0.72361	UP
Il1rn	2.38774	6.90807	0.0184785	0.72361	UP
Hdc	2.36415	5.76471	0.0407775	0.72361	UP
Ms4a7	2.35804	6.05391	0.0234449	0.72361	UP
Lck	2.31423	1.92775	0.00279199	0.72361	UP
Nkg7	2.29117	2.54472	0.000962508	0.684619	UP
Il1bos	2.26069	2.55785	0.00353871	0.72361	UP
Hpgds	2.25679	3.58888	0.0244892	0.72361	UP
Flrt3	2.25553	1.71054	0.00736832	0.72361	UP
Cd101	2.22772	2.88921	0.00370015	0.72361	UP
Ccl12	2.21029	6.99528	0.0509621	0.72361	UP
Ctgf	2.18255	1.687	0.0390458	0.72361	UP
Gimap3	2.1584	1.82497	0.00105171	0.684619	UP
Hcar2	2.15835	6.28352	0.0316632	0.72361	UP
Gimap4	2.11802	2.3744	0.000291841	0.684619	UP
Scimp	2.11171	4.74204	0.0148428	0.72361	UP
Gm5483	2.1103	3.06888	0.011828	0.72361	UP
Lat	2.10168	1.42013	0.00117087	0.684664	UP
Iigp1	2.08464	3.17028	0.011476	0.72361	UP
Trac	2.06857	1.77409	0.0107551	0.72361	UP
Mucl1	2.05551	2.98459	0.0184847	0.72361	UP
Mxra8	2.04489	1.71749	0.0179216	0.72361	UP
Egfl7	2.04017	1.56623	0.0443766	0.72361	UP
Bgn	2.03097	2.06921	0.0296226	0.72361	UP
Slamf7	2.01953	5.71874	0.017567	0.72361	UP
Iglc2	2.00572	2.63698	0.0115681	0.72361	UP
Serpinf1	1.94765	4.20859	0.0176343	0.72361	UP
Sparcl1	1.93559	1.32771	0.0281403	0.72361	UP
Ptgs2os2	1.90986	2.5529	0.0078032	0.72361	UP
Ltf	1.90985	2.53503	0.00759073	0.72361	UP
Ccnd2	1.89506	4.17615	0.0101509	0.72361	UP
Trbc1	1.88779	1.56893	0.00643477	0.72361	UP
Scin	1.88048	1.24874	0.00915524	0.72361	UP
Dhrs9	1.86369	1.92321	0.0164203	0.72361	UP
Blnk	1.85434	4.53376	0.0471696	0.72361	UP
Zmynd15	1.84712	3.56706	0.0441276	0.72361	UP
Cxcl16	1.8468	6.58914	0.0483294	0.72361	UP
Cxcr3	1.83741	2.38074	0.00195482	0.72361	UP
Ralgds	1.83553	4.2626	0.0472112	0.72361	UP
Slc25a33	1.81838	4.1859	0.0364876	0.72361	UP
Cd4	1.81433	2.148	0.0508382	0.72361	UP
Bcl2a1a	1.7997	5.8126	0.0183733	0.72361	UP
Fhl2	1.79364	2.12508	0.00307435	0.72361	UP
Tagln	1.78928	2.27457	0.0349075	0.72361	UP
Cttnbp2nl	1.78603	4.19549	0.0178021	0.72361	UP
Il2rb	1.74539	1.5047	0.000116572	0.545326	UP
Camkk1	1.72496	2.59208	0.0066166	0.72361	UP
Cp	1.71325	3.37709	0.0104399	0.72361	UP
St3gal6	1.70571	5.00981	0.0461961	0.72361	UP
9430076C15Rik	1.69141	3.361	0.0202593	0.72361	UP
Tmem171	1.68716	1.47257	0.0109201	0.72361	UP
Gm15725	1.67909	1.82844	0.00867585	0.72361	UP
Cxcr6	1.65217	1.5514	0.0366931	0.72361	UP
H2-Ab1	1.63603	12.4751	0.00889558	0.72361	UP
Maged2	1.63106	2.30425	0.000481182	0.684619	UP
Cd3e	1.62812	1.56955	0.0163676	0.72361	UP
Slamf9	1.62193	5.59661	0.0475686	0.72361	UP
Olfml3	1.61708	2.35732	0.023093	0.72361	UP
H2-Eb1	1.61575	11.3027	0.0277772	0.72361	UP
P2ry13	1.61102	4.27153	0.0244876	0.72361	UP
Klrk1	1.60782	4.0189	0.0122677	0.72361	UP
Rasip1	1.60401	1.66493	0.0461411	0.72361	UP
Bcl2a1d	1.60296	6.40847	0.0221427	0.72361	UP
Gm15523	1.59054	1.66627	0.0420743	0.72361	UP
Ramp2	1.58617	1.8472	0.0471754	0.72361	UP
Rbpsuh-rs3	1.58463	1.92778	0.021228	0.72361	UP
Rabgef1	1.57705	5.76425	0.0471362	0.72361	UP
Cd274	1.57632	4.2409	0.0087939	0.72361	UP
Ccr7	1.57619	1.62171	0.0159859	0.72361	UP
Synpo	1.57131	1.17797	0.00258183	0.72361	UP
Klrd1	1.56697	2.23429	0.000409107	0.684619	UP
Rnf180	1.5608	2.5344	0.0158025	0.72361	UP
Mmp14	1.55349	4.02117	0.0350697	0.72361	UP
Pxdc1	1.55274	2.1095	0.0321997	0.72361	UP
Pald1	1.52822	2.64703	0.0491273	0.72361	UP
Pydc3	1.52658	3.07295	0.000165002	0.578909	UP
Arl5b	1.52402	3.48014	0.0332683	0.72361	UP
H2-Aa	1.51919	11.9595	0.016864	0.72361	UP
Serpinb6b	1.51913	0.906376	0.0016574	0.72361	UP
Klra17	1.50872	2.09303	0.0259555	0.72361	UP
Cdk1	1.49934	1.45477	0.00106783	0.684619	UP
P3h3	1.49775	1.56958	0.0102807	0.72361	UP
Fblim1	1.48948	2.0769	0.0165341	0.72361	UP
Ctsw	1.48714	1.47303	0.0108057	0.72361	UP
Gbp6	1.47206	3.02729	0.0178005	0.72361	UP
2700099C18Rik	1.4718	1.63047	0.0026384	0.72361	UP
1810011H11Rik	1.46033	3.79051	0.0106286	0.72361	UP
Ctla4	1.45812	0.871516	2.61458e-05	0.183465	UP
Slc43a3	1.45175	2.54331	0.00424308	0.72361	UP
Rab7b	1.44378	5.9333	0.0392855	0.72361	UP
Cdc42ep1	1.43081	0.980443	0.0346292	0.72361	UP
Slfn4	1.42708	5.54037	0.0102268	0.72361	UP
Adam22	1.42528	1.31372	0.0170983	0.72361	UP
Ppp1r3b	1.41978	3.41314	0.037385	0.72361	UP
Lhfp	1.41632	0.999365	0.0358305	0.72361	UP
Ccl5	1.41287	4.11037	0.00848282	0.72361	UP
Gpx8	1.41143	1.05389	0.0410218	0.72361	UP
Bcl2a1b	1.41108	7.87939	0.0263471	0.72361	UP
Rgs16	1.40325	0.840164	0.00221181	0.72361	UP
Gbp4	1.40034	3.02214	0.00225282	0.72361	UP
Il33	1.39943	1.08178	0.0383536	0.72361	UP
Ctla2a	1.39384	1.25095	0.00355288	0.72361	UP
Nfkbie	1.39313	6.36234	0.0142116	0.72361	UP
Tnfaip6	1.3812	3.23662	0.049266	0.72361	UP
Tgif2	1.37393	1.64682	0.0218087	0.72361	UP
Skil	1.36961	5.77394	0.0341873	0.72361	UP
Gm43814	1.36368	2.13762	0.0275763	0.72361	UP
Rny1	1.35351	0.811739	0.0304436	0.72361	UP
Zfp667	1.35058	1.53301	0.0281866	0.72361	UP
Sh3pxd2b	1.34301	2.72835	0.0204107	0.72361	UP
F2r	1.32509	2.18787	0.00632014	0.72361	UP
Cd6	1.32428	1.06114	0.0302741	0.72361	UP
Hepacam2	1.32312	2.06707	0.0131822	0.72361	UP
H2-DMb1	1.31895	8.9275	0.014283	0.72361	UP
Mgat4a	1.31569	3.16806	0.00825015	0.72361	UP
Ccr5	1.31543	5.67409	0.0441479	0.72361	UP
Ets1	1.31313	2.86648	0.00462226	0.72361	UP
Cdh11	1.30651	0.78488	0.00392225	0.72361	UP
Serpinb9	1.30388	2.47591	0.0396539	0.72361	UP
Dkk3	1.30198	0.782295	0.0245895	0.72361	UP
Gm28809	1.29876	1.78137	0.0343169	0.72361	UP
Gimap7	1.28408	1.06092	0.048816	0.72361	UP
Gbp8	1.28236	1.66369	0.0347793	0.72361	UP
Ptgs2	1.2813	7.19274	0.0426751	0.72361	UP
Rasd1	1.28093	1.154	0.0404518	0.72361	UP
Gbp2b	1.27088	2.80553	0.0161158	0.72361	UP
Igfbp2	1.27044	0.764272	0.0500746	0.72361	UP
Gm4724	1.26004	2.6438	0.00476091	0.72361	UP
Egln3	1.25048	2.07015	0.021284	0.72361	UP
Tgtp1	1.2434	2.33287	0.00562827	0.72361	UP
Gm16712	1.24337	2.67244	0.0144506	0.72361	UP
Cd5	1.2313	0.741904	0.00422372	0.72361	UP
Gm45140	1.22788	3.29153	0.0010637	0.684619	UP
Dgat1	1.22688	6.88876	0.0506377	0.72361	UP
Dst	1.2252	2.57828	0.0330125	0.72361	UP
Gpr171	1.22242	2.18291	0.0283857	0.72361	UP
Csf3r	1.22044	7.77405	0.020762	0.72361	UP
Abca1	1.21797	3.60209	0.0458069	0.72361	UP
Nek6	1.21441	4.10452	0.0259599	0.72361	UP
Slc15a3	1.21424	4.35461	0.0153101	0.72361	UP
4833411C07Rik	1.20983	1.05754	0.0348189	0.72361	UP
Gm19705	1.19809	1.31212	0.00582819	0.72361	UP
Ndnf	1.19223	1.49443	0.00746291	0.72361	UP
Oas1g	1.19114	4.60151	0.00391164	0.72361	UP
Card11	1.18482	1.86911	0.00701957	0.72361	UP
Snx24	1.1847	2.84322	0.0121359	0.72361	UP
Ciita	1.1844	4.87171	0.0261981	0.72361	UP
Cd226	1.183	1.97231	0.0136053	0.72361	UP
Ell2	1.18115	4.19361	0.0165152	0.72361	UP
Rsad2	1.17896	4.63228	0.0198244	0.72361	UP
Cd8b1	1.17579	0.710187	0.000889025	0.684619	UP
B9d1	1.17048	1.06687	0.0181099	0.72361	UP
F830016B08Rik	1.16969	1.46379	0.0270145	0.72361	UP
Actn1	1.16701	2.15241	0.020807	0.72361	UP
Tcf7	1.16193	1.10548	0.0116777	0.72361	UP
Arid5a	1.15885	6.92807	0.0157527	0.72361	UP
Atp1b2	1.15767	0.699828	0.00169433	0.72361	UP
Mylpf	1.15171	1.5215	0.0234765	0.72361	UP
Serpina3g	1.14982	4.17845	0.0319655	0.72361	UP
Gm44860	1.14779	2.64377	0.0168539	0.72361	UP
Tgtp2	1.14299	5.28143	0.0406776	0.72361	UP
Siglec1	1.1423	3.50104	0.0227371	0.72361	UP
Gm16556	1.1422	2.9632	0.0283854	0.72361	UP
Cyp1b1	1.14007	0.689771	0.0205447	0.72361	UP
Speg	1.13722	0.785346	0.0101266	0.72361	UP
Mzb1	1.13694	1.81401	0.0232801	0.72361	UP
Efemp2	1.1353	2.5497	0.0281827	0.72361	UP
Tnfrsf23	1.13192	3.1563	0.0134056	0.72361	UP
Slc25a53	1.1319	1.75849	0.00107156	0.684619	UP
Cd33	1.12938	5.72306	0.0301686	0.72361	UP
Gm2564	1.12918	0.683551	0.0312575	0.72361	UP
Xlr	1.11584	3.18551	0.0184218	0.72361	UP
Slc9a4	1.11413	0.674951	0.00617225	0.72361	UP
Clec7a	1.11345	9.33528	0.0141539	0.72361	UP
Coq10b	1.10879	6.48146	0.0105589	0.72361	UP
Dusp8	1.10666	1.68905	0.0365538	0.72361	UP
Sdc1	1.10614	2.09051	0.0261425	0.72361	UP
Mmp9	1.10445	7.77559	0.0354702	0.72361	UP
Skap1	1.1022	1.09184	0.0352312	0.72361	UP
C5ar2	1.09978	2.53771	0.0326642	0.72361	UP
2510009E07Rik	1.09961	2.83613	0.0336628	0.72361	UP
Ldb2	1.09799	0.665729	0.0396205	0.72361	UP
Pydc4	1.09072	6.05605	0.00737018	0.72361	UP
Tnfrsf4	1.08473	1.41295	0.0212865	0.72361	UP
Impact	1.08308	4.20941	0.0392854	0.72361	UP
Gm29094	1.08089	2.95696	0.0370124	0.72361	UP
Tnfrsf9	1.07614	0.653244	0.000478128	0.684619	UP
Il1rl2	1.07591	1.91393	0.0240137	0.72361	UP
Mxd1	1.07013	7.27598	0.0165205	0.72361	UP
Bco2	1.06955	3.06591	0.0119852	0.72361	UP
Aplnr	1.06936	1.93737	0.0130894	0.72361	UP
Gm33370	1.06683	1.37494	0.023771	0.72361	UP
A230050P20Rik	1.06645	2.50667	0.0102254	0.72361	UP
Nes	1.05488	1.0465	0.0308928	0.72361	UP
Tgfb1i1	1.0526	1.24372	0.0267552	0.72361	UP
Tlr3	1.05042	2.39007	0.0281751	0.72361	UP
Tmem88	1.04947	2.84096	0.0216458	0.72361	UP
Gbgt1	1.0473	1.48399	0.04733	0.72361	UP
Bend6	1.04412	1.69551	0.0450288	0.72361	UP
4930486L24Rik	1.04315	0.767919	0.00601607	0.72361	UP
E230032D23Rik	1.04055	3.08689	0.0369972	0.72361	UP
Ust	1.03705	1.90656	0.0348313	0.72361	UP
Ighv1-64	1.03315	0.886505	0.0491452	0.72361	UP
Prpf40b	1.0286	1.97655	0.0302452	0.72361	UP
Abcb1b	1.02809	3.61004	0.0275362	0.72361	UP
Il1rap	1.02747	4.0595	0.0361216	0.72361	UP
Mmp23	1.02268	0.754563	0.0415516	0.72361	UP
Car13	1.01977	1.1383	0.00242851	0.72361	UP
Zfp119b	1.01693	2.42592	0.0402146	0.72361	UP
Pon3	1.01507	3.96118	0.0471687	0.72361	UP
Ltb	1.01255	5.17704	0.00182899	0.72361	UP
Olr1	1.01243	3.95514	0.0508612	0.72361	UP
Il18bp	1.01083	3.52539	0.0434622	0.72361	UP
Btg2	1.00645	9.95371	0.0164228	0.72361	UP
Gpm6b	1.00427	0.612173	0.0144515	0.72361	UP
Angptl2	1.00272	1.66179	0.00763619	0.72361	UP
Sh2d2a	1.00225	0.860046	0.00987729	0.72361	UP
Tbx21	1.00157	0.610632	0.00295119	0.72361	UP
Cxcl9	1.00027	3.98988	0.0479215	0.72361	UP
Galns	-1.00598	4.69495	0.00107322	0.684619	DOWN
Gm8752	-1.00661	0.928499	0.00984112	0.72361	DOWN
E130215H24Rik	-1.0093	1.89312	0.039805	0.72361	DOWN
Hist1h2ag	-1.01273	1.02548	0.00940092	0.72361	DOWN
Tcaim	-1.02058	1.86093	0.0384007	0.72361	DOWN
Atp11a	-1.02979	4.53299	0.0379054	0.72361	DOWN
Coasy	-1.03855	4.50392	0.0233138	0.72361	DOWN
Hexim2	-1.04158	0.758681	0.0197005	0.72361	DOWN
Gal3st1	-1.04184	1.00902	0.0318089	0.72361	DOWN
Tesk2	-1.04496	3.31866	0.0150515	0.72361	DOWN
Kyat1	-1.05074	2.52013	0.0201696	0.72361	DOWN
Maob	-1.05244	1.48763	0.0220944	0.72361	DOWN
Gm37352	-1.06313	5.46138	0.0464942	0.72361	DOWN
BC037032	-1.06461	1.96845	0.00150649	0.72361	DOWN
Gm14306	-1.06465	1.75816	0.0376099	0.72361	DOWN
1700113A16Rik	-1.07298	1.76235	0.0336008	0.72361	DOWN
4930589O11Rik	-1.10093	1.66518	0.0493852	0.72361	DOWN
Mterf2	-1.10589	0.682971	0.00154894	0.72361	DOWN
Gm22748	-1.10939	0.961211	0.050519	0.72361	DOWN
Bphl	-1.10958	4.55025	0.0494461	0.72361	DOWN
2610306O10Rik	-1.11843	0.646588	0.00609752	0.72361	DOWN
Ttc30b	-1.11907	1.10116	0.00515629	0.72361	DOWN
Pdk4	-1.14045	0.822083	0.0238668	0.72361	DOWN
Gm14117	-1.14143	1.33118	0.0218306	0.72361	DOWN
Gm37472	-1.15411	3.38988	0.0354919	0.72361	DOWN
Gm15879	-1.15445	1.13073	0.0291234	0.72361	DOWN
Hlf	-1.16759	0.669843	0.00934742	0.72361	DOWN
Zmiz1os1	-1.17731	1.18104	0.00489697	0.72361	DOWN
Tssk6	-1.1811	1.46092	0.00987715	0.72361	DOWN
Gm10226	-1.18618	1.17086	0.0344016	0.72361	DOWN
Prkcz	-1.20907	1.79586	0.0332992	0.72361	DOWN
Hist1h2ab	-1.22554	1.05629	0.020491	0.72361	DOWN
Cisd1	-1.23127	5.58074	0.00419086	0.72361	DOWN
Gm11336	-1.23519	1.16601	0.0410941	0.72361	DOWN
1810044D09Rik	-1.23549	1.5694	0.004483	0.72361	DOWN
Ptges	-1.25034	1.74228	0.001017	0.684619	DOWN
Gm44702	-1.25375	1.45504	0.0277779	0.72361	DOWN
9330020H09Rik	-1.25492	1.36669	0.00324436	0.72361	DOWN
Pllp	-1.27266	1.12684	0.0482162	0.72361	DOWN
1810021B22Rik	-1.27717	0.85024	0.00453218	0.72361	DOWN
Nr1d1	-1.27725	1.91334	0.0267912	0.72361	DOWN
Myo15b	-1.27821	1.22372	0.050913	0.72361	DOWN
Gm7461	-1.28547	1.45951	0.0092807	0.72361	DOWN
Cfap126	-1.29655	1.84516	0.00242137	0.72361	DOWN
A630081D01Rik	-1.30388	1.69022	0.0227201	0.72361	DOWN
Dyrk3	-1.30547	2.68756	0.00476239	0.72361	DOWN
Gm10163	-1.33587	1.44674	0.0226946	0.72361	DOWN
Hist1h2ae	-1.34334	2.93981	0.0496476	0.72361	DOWN
Hist1h2ap	-1.38423	6.43414	0.0455405	0.72361	DOWN
mt-Ts1	-1.39036	0.61994	0.0270577	0.72361	DOWN
Pxmp2	-1.40394	1.54753	0.042079	0.72361	DOWN
Hist1h2bg	-1.4356	4.28748	0.00166853	0.72361	DOWN
Gm20658	-1.50152	2.55382	0.0481795	0.72361	DOWN
Selenbp2	-1.5111	0.93975	0.0430381	0.72361	DOWN
BC089597	-1.54682	0.744508	0.0497924	0.72361	DOWN
RP23-394G23.2	-1.61535	2.42228	0.0425872	0.72361	DOWN
Acnat2	-1.64317	1.45373	0.0277729	0.72361	DOWN
BC025446	-1.64656	0.903776	0.0491281	0.72361	DOWN
Snora31	-1.67771	1.1114	0.0045784	0.72361	DOWN
Gpm6a	-1.7234	1.04217	0.0425052	0.72361	DOWN
I830127L07Rik	-1.75824	6.93033	0.0375895	0.72361	DOWN
Hal	-1.79389	2.81164	0.0145305	0.72361	DOWN
Gm12854	-1.84782	1.07552	0.00751788	0.72361	DOWN
Gm24497	-1.90808	1.18342	0.0455134	0.72361	DOWN
Gm25099	-1.94496	0.857626	1.9423e-05	0.183465	DOWN
Cyp4a12a	-2.39516	1.28043	0.0442395	0.72361	DOWN
