# Supplementary material for: Kidney-resident macrophages promote a proangiogenic environment in the normal and chronically ischemic mouse kidney
Source: Sci Rep. 2018 Sep 17;8:13948. doi: 10.1038/s41598-018-31887-4 (PMC6141464; doi:10.1038/s41598-018-31887-4)
Supplement: Supplementary file 3 — Supplementary Information 3 [file 41598_2018_31887_MOESM3_ESM.xlsx]

## Sheet: KRM_RAS_upregulated_CC
Category	Term	Count	%	PValue	Genes	List Total	Pop Hits	Pop Total	Fold Enrichment	Bonferroni	Benjamini	FDR
GOTERM_CC_DIRECT	GO:0070062~extracellular exosome	393	26.572	2.45514e-50	LDHB, LTBP3, LTBP4, PGAM1, PGAM2, FSTL1, OGN, BHLHB9, TMEM52B, AIF1L, GUCA2A, FAS, RAB27B, PTPRF, C4B, CRYAB, PTPRG, SERPING1, COLEC12, PLAUR, ST13, NME2, GGACT, F3, WFDC2, SH3GL2, TPPP3, ACADSB, GNAI1, PTH1R, SERPINH1, PROCR, UPK1A, TUBB4B, SPP1, KIF3A, IL1RN, UPK3A, TINAGL1, GAS6, SYNE2, HEBP2, CDC42BPA, TGFBR3, FGF9, CYP2J6, MTHFD1, ACTA2, ARHGEF18, AA986860, NECTIN2, SERPINB9, CLIC5, GNB4, EP…	1393	2674	19662	2.07447	1.52709e-47	1.52709e-47	3.64392e-47
GOTERM_CC_DIRECT	GO:0016020~membrane	695	46.9912	4.01035e-30	LDHB, HRAS, PEAR1, PTGS2, OSMR, SLC9A4, PGAM1, L1CAM, SGMS1, SERPINE2, TMEM52B, AIF1L, FAS, RAB27B, KLRD1, HIGD1A, PTPRK, MAGI3, ARC, PTPRF, PTPRG, PDPN, LRRC1, CCDC136, COLEC12, GEM, LHFP, PLAUR, PTRF, F3, BACE1, HSD11B1, CD164L2, CD226, UNC13B, SH3GL2, GRB14, IL1R1, EMCN, CYP1B1, GNAI1, ARHGEF25, ARHGEF28, ERBB2, PTH1R, CACNB3, CHCHD6, KCNJ1, DUSP18, RILPL1, CDC42EP2, CDC42EP1, PROCR, TMEM125, …	1393	6998	19662	1.4018	2.49444e-27	1.24722e-27	5.95217e-27
GOTERM_CC_DIRECT	GO:0016324~apical plasma membrane	88	5.94997	4.72319e-28	CASR, OCLN, CLDN4, HIP1R, SLC9A4, OSMR, ATP1B2, SLC5A1, ANO1, LMO7, GJA1, ENPEP, JAG1, AQP6, AQP1, AMOTL2, AQP2, EPCAM, TRPV5, STK39, FAS, RAB27B, GPIHBP1, ATP6V0D2, CIB1, EGFR, ATP4A, PDPN, ARHGEF18, PFKM, SLC9A3R2, SLC26A4, IGSF5, ATP6V1A, RHCG, CD34, CLDN1, CD300LG, PDGFRB, STC1, CAR4, EMP2, SHROOM3, MAL2, PKHD1, ERBB2, PTH1R, CLCNKA, CACNB3, UMOD, RDX, ATP6V1B1, C1QTNF5, PTK2, SORBS2, UPK1A, …	1393	328	19662	3.78691	2.93783e-25	9.79276e-26	7.01017e-25
GOTERM_CC_DIRECT	GO:0009986~cell surface	123	8.31643	2.97392e-25	MPZL1, CASR, CD209A, OCLN, PDGFA, L1CAM, LPAR1, TGFB2, IL17RB, SLC2A4, ANK3, PDGFC, FAS, SLC4A1, IL1A, EGFR, PTPRK, CRYAB, NCAM1, IGSF5, CD38, CCR7, THBD, CD59B, CD40LG, CD34, F3, BACE1, VEGFA, PDGFRA, PDGFRB, CAR4, CD226, EMP2, FGFR2, PAM, IL1R1, ACHE, CAV1, CLU, KLRK1, ABCA1, CX3CL1, EPHB6, FOLR2, PROCR, ITGB8, DMD, TEK, HEG1, AGRN, ENTPD2, PLAT, MUC1, BMP2, HAVCR1, CKAP4, LGALS1, MET, ITGA1, I…	1393	629	19662	2.76014	1.84978e-22	4.62444e-23	4.41389e-22
GOTERM_CC_DIRECT	GO:0005615~extracellular space	214	14.4692	5.01654e-24	S100A4, ALAD, LTBP1, LTBP4, FAM20C, EDN1, FSTL3, FSTL1, OGN, SERPINE2, CTGF, SOSTDC1, PPP1R1A, FAS, C4B, PTPRG, SERPING1, PRELP, VEGFB, TACSTD2, CD40LG, F3, VEGFA, STC1, LAMC2, OLFM4, IL1R1, SERPINH1, LIF, AGRN, LAMB1, OLFM1, SPP1, BMP4, COL18A1, PLAT, BMP2, BMP1, CFB, LGALS1, IL1RN, S100A11, SERPINA1F, TINAGL1, MCAM, ECM1, GAS6, SFRP1, LAMA5, SFRP2, TGFBR3, AREG, BMP6, IGHG3, PXDN, FGF9, ANPEP, …	1393	1504	19662	2.00836	3.12029e-21	6.24057e-22	7.44556e-21
GOTERM_CC_DIRECT	GO:0005576~extracellular region	238	16.092	5.89612e-24	LYPD2, RARRES2, LTBP1, WFDC15B, LTBP3, EFNA1, LTBP4, FST, FAM20C, EDN1, FSTL3, FSTL1, CFP, C1RA, OGN, SERPINE2, HTRA1, CTGF, SOSTDC1, PLA1A, FAS, GUCA2A, C4B, APOLD1, SERPING1, PRELP, PLAUR, VEGFB, CD34, CD40LG, VEGFA, STC1, ADAMTS1, LAMC2, PLA2G2D, WFDC2, OLFM4, IL1R1, ELN, LIF, LAMB3, EPHB6, LAMB2, AGRN, LAMB1, OLFM1, SPP1, BMP4, COL18A1, PLAT, BMP2, ST6GAL1, BMP1, CFB, LGALS1, IL1RN, CCDC80, S…	1393	1753	19662	1.91634	3.66738e-21	6.11231e-22	8.75103e-21
GOTERM_CC_DIRECT	GO:0031012~extracellular matrix	71	4.80054	5.88639e-20	RARRES2, PXDN, AEBP1, LTBP1, LTBP3, LTBP4, NPNT, MMP9, IGFBP7, MMP23, MMP3, MMP2, MMRN2, TGFB2, CFP, OGN, SERPINE2, HTRA1, ATP5O, LOXL1, SPON1, EGFL7, MGP, MFGE8, PRELP, BGN, F3, COL1A2, CTSD, ADAMTS1, COL1A1, TGFB1I1, FGFR2, TNC, COL3A1, CLU, VIM, DCN, TIMP3, PCOLCE, TIMP1, LAMB2, COL6A3, COL6A2, TGM2, COL6A1, AGRN, LAMB1, THBS1, PLEC, FN1, TUBB4B, COL18A1, COL4A2, COL4A1, CRIP2, CKAP4, LGALS1, …	1393	294	19662	3.40869	3.66134e-17	5.23048e-18	8.7366e-17
GOTERM_CC_DIRECT	GO:0005737~cytoplasm	623	42.1231	3.5012e-19	LDHB, LTBP1, PTGS2, PGAM1, VPRBP, CITED4, CCDC141, WDR72, BHLHB9, PPP1R1B, PPP1R1A, AIF1L, FAS, CCNA2, PLS3, CDCA3, ARC, CRYAB, LRRC1, MECOM, ST13, GRB10, NME2, PTRF, TAGLN, MAPK4, F3, EIF2S2, HSD11B1, HSD11B2, ADAMTS1, UNC13B, SH3GL2, GRB14, TPPP3, DBNDD2, GNAI1, ARHGEF25, CCDC92, ARHGEF28, ERBB2, RHPN2, PTH1R, SERPINH1, DUSP18, RILPL1, CDC42EP2, CDC42EP1, DUSP14, CASZ1, NPHP1, SPP1, TUBB4B, UNC…	1393	6631	19662	1.32613	2.17775e-16	2.72218e-17	5.19649e-16
GOTERM_CC_DIRECT	GO:0009897~external side of plasma membrane	69	4.66531	6.62127e-17	KLRC2, CD8A, IL6ST, OSMR, ANO1, L1CAM, ANPEP, IGHG2B, ENPEP, CXCL12, CXCL10, GPC4, SLC2A4, CXCR4, FAS, GPIHBP1, KLRD1, PDPN, CD3E, MFGE8, SPA17, NCAM1, CD83, CTSL, TNFRSF9, SDC1, CCR7, CD40LG, CD34, CD59A, PDGFRA, CD226, KLRC1, RTN4RL1, CXCL9, KLRK1, ABCA1, KIT, IL7R, CD24A, CDH5, LY6A, ICOS, ITGB6, CD2, TNFRSF18, HEG1, FASL, SCNN1G, SCNN1B, THBS1, SCNN1A, CD5, LY6C1, SELP, IL6, IL2RB, PLET1, CTL…	1393	317	19662	3.07232	6.90559e-14	7.66054e-15	1.66533e-13
GOTERM_CC_DIRECT	GO:0048471~perinuclear region of cytoplasm	110	7.43746	1.44567e-15	S100A4, SNCG, S100A6, LTBP1, TSPAN1, JAG2, PACSIN1, SLC2A4, CTGF, RAPGEF3, FAS, CIB1, EGFR, TWF1, MYO6, OPTN, BICD1, NME2, CD34, ATP9A, TMEM184A, RAB15, LAMC2, CAR4, GBP2, KALRN, COBL, PAM, FGFR1, ACHE, CAV1, OLFM4, CCL2, PKHD1, ERBB2, RHPN2, CLU, CX3CL1, ABCA1, SRC, VDR, PTK2, TRP53BP2, TEK, NDRG2, LAMB1, TRAF4, UNC45A, SPP1, ODC1, MYO1B, AK1, CKAP4, TPD52L1, ITGA3, 2810417H13RIK, CDKN1A, UACA, …	1393	692	19662	2.24369	8.97726e-13	8.9817e-14	2.14273e-12
GOTERM_CC_DIRECT	GO:0005925~focal adhesion	76	5.13861	1.48443e-15	ENAH, LIMA1, MPZL1, BCAR1, FERMT2, LMO7, GJA1, PDLIM1, L1CAM, TSPAN9, SDC4, RHOU, VCL, CTTN, PAK4, AIF1L, RRAS, AHNAK, EGFR, TWF1, EFNB2, NECTIN2, ACTN1, TLE2, PALLD, ARHGAP24, SLC9A3R2, PPP1CB, PLAUR, RND3, TNS2, SDC1, CD59B, RRAS2, IGF2R, EPB41L5, PDGFRB, TGFB1I1, PARVA, CAV1, LIMS2, TNC, VIM, AKAP12, FHL2, MME, CDH1, RDX, PTK2, CDC42EP1, SORBS1, PROCR, SORBS2, ITGB6, TEK, TGM2, YES1, AFAP1, EH…	1393	391	19662	2.74355	8.97726e-13	8.16014e-14	2.14273e-12
GOTERM_CC_DIRECT	GO:0005578~proteinaceous extracellular matrix	66	4.46247	3.69626e-15	PXDN, LTBP1, LTBP3, LTBP4, NPNT, MMP9, MMP3, MMP2, MMRN2, GPC4, OGN, GPC3, CTGF, EMID1, FGF1, LOXL1, SPON1, SPARCL1, SLIT2, PRELP, BGN, COL1A2, ADAMTS1, LAMC2, MFAP2, COL1A1, TNC, ELN, ADAMTSL5, COL3A1, DCN, TIMP3, TIMP1, SMOC2, LAMB3, LAMB2, CRISPLD2, COL6A3, COL6A2, TGM2, COL6A1, PTN, LAMB1, FN1, COL18A1, BMP4, COL4A4, COL4A3, COL4A2, BMP1, COL4A1, LGALS1, EFEMP1, NTN4, CCDC80, NID1, SPARC, ECM…	1393	316	19662	2.94804	2.27884e-12	1.89848e-13	5.44009e-12
GOTERM_CC_DIRECT	GO:0005886~plasma membrane	469	31.7106	1.04596e-14	HRAS, PEAR1, SLC9A4, SLC9A2, L1CAM, SGMS1, AIF1L, FAS, MAGI3, ARC, PTPRF, CRYAB, PDPN, GEM, NME7, PLAUR, PTRF, F3, BACE1, UNC13B, GRB14, EMCN, IL1R1, ARHGEF25, GNAI1, ERBB2, ARHGEF28, PTH1R, CACNB3, KCNJ1, RILPL1, CDC42EP2, CDC42EP1, UPK1A, SPHK1, GAS1, KCNK1, DCSTAMP, CAMK2N1, SYNE2, PKP2, RGS5, PKP4, AVPR1A, TGFBR3, TCAF1, SYTL2, CD200, LIMA1, MAPT, TRPV5, GUCY1A3, STRA6, GPIHBP1, ERRFI1, ARHGE…	1393	4874	19662	1.3582	6.49125e-12	4.99378e-13	1.54876e-11
GOTERM_CC_DIRECT	GO:0005604~basement membrane	33	2.23124	5.49608e-14	FGF9, TNC, NPNT, TIMP3, MMRN2, TGFB2, TIMP1, SMOC2, LAMB3, LAMB2, PTN, AGRN, LAMB1, LOXL1, FN1, COL18A1, COL4A4, COL4A3, COL4A2, COL4A1, EFEMP1, NTN4, CCDC80, NID1, SPARC, COL5A1, ANXA2, COL4A5, FBLN1, LAMA5, VEGFA, LAMC2, ADAMTS1	1393	97	19662	4.80196	3.41827e-11	2.4416e-12	8.15681e-11
GOTERM_CC_DIRECT	GO:0045121~membrane raft	56	3.78634	2.07851e-13	LDHB, GJA1, L1CAM, CXADR, SDC4, EDNRB, SLC2A4, SDPR, NOS3, FAS, CYS1, KCNQ1, AHNAK, DLG1, EGFR, PRKCA, PTRF, CPE, LCK, BACE1, CTSD, PRNP, EMP2, CAV1, RTN4RL1, MAL2, GNAI1, ERBB2, UMOD, GPM6B, ABCA1, CD24A, SERPINH1, SORBS1, DMD, TEK, KCNE1, CD2, FASL, PODXL, ITGA1, S100A10, ATP1A1, MAL, RGS16, ADGRG1, ITPR1, ANXA2, KDR, KCNN4, CBLC, CD55, PDE2A, NEDD4, PECAM1, PGK1	1393	262	19662	3.01692	1.29273e-10	8.61822e-12	3.08464e-10
GOTERM_CC_DIRECT	GO:0005923~bicellular tight junction	37	2.50169	7.75681e-13	CLDN8, CLDN16, CGNL1, CLDN7, PARD3, CLDN19, OCLN, CLDN4, CLDN3, CLDN5, CLDN10, EPB41L4B, CXADR, AMOTL2, CDH5, CLDN15, EPCAM, C1QTNF5, ANK3, MARVELD3, WNK4, ESAM, PARD3B, TRAF4, NPHP1, SYNPO, DLG1, PARD6B, MAGI3, CRB3, IGSF5, TJP1, CLDN1, RAB13, JAM2, AOC1, JAM3	1393	131	19662	3.98664	4.82493e-10	3.01559e-11	1.15131e-09
GOTERM_CC_DIRECT	GO:0005911~cell-cell junction	47	3.17782	7.80339e-13	PARD3, OCLN, SLC5A1, CLDN5, GJA1, CDH1, 9430020K01RIK, KIT, CXADR, SKAP1, CDH5, AQP3, VCL, PCDH1, CXCR4, KRT8, TEK, CD2, PKD2, HEG1, AHNAK, NPHP1, DLG1, CDCA3, FLRT3, PTPRK, ITK, TWF1, MAGI3, CD3E, FSCN1, NECTIN2, ACTN1, NECTIN3, ANXA2, NCAM1, LAT, TJP1, EPB41L1, PKP2, LCK, PKP4, CDC42BPA, RAB13, JAM3, ADD3, MYLK	1393	201	19662	3.30049	4.85394e-10	2.85526e-11	1.15824e-09
GOTERM_CC_DIRECT	GO:0030054~cell junction	103	6.96416	8.45796e-12	ENAH, OCLN, VCL, PACSIN1, KDF1, ANK3, WNK4, PARD3B, HCAR2, ARC, MAGI3, TMEM204, C4B, TANC1, ACTN1, FARP1, IGSF5, TNS2, RAB13, TGFB1I1, UNC13B, KAZN, CGNL1, ACHE, AFAP1L1, PTK2, DMD, TEK, ITGB6, HEG1, AGRN, OLFM1, TRAF4, NPHP1, PHACTR1, PARD6B, FSCN1, CRB3, ITGA3, MISP, KCNK1, EPHA2, CAMK2N1, KDR, CADPS2, PKP2, PKP4, CYFIP2, CHRNB1, GRB7, CLDN8, CLDN7, CLDN4, CLDN3, BCAR1, CLSTN1, FERMT2, CLDN5, G…	1393	718	19662	2.02483	5.26088e-09	2.92271e-10	1.25534e-08
GOTERM_CC_DIRECT	GO:0016323~basolateral plasma membrane	43	2.90737	2.33145e-10	CLDN8, PALM, CLDN7, FXYD2, CASR, CLDN19, SLC9A4, ERBB2, PTH1R, RHBG, CLCNKA, CDH1, UMOD, ATP6V1B1, CXADR, AQP1, AQP3, AQP2, EPCAM, PTK2, ANK3, P2RY2, TEK, STK39, SLC4A1, SLC4A9, GPIHBP1, KCNQ1, CAR2, DLG1, EGFR, MYO1D, ANXA1, ATP1A1, ITGA3, ANXA2, DDR1, BSND, KCNN4, TJP1, RHCG, CDH16, CD300LG	1393	203	19662	2.98985	1.45016e-07	7.63243e-09	3.46034e-07
GOTERM_CC_DIRECT	GO:0045177~apical part of cell	31	2.09601	2.53778e-10	PARD3, SHROOM3, ADGRF5, RDX, CDH1, UMOD, EPB41L4B, ENPEP, JAG1, AQP1, NOS3, RAPGEF3, SLC4A9, CAR2, SPP1, PRKCA, PLAT, PARD6B, MYO6, MYO1B, ARHGEF18, CRB3, FZD6, CTSL, TJP1, HSD11B1, PEBP1, ATP6V0A4, EMP2, MGST1, VLDLR	1393	115	19662	3.80488	1.5785e-07	7.89249e-09	3.76657e-07
GOTERM_CC_DIRECT	GO:0016327~apicolateral plasma membrane	13	0.878972	2.44133e-09	CLDN8, PALM, CLDN7, KRT19, TJP1, THBD, OCLN, CLDN4, CLDN3, CLDN5, KRT8, CXADR, FZD6	1393	21	19662	8.73777	1.5185e-06	7.23098e-08	3.62342e-06
GOTERM_CC_DIRECT	GO:0042383~sarcolemma	29	1.96078	9.93114e-09	FXYD1, AQP1, VCL, PTK2, DYSF, DES, SLC2A4, ANK3, DMD, COL6A3, KRT8, COL6A2, COL6A1, NOS3, FAS, AGRN, KCNQ1, AHNAK, PLEC, CIB1, ANXA1, ATP1A1, ANXA2, PRKCQ, KRT19, BGN, CD59B, ALOX5, CAR4	1393	118	19662	3.46891	6.17715e-06	2.8078e-07	1.47398e-05
GOTERM_CC_DIRECT	GO:0005887~integral component of plasma membrane	131	8.85734	1.54083e-08	PVR, MPZL1, TSPAN1, PLXNA1, TSPAN3, OSMR, F2RL1, TSPAN6, JAG2, TSPAN7, IL17RE, TSPAN8, SGMS1, TSPAN9, LPAR1, AQP6, SLC7A4, AQP1, AQP3, IL17RA, IL17RB, AQP2, S1PR3, SLC2A4, FAS, SLC4A1, PLXNB1, SLC22A23, TRABD2B, GPR132, TMEM150A, PLAUR, THBD, RHCG, TACSTD2, HAS1, CD34, BACE1, PDGFRA, CD226, HS3ST3B1, FXYD1, FGFR2, PAM, FXYD2, CAV1, FXYD4, ADORA2A, PTH1R, ABCA1, EPHB4, KCNJ1, SLCO2A1, EPHB6, UPK1A…	1393	1126	19662	1.64214	9.58394e-06	4.16695e-07	2.28691e-05
GOTERM_CC_DIRECT	GO:0005913~cell-cell adherens junction	52	3.51589	2.5787e-08	PVR, LIMA1, LMO7, PDLIM1, VCL, CTTN, PAK4, FAM129B, AHNAK, DLG1, VASN, EGFR, DAB2IP, TWF1, MYO6, NECTIN3, SLC9A3R2, KRT18, EPB41L1, ERC1, EPS8L2, CD226, PARVA, EPN2, PARD3, PPME1, RDX, CDH1, SFN, CDH3, GPRC5A, SRC, CDC42EP1, SORBS1, EHD1, EMD, PLEC, UNC45A, COBLL1, MYO1B, FSCN1, ANXA1, DOCK9, EPHA2, ANXA2, TJP1, CCNB2, PKP2, CAPG, SPTBN1, PHLDB2, CD200	1393	316	19662	2.3227	1.60394e-05	6.68313e-07	3.82731e-05
GOTERM_CC_DIRECT	GO:0016328~lateral plasma membrane	18	1.21704	9.75111e-08	ARL2, CLDN7, OCLN, VANGL1, CLDN4, CLDN3, ANXA1, GJA1, CDH1, ATP6V1B1, CLDN15, EPCAM, C1QTNF5, TACSTD2, ANK3, CLDN1, RAB13, DLG1	1393	54	19662	4.70495	6.065e-05	2.42607e-06	0.000144726
GOTERM_CC_DIRECT	GO:0005605~basal lamina	11	0.743746	1.56657e-07	COL4A4, ACHE, LAMB2, LAMA5, NID1, AGRN, LAMB1, ENTPD2, FN1, COL4A5, DLG1	1393	19	19662	8.17176	9.74362e-05	3.74772e-06	0.000232511
GOTERM_CC_DIRECT	GO:0001725~stress fiber	19	1.28465	5.94788e-07	ABLIM1, TMSB15L, ENAH, LIMA1, FSCN1, FERMT2, ACTN1, PALLD, TPM1, VCL, MYL9, ANXA2, NEBL, PTK2, SORBS1, TEK, MYH11, MYLK, SYNPO	1393	67	19662	4.00272	0.00036989	1.37021e-05	0.000882782
GOTERM_CC_DIRECT	GO:0009925~basal plasma membrane	15	1.0142	5.98254e-07	CAV1, CLDN4, ERBB2, MUC20, MET, AQP1, RHCG, TACSTD2, CD34, ANK3, TEK, PKD2, RAPGEF3, DLG1, PLEC	1393	42	19662	5.04102	0.000372045	1.32897e-05	0.000887926
GOTERM_CC_DIRECT	GO:0043209~myelin sheath	35	2.36646	6.08152e-07	LDHB, ERBB2, UCHL1, PGAM1, RDX, PRDX2, COX5A, COX5B, MIF, GSTM1, PACSIN1, CKMT1, SLC25A3, ENO2, ATP5O, SRD5A1, PLCB1, EHD1, EHD3, CAR2, TUBB4B, CRYAB, CYCS, FSCN1, MYO1D, ATP1A1, IDH3A, NCAM1, HBA-A1, ATP6V1A, NME2, PHGDH, PEBP1, GNB4, HBB-BS	1393	192	19662	2.57302	0.000378199	1.30437e-05	0.000902617
GOTERM_CC_DIRECT	GO:0005912~adherens junction	17	1.14943	7.73985e-07	PARD3, SHROOM3, TMEM204, CDH1, 9430020K01RIK, JAG1, CXADR, CDH5, VCL, CD96, TJP1, RND1, PKP2, EPB41L5, ESAM, FAM129B, NPHP1	1393	55	19662	4.36277	0.000481303	1.60472e-05	0.00114874
GOTERM_CC_DIRECT	GO:0030027~lamellipodium	31	2.09601	1.36366e-06	ABLIM1, SH3RF1, ENAH, BCAR1, CDH1, RDX, CTTN, PTK2, DYSF, SORBS2, PKD2, RAPGEF3, CIB1, TESC, ACTA2, PDPN, PODXL, FSCN1, PTPN13, DPYSL3, PALLD, KITL, EPHA2, NCKAP1, NME2, MYO10, RAB13, WASL, APBB1, MYLK, PARVA	1393	164	19662	2.66805	0.000847838	2.73608e-05	0.00202393
GOTERM_CC_DIRECT	GO:0032587~ruffle membrane	20	1.35227	1.83998e-06	TWF1, TESC, MYO6, PLEK, PDPN, HIP1R, WWC1, TPM1, KANK1, SRC, EPHA2, SPRY2, SH3YL1, PACSIN1, RASGRP2, EPB41L5, AIF1L, FGD5, EPS8L2, CIB1	1393	79	19662	3.57338	0.00114381	3.5764e-05	0.00273086
GOTERM_CC_DIRECT	GO:0031410~cytoplasmic vesicle	78	5.27383	4.49537e-06	DMTN, OCLN, HIP1R, ADGRF5, PRDX5, AQP6, ENPEP, AMOTL2, AQP2, PACSIN1, DYSF, MAP1LC3A, CXCR4, IL1B, RAB25, KCNQ1, RAB20, EPN3, ARC, MYO6, SOCS1, RPH3AL, OPTN, DAPK2, BICD1, RAB11FIP4, RAB11FIP5, CTSL, UHRF1, RHCG, CPE, BACE1, KLHL12, SORT1, TMEM184A, PDGFRB, ADAMTS1, WASL, RAB13, RAB11FIP1, EMP2, GBP2, FGFR2, FGFR1, PAM, PRF1, CAV1, AP1M2, ERBB2, CLU, RHBG, UMOD, IL33, TMEM35A, GBP2B, N4BP3, MARVE…	1393	646	19662	1.70427	0.00279222	8.47275e-05	0.00667183
GOTERM_CC_DIRECT	GO:0005903~brush border	19	1.28465	5.26952e-06	LIMA1, MYO6, MYO1B, SLC5A1, MYO1D, SLC9A2, MME, ACTN1, ENPEP, AQP1, RALGDS, VCL, PROM1, SCIN, MYH11, ATP6V0A4, ADD3, MYO5B, PLEC	1393	77	19662	3.48289	0.00327229	9.63969e-05	0.00782075
GOTERM_CC_DIRECT	GO:0005856~cytoskeleton	119	8.04598	5.55001e-06	FAM110A, CTNNAL1, SNCG, ENAH, DZIP1, FAM110C, PDLIM1, PTPN21, VCL, HOOK1, ANK3, AIF1L, STK39, CIB1, TWF1, ARC, ACTN1, RAI14, FARP1, TACC2, EVC2, RND1, RGCC, TUBA4A, STMN1, TGFB1I1, ADD3, KALRN, KAZN, COBL, TPPP3, CCDC92, GNAI1, AKAP12, CEP19, DCDC2A, SRC, PTK2, CDC42EP2, RILPL1, CDC42EP1, DMD, TEK, TCTN2, STRBP, FGD5, TRAF4, NPHP1, TUBB4B, KIF3A, CKAP4, FSCN1, PTPN13, MISP, KITL, MYO10, UACA, SYN…	1393	1113	19662	1.50914	0.00344616	9.86269e-05	0.00823701
GOTERM_CC_DIRECT	GO:0031225~anchored component of membrane	27	1.82556	5.8049e-06	LYPD2, ACHE, CPM, RTN4RL1, EFNA1, UMOD, CD24A, LY6A, GPC4, GPC3, FOLR2, GPIHBP1, LY6C1, PLET1, BST1, GAS1, PLAUR, NCAM1, LYPD6B, CD55, LYNX1, CD59B, CD59A, PSCA, SVIP, CAR4, PRNP	1393	141	19662	2.70285	0.00360415	0.000100291	0.0086153

## Sheet: RAS_KRM_upregulated
Category	Term	Count	%	PValue	Genes	List Total	Pop Hits	Pop Total	Fold Enrichment	Bonferroni	Benjamini	FDR
GOTERM_CC_DIRECT	GO:0070062~extracellular exosome	393	26.572	2.45514e-50	LDHB, LTBP3, LTBP4, PGAM1, PGAM2, FSTL1, OGN, BHLHB9, TMEM52B, AIF1L, GUCA2A, FAS, RAB27B, PTPRF, C4B, CRYAB, PTPRG, SERPING1, COLEC12, PLAUR, ST13, NME2, GGACT, F3, WFDC2, SH3GL2, TPPP3, ACADSB, GNAI1, PTH1R, SERPINH1, PROCR, UPK1A, TUBB4B, SPP1, KIF3A, IL1RN, UPK3A, TINAGL1, GAS6, SYNE2, HEBP2, CDC42BPA, TGFBR3, FGF9, CYP2J6, MTHFD1, ACTA2, ARHGEF18, AA986860, NECTIN2, SERPINB9, CLIC5, GNB4, EP…	1393	2674	19662	2.07447	1.52709e-47	1.52709e-47	3.64392e-47
UP_KEYWORDS	Glycoprotein	457	30.8993	7.00829e-45	LTBP1, PEAR1, PTGS2, SLC9A4, LTBP3, OSMR, LTBP4, FSTL3, FSTL1, L1CAM, OGN, SERPINE2, FAS, KLRD1, PTPRK, PTPRF, PTPRG, C4B, PDPN, COLEC12, SERPING1, PLAUR, F3, BACE1, HSD11B1, CD164L2, ADAMTS1, CD226, IL1R1, EMCN, ERBB2, PTH1R, SERPINH1, KCNJ1, PROCR, UPK1A, SPP1, ACER2, IL1RN, CCDC80, GAS1, SERPINA1F, UPK3A, KCNK1, TINAGL1, GAS6, TMEM117, AVPR1A, TGFBR3, AREG, CD200, FGF9, MMP23, INSRR, EAR2, P4H…	1465	3815	22680	1.8545	2.83135e-42	2.83135e-42	9.78936e-42
UP_KEYWORDS	Disulfide bond	383	25.8959	1.00456e-38	PVR, RARRES2, CD209A, LTBP1, PEAR1, WFDC15B, PTGS2, OSMR, EFNA1, ATP1B2, LTBP3, IL6ST, LTBP4, EDN1, FAM20C, FST, FSTL3, CD209F, CD209G, L1CAM, FSTL1, LPAR1, CD209D, CFP, OGN, C1RA, CLEC4E, CTGF, SOSTDC1, PLA1A, GUCA2A, CLEC4D, FAS, RAB27B, KLRD1, HCAR2, PTPRK, CD3G, CD3D, PTPRF, CD3E, PTPRG, C4B, EFNB2, COLEC12, SERPING1, GPR132, CLEC4N, PLAUR, PRELP, VEGFB, CD38, CCR8, CCR7, TACSTD2, CD40LG, F3,…	1465	3124	22680	1.89799	4.05844e-36	2.02922e-36	1.4032e-35
GOTERM_CC_DIRECT	GO:0016020~membrane	695	46.9912	4.01035e-30	LDHB, HRAS, PEAR1, PTGS2, OSMR, SLC9A4, PGAM1, L1CAM, SGMS1, SERPINE2, TMEM52B, AIF1L, FAS, RAB27B, KLRD1, HIGD1A, PTPRK, MAGI3, ARC, PTPRF, PTPRG, PDPN, LRRC1, CCDC136, COLEC12, GEM, LHFP, PLAUR, PTRF, F3, BACE1, HSD11B1, CD164L2, CD226, UNC13B, SH3GL2, GRB14, IL1R1, EMCN, CYP1B1, GNAI1, ARHGEF25, ARHGEF28, ERBB2, PTH1R, CACNB3, CHCHD6, KCNJ1, DUSP18, RILPL1, CDC42EP2, CDC42EP1, PROCR, TMEM125, …	1393	6998	19662	1.4018	2.49444e-27	1.24722e-27	5.95217e-27
GOTERM_CC_DIRECT	GO:0016324~apical plasma membrane	88	5.94997	4.72319e-28	CASR, OCLN, CLDN4, HIP1R, SLC9A4, OSMR, ATP1B2, SLC5A1, ANO1, LMO7, GJA1, ENPEP, JAG1, AQP6, AQP1, AMOTL2, AQP2, EPCAM, TRPV5, STK39, FAS, RAB27B, GPIHBP1, ATP6V0D2, CIB1, EGFR, ATP4A, PDPN, ARHGEF18, PFKM, SLC9A3R2, SLC26A4, IGSF5, ATP6V1A, RHCG, CD34, CLDN1, CD300LG, PDGFRB, STC1, CAR4, EMP2, SHROOM3, MAL2, PKHD1, ERBB2, PTH1R, CLCNKA, CACNB3, UMOD, RDX, ATP6V1B1, C1QTNF5, PTK2, SORBS2, UPK1A, …	1393	328	19662	3.78691	2.93783e-25	9.79276e-26	7.01017e-25
UP_KEYWORDS	Phosphoprotein	687	46.4503	5.08163e-28	LDHB, LTBP1, PEAR1, SLC9A4, LTBP4, PGAM1, PGAM2, FSTL1, L1CAM, VPRBP, SGMS1, AMOTL2, HOXD10, PPP1R1B, PPP1R1A, AIF1L, FAS, CCNA2, PLS3, HIGD1A, CDCA3, PTPRK, MAGI3, PTPRF, PTPRG, CRYAB, LRRC1, CCDC136, ZHX3, GEM, MECOM, ST13, GRB10, PTRF, TAGLN, MAPK4, EIF2S2, BACE1, CD226, UNC13B, SH3GL2, GRB14, ACADSB, IL1R1, EMCN, DBNDD2, ARHGEF28, ERBB2, RHPN2, CACNB3, SERPINH1, CHCHD6, KCNJ1, RILPL1, CDC42EP…	1465	7617	22680	1.3963	2.05298e-25	6.84326e-26	7.09815e-25
UP_KEYWORDS	Secreted	226	15.2806	4.50597e-27	RARRES2, LTBP1, WFDC15B, LTBP3, EFNA1, LTBP4, FST, FAM20C, EDN1, FSTL3, FSTL1, CFP, OGN, SERPINE2, CTGF, HTRA1, SOSTDC1, PLA1A, GUCA2A, C4B, SERPING1, PRELP, PLAUR, VEGFB, CD40LG, VEGFA, STC1, ADAMTS1, LAMC2, PLA2G2D, WFDC2, OLFM4, IL1R1, ELN, LIF, LAMB3, EPHB6, LAMB2, LAMB1, OLFM1, SPP1, BMP4, COL18A1, PLAT, BMP2, ST6GAL1, BMP1, CFB, LGALS1, IL1RN, CCDC80, SERPINA1F, TINAGL1, ECM1, GAS6, KDR, SF…	1465	1685	22680	2.07641	1.82041e-24	4.55103e-25	6.29406e-24
GOTERM_CC_DIRECT	GO:0009986~cell surface	123	8.31643	2.97392e-25	MPZL1, CASR, CD209A, OCLN, PDGFA, L1CAM, LPAR1, TGFB2, IL17RB, SLC2A4, ANK3, PDGFC, FAS, SLC4A1, IL1A, EGFR, PTPRK, CRYAB, NCAM1, IGSF5, CD38, CCR7, THBD, CD59B, CD40LG, CD34, F3, BACE1, VEGFA, PDGFRA, PDGFRB, CAR4, CD226, EMP2, FGFR2, PAM, IL1R1, ACHE, CAV1, CLU, KLRK1, ABCA1, CX3CL1, EPHB6, FOLR2, PROCR, ITGB8, DMD, TEK, HEG1, AGRN, ENTPD2, PLAT, MUC1, BMP2, HAVCR1, CKAP4, LGALS1, MET, ITGA1, I…	1393	629	19662	2.76014	1.84978e-22	4.62444e-23	4.41389e-22
GOTERM_CC_DIRECT	GO:0005615~extracellular space	214	14.4692	5.01654e-24	S100A4, ALAD, LTBP1, LTBP4, FAM20C, EDN1, FSTL3, FSTL1, OGN, SERPINE2, CTGF, SOSTDC1, PPP1R1A, FAS, C4B, PTPRG, SERPING1, PRELP, VEGFB, TACSTD2, CD40LG, F3, VEGFA, STC1, LAMC2, OLFM4, IL1R1, SERPINH1, LIF, AGRN, LAMB1, OLFM1, SPP1, BMP4, COL18A1, PLAT, BMP2, BMP1, CFB, LGALS1, IL1RN, S100A11, SERPINA1F, TINAGL1, MCAM, ECM1, GAS6, SFRP1, LAMA5, SFRP2, TGFBR3, AREG, BMP6, IGHG3, PXDN, FGF9, ANPEP, …	1393	1504	19662	2.00836	3.12029e-21	6.24057e-22	7.44556e-21
GOTERM_CC_DIRECT	GO:0005576~extracellular region	238	16.092	5.89612e-24	LYPD2, RARRES2, LTBP1, WFDC15B, LTBP3, EFNA1, LTBP4, FST, FAM20C, EDN1, FSTL3, FSTL1, CFP, C1RA, OGN, SERPINE2, HTRA1, CTGF, SOSTDC1, PLA1A, FAS, GUCA2A, C4B, APOLD1, SERPING1, PRELP, PLAUR, VEGFB, CD34, CD40LG, VEGFA, STC1, ADAMTS1, LAMC2, PLA2G2D, WFDC2, OLFM4, IL1R1, ELN, LIF, LAMB3, EPHB6, LAMB2, AGRN, LAMB1, OLFM1, SPP1, BMP4, COL18A1, PLAT, BMP2, ST6GAL1, BMP1, CFB, LGALS1, IL1RN, CCDC80, S…	1393	1753	19662	1.91634	3.66738e-21	6.11231e-22	8.75103e-21
UP_KEYWORDS	Signal	438	29.6146	5.87483e-21	PEAR1, LTBP1, WFDC15B, PTGS2, LTBP3, OSMR, LTBP4, SLC9A2, FSTL3, FSTL1, L1CAM, OGN, SERPINE2, CTGF, TMEM52B, GUCA2A, FAS, KLRD1, H1F0, PTPRK, PTPRF, C4B, PDPN, PTPRG, SERPING1, LHFP, PLAUR, IGKV3-7, F3, BACE1, CD164L2, ADAMTS1, CD226, WFDC2, EMCN, IL1R1, ERBB2, PTH1R, SERPINH1, PROCR, SPP1, KIF3A, IL1RN, CCDC80, GAS1, SERPINA1F, UPK3A, TINAGL1, GAS6, TGFBR3, AREG, CD200, PDIA5, INSRR, EAR2, P4HA2…	1465	4543	22680	1.49258	2.37343e-18	4.74687e-19	8.20612e-18
GOTERM_BP_DIRECT	GO:0001525~angiogenesis	65	4.39486	6.63074e-21	NRP2, PTGS2, FGF9, EFNA1, PDGFA, ANPEP, ENPEP, MMP2, MMRN2, SHB, TSPAN12, CTGF, SOX18, NOS3, SOX17, TIE1, RAPGEF3, FGF1, CIB1, PRKCA, DAB2IP, EGFL7, EFNB2, RASIP1, APOLD1, MFGE8, ACKR3, ARHGAP24, VEGFB, VEGFA, TNFAIP2, JAM3, PARVA, FGFR2, FGFR1, CAV1, EMCN, CCL2, CYP1B1, EPHB4, PTK2, HOXA7, TEK, PLCD3, ZC3H12A, FN1, KLF5, BMP4, COL18A1, COL4A2, COL4A1, FLT1, EPAS1, CCDC80, MCAM, ECM1, EPHA1, ADGR…	1300	239	18082	3.78285	3.15225e-17	3.15225e-17	1.25517e-17
GOTERM_CC_DIRECT	GO:0031012~extracellular matrix	71	4.80054	5.88639e-20	RARRES2, PXDN, AEBP1, LTBP1, LTBP3, LTBP4, NPNT, MMP9, IGFBP7, MMP23, MMP3, MMP2, MMRN2, TGFB2, CFP, OGN, SERPINE2, HTRA1, ATP5O, LOXL1, SPON1, EGFL7, MGP, MFGE8, PRELP, BGN, F3, COL1A2, CTSD, ADAMTS1, COL1A1, TGFB1I1, FGFR2, TNC, COL3A1, CLU, VIM, DCN, TIMP3, PCOLCE, TIMP1, LAMB2, COL6A3, COL6A2, TGM2, COL6A1, AGRN, LAMB1, THBS1, PLEC, FN1, TUBB4B, COL18A1, COL4A2, COL4A1, CRIP2, CKAP4, LGALS1, …	1393	294	19662	3.40869	3.66134e-17	5.23048e-18	8.7366e-17
GOTERM_CC_DIRECT	GO:0005737~cytoplasm	623	42.1231	3.5012e-19	LDHB, LTBP1, PTGS2, PGAM1, VPRBP, CITED4, CCDC141, WDR72, BHLHB9, PPP1R1B, PPP1R1A, AIF1L, FAS, CCNA2, PLS3, CDCA3, ARC, CRYAB, LRRC1, MECOM, ST13, GRB10, NME2, PTRF, TAGLN, MAPK4, F3, EIF2S2, HSD11B1, HSD11B2, ADAMTS1, UNC13B, SH3GL2, GRB14, TPPP3, DBNDD2, GNAI1, ARHGEF25, CCDC92, ARHGEF28, ERBB2, RHPN2, PTH1R, SERPINH1, DUSP18, RILPL1, CDC42EP2, CDC42EP1, DUSP14, CASZ1, NPHP1, SPP1, TUBB4B, UNC…	1393	6631	19662	1.32613	2.17775e-16	2.72218e-17	5.19649e-16
GOTERM_BP_DIRECT	GO:0030335~positive regulation of cell migration	57	3.85396	4.11198e-19	HRAS, PDGFA, FAM110C, BCAR1, F2RL1, EDN1, CPEB1, AQP1, MMP3, CXCL12, MMP2, TGFB2, CXCL10, CXCR4, SEMA3F, SEMA3C, PDGFC, SEMA3B, PDGFD, FGF1, CIB1, EGFR, PRKCA, PDPN, TNFAIP6, RRAS2, VEGFA, PDGFRA, PDGFRB, LAMC2, COL1A1, GCNT2, RDX, CX3CL1, KIT, CCL5, PTK2, GPNMB, LAMB1, THBS1, FN1, COL18A1, BMP4, BMP2, PLET1, FLT1, PODXL, SPHK1, MCAM, EPHA1, KDR, SYNE2, PTP4A1, HBEGF, GRB7, MYLK, F2R	1300	203	18082	3.90555	1.95484e-15	9.77418e-16	7.78377e-16
GOTERM_BP_DIRECT	GO:0007155~cell adhesion	94	6.35565	8.71979e-19	CTNNAL1, MPZL2, ATP1B2, IGFBP7, NPNT, BCAR1, CLSTN1, FERMT2, BCAM, L1CAM, CXADR, VCL, CD96, CTGF, ESAM, PLCB1, CIB1, SPON1, PRKCA, PTPRK, PTPRF, EGFL7, PDPN, EFNB2, NECTIN2, NECTIN3, MFGE8, ACKR3, NCAM1, HES1, TNFAIP6, HAS1, CD34, LAMC2, CD226, JAM3, EMP2, PARVA, OLFM4, ACHE, CYP1B1, TNC, NINJ1, CDH1, 9430020K01RIK, CX3CL1, NEO1, CDH3, EPHB4, CD24A, CDH5, PLPP3, SRC, CDH6, APLP1, ISLR, PTK2, LAMB…	1300	485	18082	2.69581	4.14539e-15	1.3818e-15	1.65061e-15
GOTERM_CC_DIRECT	GO:0009897~external side of plasma membrane	69	4.66531	6.62127e-17	KLRC2, CD8A, IL6ST, OSMR, ANO1, L1CAM, ANPEP, IGHG2B, ENPEP, CXCL12, CXCL10, GPC4, SLC2A4, CXCR4, FAS, GPIHBP1, KLRD1, PDPN, CD3E, MFGE8, SPA17, NCAM1, CD83, CTSL, TNFRSF9, SDC1, CCR7, CD40LG, CD34, CD59A, PDGFRA, CD226, KLRC1, RTN4RL1, CXCL9, KLRK1, ABCA1, KIT, IL7R, CD24A, CDH5, LY6A, ICOS, ITGB6, CD2, TNFRSF18, HEG1, FASL, SCNN1G, SCNN1B, THBS1, SCNN1A, CD5, LY6C1, SELP, IL6, IL2RB, PLET1, CTL…	1393	317	19662	3.07232	6.90559e-14	7.66054e-15	1.66533e-13
UP_KEYWORDS	Cell junction	102	6.89655	3.5588e-16	ENAH, OCLN, VCL, PACSIN1, KDF1, ANK3, WNK4, PARD3B, ARC, MAGI3, TMEM204, C4B, TANC1, ACTN1, FARP1, IGSF5, TNS2, RAB13, TGFB1I1, UNC13B, KAZN, CGNL1, ACHE, AFAP1L1, PTK2, DMD, TEK, ITGB6, HEG1, AGRN, OLFM1, TRAF4, NPHP1, PHACTR1, PARD6B, FSCN1, CRB3, ITGA3, MISP, KCNK1, EPHA2, CAMK2N1, KDR, CADPS2, PKP4, CYFIP2, CHRNB1, GRB7, CLDN8, CLDN7, CLDN4, CLDN3, BCAR1, CPEB4, CLSTN1, FERMT2, CLDN5, GJA1, C…	1465	661	22680	2.38893	1.34559e-13	2.24265e-14	4.66294e-13
GOTERM_CC_DIRECT	GO:0048471~perinuclear region of cytoplasm	110	7.43746	1.44567e-15	S100A4, SNCG, S100A6, LTBP1, TSPAN1, JAG2, PACSIN1, SLC2A4, CTGF, RAPGEF3, FAS, CIB1, EGFR, TWF1, MYO6, OPTN, BICD1, NME2, CD34, ATP9A, TMEM184A, RAB15, LAMC2, CAR4, GBP2, KALRN, COBL, PAM, FGFR1, ACHE, CAV1, OLFM4, CCL2, PKHD1, ERBB2, RHPN2, CLU, CX3CL1, ABCA1, SRC, VDR, PTK2, TRP53BP2, TEK, NDRG2, LAMB1, TRAF4, UNC45A, SPP1, ODC1, MYO1B, AK1, CKAP4, TPD52L1, ITGA3, 2810417H13RIK, CDKN1A, UACA, …	1393	692	19662	2.24369	8.97726e-13	8.9817e-14	2.14273e-12
GOTERM_CC_DIRECT	GO:0005925~focal adhesion	76	5.13861	1.48443e-15	ENAH, LIMA1, MPZL1, BCAR1, FERMT2, LMO7, GJA1, PDLIM1, L1CAM, TSPAN9, SDC4, RHOU, VCL, CTTN, PAK4, AIF1L, RRAS, AHNAK, EGFR, TWF1, EFNB2, NECTIN2, ACTN1, TLE2, PALLD, ARHGAP24, SLC9A3R2, PPP1CB, PLAUR, RND3, TNS2, SDC1, CD59B, RRAS2, IGF2R, EPB41L5, PDGFRB, TGFB1I1, PARVA, CAV1, LIMS2, TNC, VIM, AKAP12, FHL2, MME, CDH1, RDX, PTK2, CDC42EP1, SORBS1, PROCR, SORBS2, ITGB6, TEK, TGM2, YES1, AFAP1, EH…	1393	391	19662	2.74355	8.97726e-13	8.16014e-14	2.14273e-12
UP_KEYWORDS	Extracellular matrix	53	3.5835	2.83653e-15	PXDN, NPNT, LTBP4, MMP9, MMP3, MMP2, MMRN2, OGN, CTGF, EMID1, SPON1, SPARCL1, PRELP, BGN, COL1A2, LAMC2, MFAP2, ADAMTS1, COL1A1, TNC, ELN, COL3A1, DCN, TIMP3, SMOC2, LAMB3, LAMB2, COL6A2, COL6A1, LAMB1, FN1, COL18A1, BMP4, COL4A4, COL4A3, COL4A2, BMP1, COL4A1, LGALS1, EFEMP1, NTN4, CCDC80, NID1, SPARC, ECM1, COL5A1, ANXA2, COL4A5, FBLN1, FBLN2, LAMA5, FBLN5, TGFBR3	1465	235	22680	3.49151	1.16618e-12	1.66644e-13	4.03011e-12
UP_KEYWORDS	Cytoplasm	405	27.3834	2.98218e-15	LDHB, VPRBP, CITED4, BHLHB9, PPP1R1B, AIF1L, CCNA2, PLS3, CDCA3, ARC, CRYAB, LRRC1, ST13, GRB10, NME2, TAGLN, PTRF, MAPK4, UNC13B, SH3GL2, GRB14, TPPP3, ARHGEF25, CCDC92, GNAI1, RHPN2, ERBB2, ARHGEF28, DUSP18, CDC42EP2, RILPL1, CDC42EP1, TUBB4B, UNC45A, NPHP1, KIF3A, SPHK1, IL1RN, SYNE2, HEBP2, RGS5, PKP4, CDC42BPA, SH3RF1, LZTS2, LIMA1, ELF3, NOCT, MTHFD1, MAP1LC3A, DYNLL2, MAPT, GUCY1A3, WDR35,…	1465	4404	22680	1.42368	1.21103e-12	1.51434e-13	4.18554e-12
GOTERM_CC_DIRECT	GO:0005578~proteinaceous extracellular matrix	66	4.46247	3.69626e-15	PXDN, LTBP1, LTBP3, LTBP4, NPNT, MMP9, MMP3, MMP2, MMRN2, GPC4, OGN, GPC3, CTGF, EMID1, FGF1, LOXL1, SPON1, SPARCL1, SLIT2, PRELP, BGN, COL1A2, ADAMTS1, LAMC2, MFAP2, COL1A1, TNC, ELN, ADAMTSL5, COL3A1, DCN, TIMP3, TIMP1, SMOC2, LAMB3, LAMB2, CRISPLD2, COL6A3, COL6A2, TGM2, COL6A1, PTN, LAMB1, FN1, COL18A1, BMP4, COL4A4, COL4A3, COL4A2, BMP1, COL4A1, LGALS1, EFEMP1, NTN4, CCDC80, NID1, SPARC, ECM…	1393	316	19662	2.94804	2.27884e-12	1.89848e-13	5.44009e-12
GOTERM_BP_DIRECT	GO:0008284~positive regulation of cell proliferation	93	6.28803	5.74657e-15	CLDN7, HRAS, CASR, HMX2, PTGS2, FGF9, IL6ST, OSMR, PDGFA, EDN1, HMGN5, CXCL12, CXCL10, TGFB2, EPCAM, EDNRB, OSR2, CTGF, RAB25, PDGFC, YAP1, PDGFD, FGF1, DLG1, CIB1, EGFR, SSBP3, EFNB2, RASIP1, OPTN, OSM, HES1, ADM, SLC25A33, VEGFA, PDGFRA, TFAP2B, PDGFRB, LAMC2, EMP2, FGFR2, FGFR1, CSF2, AVPR2, GCNT2, PKHD1, TNC, ERBB2, CD248, PTH1R, CLU, SOX4, KIT, SOX9, IL34, TIMP1, LIF, TSC22D1, ALDH1A2, PTK2,…	1300	542	18082	2.38664	2.74456e-11	6.8614e-12	1.09246e-11
GOTERM_CC_DIRECT	GO:0005886~plasma membrane	469	31.7106	1.04596e-14	HRAS, PEAR1, SLC9A4, SLC9A2, L1CAM, SGMS1, AIF1L, FAS, MAGI3, ARC, PTPRF, CRYAB, PDPN, GEM, NME7, PLAUR, PTRF, F3, BACE1, UNC13B, GRB14, EMCN, IL1R1, ARHGEF25, GNAI1, ERBB2, ARHGEF28, PTH1R, CACNB3, KCNJ1, RILPL1, CDC42EP2, CDC42EP1, UPK1A, SPHK1, GAS1, KCNK1, DCSTAMP, CAMK2N1, SYNE2, PKP2, RGS5, PKP4, AVPR1A, TGFBR3, TCAF1, SYTL2, CD200, LIMA1, MAPT, TRPV5, GUCY1A3, STRA6, GPIHBP1, ERRFI1, ARHGE…	1393	4874	19662	1.3582	6.49125e-12	4.99378e-13	1.54876e-11
GOTERM_BP_DIRECT	GO:0006954~inflammatory response	69	4.66531	1.31453e-14	RARRES2, PTGS2, ELF3, F2RL1, IL17RE, SGMS1, CXCL12, IL10, CXCL10, CCRL2, S1PR3, CASP4, CXCR6, IL1B, FAS, IL1A, DAB2IP, C4B, GM2564, NLRP3, MECOM, PRKCQ, TNFRSF9, SDC1, CCR7, CD40LG, TNFAIP3, CXCL1, CCL2, NFKBID, C3, CXCL3, CXCL2, CXCL9, CCL8, AFAP1L2, KIT, CX3CL1, CCL5, IL34, CCL7, MIF, CCL22, REL, CCL20, ITGB6, TNFRSF18, ZC3H12A, THBS1, SPP1, SELP, BMP2, IL6, SPHK1, ANXA1, CCL19, PTGFR, ECM1, EP…	1300	344	18082	2.78993	6.22804e-11	1.2456e-11	2.48024e-11
UP_KEYWORDS	Tight junction	30	2.0284	1.50531e-14	CLDN8, CLDN16, CLDN7, CGNL1, PARD3, CLDN19, OCLN, CLDN4, CLDN3, CLDN5, CLDN10, EPB41L4B, CXADR, CLDN15, EPCAM, MARVELD3, WNK4, ESAM, PARD3B, TRAF4, SYNPO, NPHP1, PARD6B, MAGI3, CRB3, IGSF5, TJP1, CLDN1, RAB13, JAM2	1465	83	22680	5.59562	6.10001e-12	6.77791e-13	2.10942e-11
UP_KEYWORDS	Cell adhesion	77	5.20622	2.80276e-14	MPZL2, ATP1B2, IGFBP7, NPNT, BCAR1, FERMT2, CLSTN1, BCAM, L1CAM, CXADR, VCL, CD96, PCDH1, CTGF, ESAM, CIB1, SPON1, PRKCA, PTPRF, EGFL7, NECTIN2, NECTIN3, MFGE8, ACKR3, NCAM1, TNFAIP6, CD34, LAMC2, CD226, JAM3, PARVA, OLFM4, TNC, NINJ1, CDH1, 9430020K01RIK, CX3CL1, NEO1, CDH3, CDH5, SRC, CDH6, APLP1, LAMB3, LAMB2, KLRA9, ITGB8, ITGB6, COL6A2, CD2, COL6A1, LAMB1, CD6, THBS1, THBS3, FN1, SPP1, COL18…	1465	459	22680	2.59707	1.1303e-11	1.13032e-12	3.90799e-11
GOTERM_CC_DIRECT	GO:0005604~basement membrane	33	2.23124	5.49608e-14	FGF9, TNC, NPNT, TIMP3, MMRN2, TGFB2, TIMP1, SMOC2, LAMB3, LAMB2, PTN, AGRN, LAMB1, LOXL1, FN1, COL18A1, COL4A4, COL4A3, COL4A2, COL4A1, EFEMP1, NTN4, CCDC80, NID1, SPARC, COL5A1, ANXA2, COL4A5, FBLN1, LAMA5, VEGFA, LAMC2, ADAMTS1	1393	97	19662	4.80196	3.41827e-11	2.4416e-12	8.15681e-11
GOTERM_BP_DIRECT	GO:0070374~positive regulation of ERK1 and ERK2 cascade	47	3.17782	9.53936e-14	FGFR2, HRAS, GCNT2, CCL2, C3, PDGFA, NPNT, F2RL1, CCL8, CX3CL1, CCL5, CCL7, SRC, MIF, GLIPR2, SPRY2, CCL22, CCL20, CTGF, TEK, IL1B, PDGFC, PDGFD, GPNMB, IL1A, CIB1, NQO2, PRKCA, EGFR, BMP4, IL6, BMP2, GM2564, CCL19, PRKCDBP, ACKR3, GAS6, CCL17, KDR, CCL12, VEGFA, PDGFRA, PDGFRB, TREM2, XCL1, ST5, F2R	1300	188	18082	3.47731	4.5338e-10	7.55633e-11	1.80522e-10
UP_KEYWORDS	Heparin-binding	27	1.82556	9.58596e-14	NRP2, FGFR2, FGFR1, FGF9, CCL8, FSTL1, MDK, CCL7, APLP1, RSPO1, SERPINE2, CTGF, PTN, FGF1, THBS1, FN1, PTPRF, ADGRG1, SLIT2, COL5A1, NCAM1, VEGFB, VEGFA, HBEGF, LAMC2, ADAMTS1, AOC1	1465	71	22680	5.88723	3.87081e-11	3.51896e-12	1.33837e-10
UP_KEYWORDS	Angiogenesis	35	2.36646	1.65215e-13	EFNA1, ANPEP, EPHB4, MMP2, MMRN2, SHB, TSPAN12, PTK2, ZC3H12A, RAPGEF3, TIE1, FGF1, CIB1, FN1, PRKCA, DAB2IP, COL4A2, FLT1, COL4A1, EPAS1, EGFL7, EFNB2, RASIP1, MFGE8, ARHGAP24, EPHA1, ECM1, EPHA2, KDR, VEGFB, ECSCR, VEGFA, JAM3, TNFAIP2, PARVA	1465	122	22680	4.44134	6.67413e-11	5.56177e-12	2.3076e-10
GOTERM_CC_DIRECT	GO:0045121~membrane raft	56	3.78634	2.07851e-13	LDHB, GJA1, L1CAM, CXADR, SDC4, EDNRB, SLC2A4, SDPR, NOS3, FAS, CYS1, KCNQ1, AHNAK, DLG1, EGFR, PRKCA, PTRF, CPE, LCK, BACE1, CTSD, PRNP, EMP2, CAV1, RTN4RL1, MAL2, GNAI1, ERBB2, UMOD, GPM6B, ABCA1, CD24A, SERPINH1, SORBS1, DMD, TEK, KCNE1, CD2, FASL, PODXL, ITGA1, S100A10, ATP1A1, MAL, RGS16, ADGRG1, ITPR1, ANXA2, KDR, KCNN4, CBLC, CD55, PDE2A, NEDD4, PECAM1, PGK1	1393	262	19662	3.01692	1.29273e-10	8.61822e-12	3.08464e-10
GOTERM_CC_DIRECT	GO:0005923~bicellular tight junction	37	2.50169	7.75681e-13	CLDN8, CLDN16, CGNL1, CLDN7, PARD3, CLDN19, OCLN, CLDN4, CLDN3, CLDN5, CLDN10, EPB41L4B, CXADR, AMOTL2, CDH5, CLDN15, EPCAM, C1QTNF5, ANK3, MARVELD3, WNK4, ESAM, PARD3B, TRAF4, NPHP1, SYNPO, DLG1, PARD6B, MAGI3, CRB3, IGSF5, TJP1, CLDN1, RAB13, JAM2, AOC1, JAM3	1393	131	19662	3.98664	4.82493e-10	3.01559e-11	1.15131e-09
GOTERM_CC_DIRECT	GO:0005911~cell-cell junction	47	3.17782	7.80339e-13	PARD3, OCLN, SLC5A1, CLDN5, GJA1, CDH1, 9430020K01RIK, KIT, CXADR, SKAP1, CDH5, AQP3, VCL, PCDH1, CXCR4, KRT8, TEK, CD2, PKD2, HEG1, AHNAK, NPHP1, DLG1, CDCA3, FLRT3, PTPRK, ITK, TWF1, MAGI3, CD3E, FSCN1, NECTIN2, ACTN1, NECTIN3, ANXA2, NCAM1, LAT, TJP1, EPB41L1, PKP2, LCK, PKP4, CDC42BPA, RAB13, JAM3, ADD3, MYLK	1393	201	19662	3.30049	4.85394e-10	2.85526e-11	1.15824e-09
UP_KEYWORDS	Membrane	690	46.6531	9.51392e-13	HRAS, KLRC2, PEAR1, PTGS2, OSMR, SLC9A4, SLC9A2, L1CAM, SGMS1, CCDC141, TMEM52B, AIF1L, FAS, RAB27B, KLRD1, HIGD1A, PTPRK, MAGI3, ARC, PTPRF, PTPRG, PDPN, LRRC1, CCDC136, COLEC12, GEM, LHFP, PLAUR, PTRF, F3, BACE1, HSD11B1, CD164L2, CD226, UNC13B, SH3GL2, GRB14, KLRC1, ACADSB, IL1R1, EMCN, CYP1B1, GNAI1, ARHGEF25, ARHGEF28, ERBB2, PTH1R, CHCHD6, KCNJ1, DUSP18, CDC42EP2, CDC42EP1, PROCR, TMEM125, …	1465	8683	22680	1.23023	3.84345e-10	2.9565e-11	1.32887e-09
UP_KEYWORDS	Developmental protein	123	8.31643	1.11039e-12	ENAH, HMX2, PDGFA, DZIP1, JAG2, RORC, L1CAM, JAG1, HOXD10, HOOK1, SHB, KDF1, SERPINE2, CREB3L2, ETL4, PDGFC, PDGFD, IFRD1, EGFR, DAB2IP, ARC, EMX1, PDPN, EMX2, EFNB2, MGP, MECOM, FARP1, HOXD9, VEGFB, HOXD8, GTF2IRD1, VEGFA, PDGFRA, PDGFRB, STMN1, TNFAIP2, TWSG1, HACD1, SOX6, BICC1, MDK, EPHB4, PAQR5, PTK2, NRARP, APELA, HOXA7, CASZ1, HEG1, HOXA9, AGRN, NDRG2, STRBP, TRAF4, OLFM1, UNC45A, BMP4, CO…	1465	976	22680	1.95102	4.4862e-10	3.20443e-11	1.55109e-09
UP_KEYWORDS	Cytokine	44	2.97498	2.00018e-12	CXCL1, CSF2, CCL2, CTF1, CXCL3, CXCL2, CXCL9, CCL8, CX3CL1, IL33, CCL5, IL34, CXCL12, CCL7, IL10, CXCL10, MIF, LIF, CCL22, CCL20, IL1B, FASL, IL1A, SPP1, BMP4, IL6, BMP2, BMP1, GM2564, IL1RN, CCL19, TNFSF9, CCL17, OSM, CCL12, CD40LG, CXCL13, GDF10, IL12B, AREG, XCL1, GDF15, IL1F6, BMP6	1465	200	22680	3.40587	8.08072e-10	5.38715e-11	2.7939e-09
GOTERM_BP_DIRECT	GO:0010628~positive regulation of gene expression	71	4.80054	2.30085e-12	HRAS, CASR, HNF1B, FGF9, GJA1, SGMS1, PAWR, HMGN5, TGFB2, SPRY2, OSR2, ANK3, CTGF, GATA3, IL1B, SOX17, NFIL3, IL1A, CDK1, CD3E, ACTA2, PLAUR, HES1, SERPINB9, INHBA, CD40LG, CD34, VEGFA, RGCC, LCK, FGFR2, CSF2, AVPR2, CAV1, LRRC32, TNC, ERBB2, VIM, RDX, IL33, EPB41L4B, KIT, SOX9, CDH3, CCL5, IL7R, SRC, LIF, VDR, ALDH1A2, ITGB8, AGT, PKD2, ZC3H12A, OLFM1, FN1, BMP4, BMP2, TESC, IL6, MET, LMNA, ITGA…	1300	399	18082	2.47508	1.09381e-08	1.56259e-09	4.35535e-09
GOTERM_CC_DIRECT	GO:0030054~cell junction	103	6.96416	8.45796e-12	ENAH, OCLN, VCL, PACSIN1, KDF1, ANK3, WNK4, PARD3B, HCAR2, ARC, MAGI3, TMEM204, C4B, TANC1, ACTN1, FARP1, IGSF5, TNS2, RAB13, TGFB1I1, UNC13B, KAZN, CGNL1, ACHE, AFAP1L1, PTK2, DMD, TEK, ITGB6, HEG1, AGRN, OLFM1, TRAF4, NPHP1, PHACTR1, PARD6B, FSCN1, CRB3, ITGA3, MISP, KCNK1, EPHA2, CAMK2N1, KDR, CADPS2, PKP2, PKP4, CYFIP2, CHRNB1, GRB7, CLDN8, CLDN7, CLDN4, CLDN3, BCAR1, CLSTN1, FERMT2, CLDN5, G…	1393	718	19662	2.02483	5.26088e-09	2.92271e-10	1.25534e-08
GOTERM_BP_DIRECT	GO:0016477~cell migration	44	2.97498	1.21775e-11	PVR, TSPAN1, EFNA1, BCAR1, CD248, WWC1, ENPEP, MDK, CD24A, MMP2, SDC2, SRC, TGFB2, CXCR4, SORBS2, CTGF, THBS1, LAMB1, PTPRK, ARC, FLT1, PTPRF, PODXL, EFNB2, FSCN1, PALLD, ADGRG1, EPHA2, COL5A1, KDR, HES1, NCK2, SDC1, STYK1, LAMA5, VEGFA, PDGFRA, CDC42BPA, PDGFRB, HBEGF, IL12B, BAMBI, EMP2, JAM3	1300	191	18082	3.20422	5.78917e-08	7.23647e-09	2.30514e-08
UP_KEYWORDS	Lipoprotein	101	6.82894	3.18551e-11	LYPD2, HRAS, EFNA1, F2RL1, VCL, RRAS, RAB25, SLC4A1, RAB27B, RAB20, CIB1, BST1, NCALD, PLAUR, NCAM1, RND3, RND1, LYNX1, CD59B, CD59A, F3, BACE1, PCMTD1, RAB15, PSCA, RAB13, CAR4, GBP2, FXYD1, PALM, CAV1, ACHE, STK11, GNAI1, MRAS, AKAP12, MME, UMOD, ABCA1, GBP2B, CHCHD6, SRC, FOLR2, IIGP1, IFITM10, DNAJA4, MUC1, TESC, CKAP4, ITGA3, GAS1, LAT, CD55, AVPR1A, RHOJ, UCHL1, CXADR, RHOU, GPC4, EDNRB, TS…	1465	780	22680	2.00462	1.28694e-08	8.04341e-10	4.4496e-08
GOTERM_BP_DIRECT	GO:0016337~single organismal cell-cell adhesion	31	2.09601	6.54141e-11	PVR, EMCN, PARD3, MPZL2, LIMS2, PKHD1, CLDN5, LMO7, CDH1, CXADR, CDH3, SOX9, SRC, PLPP3, CDH5, ICOS, TEK, CD2, ESAM, DLG1, EGFR, SELP, PDPN, CCDC80, NECTIN3, SLIT2, IGSF5, PKP2, CD34, PKP4, CYFIP2	1300	108	18082	3.99246	3.10979e-07	3.45532e-08	1.23826e-07
GOTERM_BP_DIRECT	GO:0001822~kidney development	34	2.29885	1.03776e-10	SCHIP1, HNF1B, LZTS2, REN1, PKHD1, GLIS2, FSTL3, MME, DCN, PPAT, KCNJ1, TGFB2, TCF21, ALDH1A2, GPC3, GATA3, AGT, PKD2, STRA6, CYS1, CAR2, BMP4, ODC1, KIF3A, SLC12A1, UPK3A, ANXA4, ARL3, TNS2, VEGFA, TFAP2B, PDGFRB, ADAMTS1, BMP6	1300	130	18082	3.6378	4.93351e-07	4.93352e-08	1.96443e-07
UP_KEYWORDS	Chemotaxis	27	1.82556	1.39273e-10	CXCL1, RARRES2, CCL2, CXCL3, CXCL2, CXCL9, CCL8, CX3CL1, CCL5, CXCL12, CCL7, CXCL10, CCL22, EAR2, CCL20, FLT1, GM2564, CCL19, SLIT2, CCL17, CCL12, CXCL13, ECSCR, PDGFRA, PDGFRB, XCL1, PARVA	1465	94	22680	4.44674	5.62663e-08	3.30978e-09	1.9454e-07
GOTERM_CC_DIRECT	GO:0016323~basolateral plasma membrane	43	2.90737	2.33145e-10	CLDN8, PALM, CLDN7, FXYD2, CASR, CLDN19, SLC9A4, ERBB2, PTH1R, RHBG, CLCNKA, CDH1, UMOD, ATP6V1B1, CXADR, AQP1, AQP3, AQP2, EPCAM, PTK2, ANK3, P2RY2, TEK, STK39, SLC4A1, SLC4A9, GPIHBP1, KCNQ1, CAR2, DLG1, EGFR, MYO1D, ANXA1, ATP1A1, ITGA3, ANXA2, DDR1, BSND, KCNN4, TJP1, RHCG, CDH16, CD300LG	1393	203	19662	2.98985	1.45016e-07	7.63243e-09	3.46034e-07
GOTERM_CC_DIRECT	GO:0045177~apical part of cell	31	2.09601	2.53778e-10	PARD3, SHROOM3, ADGRF5, RDX, CDH1, UMOD, EPB41L4B, ENPEP, JAG1, AQP1, NOS3, RAPGEF3, SLC4A9, CAR2, SPP1, PRKCA, PLAT, PARD6B, MYO6, MYO1B, ARHGEF18, CRB3, FZD6, CTSL, TJP1, HSD11B1, PEBP1, ATP6V0A4, EMP2, MGST1, VLDLR	1393	115	19662	3.80488	1.5785e-07	7.89249e-09	3.76657e-07
GOTERM_BP_DIRECT	GO:0030198~extracellular matrix organization	31	2.09601	2.8161e-10	PXDN, ELF3, MMP9, NPNT, ELN, SOX9, APLP2, TGFB2, APLP1, SMOC2, LAMB3, PTK2, LAMB2, CRISPLD2, AGT, LAMB1, FN1, COL18A1, COL4A2, COL4A1, NTN4, CCDC80, SPINT1, NID1, FBLN1, LAMA5, FBLN5, PDGFRA, LAMC2, APBB2, APBB1	1300	114	18082	3.78233	1.33877e-06	1.21707e-07	5.33074e-07
GOTERM_BP_DIRECT	GO:0045766~positive regulation of angiogenesis	32	2.16362	2.96397e-10	CYP1B1, C3, MMP9, CX3CL1, CCL5, AQP1, GATA2, PTGIS, LRG1, TEK, IL1B, RRAS, ZC3H12A, NOS3, RAPGEF3, THBS1, FGF1, IL1A, PRKCA, FLT1, SPHK1, ECM1, EPHA1, ANXA3, KDR, VEGFB, ADM, CD34, SFRP2, F3, VEGFA, CMA1	1300	121	18082	3.67847	1.40907e-06	1.17423e-07	5.61065e-07
GOTERM_BP_DIRECT	GO:0070098~chemokine-mediated signaling pathway	21	1.41988	5.1559e-10	CXCL1, CCL2, GM2564, CXCL3, CXCL2, CXCL9, CCL8, CCL19, ACKR3, CX3CL1, CCL5, CXCL12, CCL7, CCL17, CXCL10, CCR8, CCL12, CCL22, CCL20, CXCL13, XCL1	1300	55	18082	5.3108	2.45111e-06	1.88547e-07	9.75986e-07
GOTERM_BP_DIRECT	GO:0008285~negative regulation of cell proliferation	64	4.32725	5.16343e-10	LZTS2, HRAS, PTGS2, GJA1, CPEB1, IL10, TGFB2, KANK2, SPRY2, SPRY1, GPC3, CDKN2B, SERPINE2, PTGES, GATA3, IL1B, NOS3, FOSL1, IL1A, CIB1, PRKCA, PTPRK, DAB2IP, PTPRF, SLIT2, OSM, DDR1, TNFRSF9, INHBA, TNS2, ADM, RGCC, SCIN, TFAP2B, FGFR2, CAV1, CYP1B1, ADORA2A, STK11, PTH1R, SOX4, SOX9, CDH5, LIF, VDR, ALDH1A2, AGT, BMP4, TESC, IL6, BMP2, NACC2, SMAD6, ITGA1, ADGRG1, CDKN1A, SFRP1, IRF6, SFRP2, PKP…	1300	384	18082	2.31821	2.45469e-06	1.75335e-07	9.77411e-07
GOTERM_BP_DIRECT	GO:0060326~cell chemotaxis	25	1.69033	5.2705e-10	CXCL1, CCL2, BCAR1, CXCL2, ITGA1, CXCL9, CCL8, CCL19, CX3CL1, LPAR1, KIT, CXCL12, EPHA2, CXCL10, CCL12, PRKCQ, CCL22, CCL20, CXCL13, VEGFA, PDGFRA, PDGFRB, HBEGF, HOXB9, XCL1	1300	78	18082	4.45809	2.50559e-06	1.6704e-07	9.9768e-07
GOTERM_BP_DIRECT	GO:0006935~chemotaxis	31	2.09601	6.99835e-10	RARRES2, CCL2, CXCL3, CXCL2, CXCL9, CCL8, KIT, CX3CL1, CCL5, CXCL12, CCL7, CXCL10, CCRL2, CCL22, EAR2, CCL20, CXCR4, CXCR6, FLT1, ACKR3, SLIT2, CCL17, CCR8, CCL12, CCR7, CXCL13, ECSCR, PDGFRA, PDGFRB, XCL1, PARVA	1300	118	18082	3.65412	3.32701e-06	2.07939e-07	1.32475e-06
GOTERM_BP_DIRECT	GO:0007275~multicellular organism development	128	8.6545	8.37131e-10	ENAH, HMX2, PDGFA, DZIP1, JAG2, RORC, L1CAM, JAG1, HOXD10, HOOK1, SHB, KDF1, SERPINE2, CREB3L2, ETL4, PDGFC, PDGFD, IFRD1, EGFR, DAB2IP, ARC, EMX1, VANGL1, PDPN, EMX2, EFNB2, MGP, FARP1, HOXD9, VEGFB, HOXD8, GTF2IRD1, VEGFA, PDGFRA, PDGFRB, STMN1, TNFAIP2, TWSG1, HACD1, BICC1, SOX6, MDK, EPHB4, PAQR5, VDR, PTK2, NRARP, APELA, HOXA7, CASZ1, HEG1, HOXA9, AGRN, NDRG2, STRBP, TRAF4, OLFM1, UNC45A, BM…	1300	1029	18082	1.73021	3.97971e-06	2.34101e-07	1.58465e-06
GOTERM_BP_DIRECT	GO:0042127~regulation of cell proliferation	45	3.0426	1.20527e-09	FGFR2, FGFR1, CSF2, FRK, FXYD2, PTGS2, CXCL3, TNC, CXCL2, NR3C2, CXCL9, JAG2, EGLN3, JAG1, SOX9, SRC, MIF, TGFB2, CXCL10, SPRY2, PTK2, PKD2, TNFRSF18, PLCD3, YAP1, FAS, YES1, FANCA, CIB1, EGFR, ITK, TCF7, IL6, S100A11, ANXA1, SPARC, MECOM, TNFSF9, TNFRSF9, STYK1, SFRP2, CXCL13, LAMA5, LCK, TXK	1300	227	18082	2.75734	5.72983e-06	3.18324e-07	2.28151e-06
GOTERM_BP_DIRECT	GO:0042493~response to drug	58	3.92157	1.36007e-09	ALAD, HNF1B, PTGS2, MMP9, AQP1, MMP2, IL10, TGFB2, GATA3, SRD5A1, FOSL1, CDK1, MYO6, ATP4A, EMX1, EMX2, RPH3AL, GSTT1, FOSB, PPARGC1A, VEGFB, NCAM1, CD38, INHBA, LCK, TFAP2B, HSD11B2, PEBP1, COL1A1, ADD3, AOC1, PAM, REN1, ADORA2A, CDH1, ABCA1, CDH3, MDK, SRC, ALDH1A1, OXCT1, PTN, THBS1, COL18A1, IL6, LGALS1, FZD1, ANXA1, ATP1A1, ITGA3, KDR, LCN2, CDKN1A, TJP1, SFRP1, SFRP2, IGFBP2, MGST1	1300	339	18082	2.37975	6.46577e-06	3.40305e-07	2.57455e-06
UP_KEYWORDS	Calcium	100	6.76133	1.72869e-09	S100A4, S100A6, CD209A, MMP9, FAM20C, JAG2, JAG1, ENPEP, MMP3, MMP2, CALB1, CD209D, C1RA, DYSF, AIF1L, PLS3, S100A1, CIB1, SPARCL1, NCALD, MGP, ACTN1, COLEC12, COL1A2, ADAMTS1, COL1A1, PLA2G2D, CACNB3, MYL9, DMD, HEG1, AGRN, FAHD2A, ENTPD2, TESC, S100A16, BMP1, EFEMP1, ITGA1, S100A11, GAS6, CBLC, SLC25A13, CADPS2, MYLK, NRP2, PXDN, NPNT, ANO1, CLSTN1, EFHD1, PCDH1, TRPV5, NOS3, PLCB1, PRKCA, EGFL…	1465	827	22680	1.87197	6.98392e-07	3.87995e-08	2.41468e-06
GOTERM_BP_DIRECT	GO:0050679~positive regulation of epithelial cell proliferation	24	1.62272	1.73475e-09	FGFR2, BMP4, EGFR, HRAS, IL6, DAB2IP, KIF3A, FGF9, ERBB2, GAS1, NR4A3, CCL5, SOX9, KDR, CYP7B1, NME2, OSR2, SFRP1, HTRA1, ID1, VEGFA, ESRP2, FGF1, BMP6	1300	76	18082	4.39239	8.24698e-06	4.1235e-07	3.2838e-06
UP_KEYWORDS	Growth factor	30	2.0284	1.76794e-09	CXCL1, CSF2, NRTN, FGF9, PDGFA, IL34, CXCL12, MDK, TGFB2, TIMP1, LIF, OGN, PTN, PDGFC, PDGFD, FGF1, BMP4, IL6, BMP2, BMP1, EFEMP1, KITL, VEGFB, INHBA, VEGFA, GDF10, HBEGF, AREG, GDF15, BMP6	1465	127	22680	3.65698	7.1425e-07	3.75921e-08	2.46951e-06
UP_KEYWORDS	Cell membrane	328	22.1771	2.05289e-09	LYPD2, HRAS, S100A6, PEAR1, SLC9A4, EFNA1, ATP1B2, IL6ST, L1CAM, LPAR1, AQP1, AQP2, SHB, S1PR3, HTRA1, AIF1L, RAB25, HCAR2, MAGI3, ARC, DAB2IP, VANGL1, CD3E, PDPN, TRABD2B, TANC1, GPR132, GEM, FARP1, PLAUR, TMEM150A, CCR8, CCR7, RND1, RHCG, PTRF, CD40LG, VEGFA, PDGFRA, TMEM184A, PDGFRB, RAB15, RAB13, CD226, ADD3, PALM, IL1R1, GNAI1, ARHGEF25, ERBB2, ARHGEF28, PTH1R, MME, EPHB4, KCNJ1, EPHB6, DMD,…	1465	3759	22680	1.35085	8.29366e-07	4.14683e-08	2.86752e-06
GOTERM_BP_DIRECT	GO:0043065~positive regulation of apoptotic process	57	3.85396	2.36127e-09	PTGS2, HIP1R, MMP9, LPAR1, ANKRD1, PMAIP1, PAWR, MMP2, TGFB2, IL1B, NOS3, FAS, FOSL1, NET1, IP6K2, DAB2IP, PTPRF, SLIT2, DDIT3, ADM, IGF2R, SCIN, UBD, PDGFRB, GADD45B, UNC13B, GADD45A, CYP1B1, CLU, KLRK1, SOX4, SRC, ALDH1A1, TSC22D1, ALDH1A2, TGM2, PTN, FASL, PHLDA3, PHLDA1, BMP4, IL6, BMP2, MUC20, ANXA1, CTLA4, NR4A1, SAP18, RASSF6, UACA, NUPR1, SFRP1, SFRP2, ID3, APBB2, APBB1, IGFBP3	1300	335	18082	2.36665	1.12254e-05	5.34547e-07	4.46977e-06
GOTERM_CC_DIRECT	GO:0016327~apicolateral plasma membrane	13	0.878972	2.44133e-09	CLDN8, PALM, CLDN7, KRT19, TJP1, THBD, OCLN, CLDN4, CLDN3, CLDN5, KRT8, CXADR, FZD6	1393	21	19662	8.73777	1.5185e-06	7.23098e-08	3.62342e-06
GOTERM_BP_DIRECT	GO:0071356~cellular response to tumor necrosis factor	29	1.96078	2.49876e-09	CCL2, NPNT, EDN1, CCL8, SGMS1, ANKRD1, CX3CL1, CCL5, CCL7, CCL22, SLC2A4, CCL20, GATA3, ZC3H12A, THBS1, CIB1, DAB2IP, IL6, GM2564, CCL19, PPARGC1A, DCSTAMP, CCL17, LCN2, CCL12, SFRP1, FABP4, COL1A1, XCL1	1300	110	18082	3.66698	1.1879e-05	5.39959e-07	4.73003e-06
GOTERM_BP_DIRECT	GO:0007166~cell surface receptor signaling pathway	43	2.90737	3.98626e-09	TSPAN1, CD8A, TSPAN3, OSMR, ERBB2, CTF1, PTH1R, CD247, ADGRF5, EDN1, TSPAN6, TSPAN7, TSPAN8, L1CAM, TSPAN9, CD24A, GCGR, MIF, TSPAN12, UPK1A, AGT, VASN, EGFR, COL4A3, CD3G, CD3D, CD3E, FZD1, ANXA1, TSPAN15, TSPAN18, ADGRG1, EPHA1, FZD6, P2RX5, NCAM1, CBLC, CD59B, CXCL13, LCK, IL12B, ADGRL2, ADGRL4	1300	219	18082	2.73104	1.89505e-05	8.23943e-07	7.5458e-06
GOTERM_BP_DIRECT	GO:0071347~cellular response to interleukin-1	24	1.62272	5.25499e-09	DAB2IP, IL6, CEBPB, CCL2, GM2564, CXCL2, EDN1, CCL8, CCL19, CX3CL1, ANKRD1, CCL5, SOX9, CCL7, CCL17, LCN2, CCL12, CCL22, PTGIS, SFRP1, CCL20, ZC3H12A, XCL1, FN1	1300	80	18082	4.17277	2.49819e-05	1.04093e-06	9.94744e-06
GOTERM_BP_DIRECT	GO:0042060~wound healing	26	1.75794	6.72501e-09	CAV1, TNC, ERBB2, COL3A1, CXCL2, DCN, EPB41L4B, CX3CL1, SDC4, AQP1, CDH3, TPM1, TIMP1, TGFB2, CCL20, FN1, EGFR, IL6, ARHGEF19, SPARC, MUSTN1, SDC1, PECAM1, PDGFRA, PDGFRB, COL1A1	1300	94	18082	3.84723	3.19702e-05	1.27883e-06	1.27301e-05
GOTERM_CC_DIRECT	GO:0042383~sarcolemma	29	1.96078	9.93114e-09	FXYD1, AQP1, VCL, PTK2, DYSF, DES, SLC2A4, ANK3, DMD, COL6A3, KRT8, COL6A2, COL6A1, NOS3, FAS, AGRN, KCNQ1, AHNAK, PLEC, CIB1, ANXA1, ATP1A1, ANXA2, PRKCQ, KRT19, BGN, CD59B, ALOX5, CAR4	1393	118	19662	3.46891	6.17715e-06	2.8078e-07	1.47398e-05
UP_KEYWORDS	Inflammatory response	33	2.23124	1.00778e-08	CXCL1, RARRES2, CCL2, ELF3, NFKBID, C3, CXCL3, CXCL2, F2RL1, CXCL9, CCL8, IL17RE, CCL5, IL34, CCL7, CXCL10, MIF, CCL22, CASP4, CCL20, IL1B, ZC3H12A, IL1A, DAB2IP, C4B, ANXA1, CCL19, NLRP3, PRKCQ, CCL12, CXCL13, TNFAIP3, IL1F6	1465	161	22680	3.17317	4.07143e-06	1.93878e-07	1.40769e-05
UP_KEYWORDS	Tyrosine-protein kinase	27	1.82556	1.02071e-08	FGFR2, FGFR1, FRK, ERBB2, KIT, EPHB4, SRC, INSRR, PTK2, TEK, TIE1, YES1, EGFR, ITK, FLT1, RYK, MET, EPHA1, EPHA2, WEE1, KDR, DDR1, STYK1, LCK, PDGFRA, PDGFRB, TXK	1465	113	22680	3.69905	4.12368e-06	1.8744e-07	1.42576e-05
GOTERM_BP_DIRECT	GO:0008360~regulation of cell shape	32	2.16362	1.11596e-08	RHOJ, DMTN, PALM, SHROOM3, CCL2, FERMT2, RDX, PALMD, KIT, LPAR1, RHOU, TPM1, CCL7, CDC42EP2, PTK2, CDC42EP1, PTN, DLG1, FN1, IL6, PLXNB1, PDPN, ARHGEF18, ANXA1, KDR, CCL12, MYO10, VEGFA, SPRR2A2, BAMBI, PAKAP, PARVA	1300	139	18082	3.20213	5.30511e-05	2.04048e-06	2.11245e-05
GOTERM_CC_DIRECT	GO:0005887~integral component of plasma membrane	131	8.85734	1.54083e-08	PVR, MPZL1, TSPAN1, PLXNA1, TSPAN3, OSMR, F2RL1, TSPAN6, JAG2, TSPAN7, IL17RE, TSPAN8, SGMS1, TSPAN9, LPAR1, AQP6, SLC7A4, AQP1, AQP3, IL17RA, IL17RB, AQP2, S1PR3, SLC2A4, FAS, SLC4A1, PLXNB1, SLC22A23, TRABD2B, GPR132, TMEM150A, PLAUR, THBD, RHCG, TACSTD2, HAS1, CD34, BACE1, PDGFRA, CD226, HS3ST3B1, FXYD1, FGFR2, PAM, FXYD2, CAV1, FXYD4, ADORA2A, PTH1R, ABCA1, EPHB4, KCNJ1, SLCO2A1, EPHB6, UPK1A…	1393	1126	19662	1.64214	9.58394e-06	4.16695e-07	2.28691e-05
GOTERM_BP_DIRECT	GO:0006955~immune response	48	3.24544	1.57542e-08	CXCL1, CSF2, CCL2, CXCL3, CXCL2, CXCL9, CCL8, CX3CL1, CCL5, CXCL12, CD24A, CCL7, IL10, CXCL10, LIF, CCL22, CCL20, CLEC4E, TNFRSF18, IL1B, FASL, FAS, THBS1, NFIL3, IL1A, IL6, SMAD6, CTLA4, CCL19, COLEC12, TNFSF9, TINAGL1, CTSW, CCL17, OSM, CCL12, TNFRSF9, LAT, CCR8, SERPINB9, CCR7, CXCL13, CD40LG, TGFBR3, CMA1, XCL1, IL1F6, BMP6	1300	272	18082	2.45457	7.48929e-05	2.77391e-06	2.9822e-05
GOTERM_CC_DIRECT	GO:0005913~cell-cell adherens junction	52	3.51589	2.5787e-08	PVR, LIMA1, LMO7, PDLIM1, VCL, CTTN, PAK4, FAM129B, AHNAK, DLG1, VASN, EGFR, DAB2IP, TWF1, MYO6, NECTIN3, SLC9A3R2, KRT18, EPB41L1, ERC1, EPS8L2, CD226, PARVA, EPN2, PARD3, PPME1, RDX, CDH1, SFN, CDH3, GPRC5A, SRC, CDC42EP1, SORBS1, EHD1, EMD, PLEC, UNC45A, COBLL1, MYO1B, FSCN1, ANXA1, DOCK9, EPHA2, ANXA2, TJP1, CCNB2, PKP2, CAPG, SPTBN1, PHLDB2, CD200	1393	316	19662	2.3227	1.60394e-05	6.68313e-07	3.82731e-05
UP_KEYWORDS	Immunoglobulin domain	65	4.39486	2.97766e-08	PXDN, MPZL1, IGHG3, MPZL2, IGKV12-41, CD8A, IL6ST, IGFBP7, ADGRF5, BCAM, L1CAM, IGHG2B, ILDR1, MMP23, CXADR, CD96, SEMA3F, SEMA3C, ESAM, SEMA3B, TIE1, PTPRK, CD3G, PTPRF, CD3E, NECTIN2, NECTIN3, PIGR, PALLD, NCR1, NCAM1, CD83, IGSF5, CD300LG, PDGFRA, PDGFRB, IL12B, TREM2, JAM2, CD226, JAM3, KALRN, FGFR2, FGFR1, IL1R1, LRIG1, NEO1, KIT, ISLR, ICOS, TEK, CD2, CD7, PTPRD, HAVCR1, FLT1, IGHV6-6, CTLA…	1465	481	22680	2.09206	1.20297e-05	5.23032e-07	4.15927e-05
UP_KEYWORDS	EGF-like domain	39	2.63692	4.10909e-08	PRF1, LTBP1, PEAR1, LTBP3, CD248, NPNT, TNC, LTBP4, PAMR1, JAG2, UMOD, JAG1, C1RA, TEK, HEG1, TIE1, AGRN, THBS1, HGFAC, THBS3, VASN, PLAT, SELP, BMP1, EGFL7, EFEMP1, NID1, MFGE8, SLIT2, GAS6, FBLN1, THBD, FBLN2, FBLN5, HBEGF, AREG, C1S1, ADGRL4, VLDLR	1465	224	22680	2.69539	1.66006e-05	6.91696e-07	5.73968e-05
GOTERM_BP_DIRECT	GO:0030324~lung development	29	1.96078	4.26109e-08	FGFR2, FGFR1, FGF9, FSTL3, LIF, SPRY2, ALDH1A2, GPC3, CRISPLD2, CTGF, PTN, HEG1, STRA6, NOS3, FGF1, BMP4, EGFR, EPAS1, PDPN, MGP, ITGA3, SPARC, KDR, HES1, LAMA5, VEGFA, PDGFRA, HSD11B1, NFIB	1300	124	18082	3.25297	0.000202552	7.2347e-06	8.06603e-05
GOTERM_BP_DIRECT	GO:0001503~ossification	25	1.69033	4.95358e-08	BMP4, TWSG1, BMP2, CASR, BMP1, THRA, MMP9, PTH1R, FSTL3, MGP, RSAD2, NPR2, GPM6B, SPARC, ATP6V1B1, SOX9, ECM1, CTGF, GDF10, SORT1, PTN, STC1, ATP6V0A4, SPP1, BMP6	1300	96	18082	3.6222	0.000235466	8.12042e-06	9.37688e-05
GOTERM_CC_DIRECT	GO:0016328~lateral plasma membrane	18	1.21704	9.75111e-08	ARL2, CLDN7, OCLN, VANGL1, CLDN4, CLDN3, ANXA1, GJA1, CDH1, ATP6V1B1, CLDN15, EPCAM, C1QTNF5, TACSTD2, ANK3, CLDN1, RAB13, DLG1	1393	54	19662	4.70495	6.065e-05	2.42607e-06	0.000144726
UP_KEYWORDS	Actin-binding	41	2.77214	1.18871e-07	ABLIM1, DMTN, COBL, LIMA1, ENAH, SHROOM3, HIP1R, RDX, TPM2, TPM1, DSTN, VCL, DMD, AIF1L, EMD, AFAP1, PLS3, MYO5B, PLEC, SYNPO, PHACTR1, TWF1, MYO6, MYO1B, FSCN1, MYO1D, ACTN1, MISP, PALLD, NEBL, MYO10, EPB41L1, SYNE2, SCIN, CAPG, MYH11, SPTBN1, WASL, ADD3, MYLK, PARVA	1465	252	22680	2.51877	4.80227e-05	1.92095e-06	0.000166042
GOTERM_BP_DIRECT	GO:0043406~positive regulation of MAP kinase activity	18	1.21704	1.19797e-07	EGFR, FGFR1, HRAS, FLT1, PDGFA, ERBB2, EDN1, TPD52L1, KIT, KITL, CD24A, SRC, MIF, VEGFA, PDGFRB, PDGFC, PDGFD, FGF1	1300	54	18082	4.63641	0.000569353	1.89837e-05	0.00022677
UP_KEYWORDS	Cell projection	81	5.47667	1.20302e-07	DMTN, SH3RF1, ENAH, DZIP1, CPEB4, CLSTN1, FERMT2, TMEM237, WWC1, L1CAM, RHOU, SPRY2, CTTN, PACSIN1, ANK3, MAPT, AIF1L, RAB25, WDR35, CYS1, CIB1, DAB2IP, ARC, MYO6, PDPN, C4B, ARHGEF5, ACTN1, PFKM, PALLD, ARHGAP24, FARP1, ARL3, EVC2, NME2, LYNX1, SCIN, RAB13, COBL, PALM, CEP19, DCDC2A, UMOD, PALMD, AFAP1L1, RILPL1, NR1D1, SORBS2, RASGRP2, PKD2, NDRG2, TCTN2, EHD1, FGD5, SCNN1A, OLFM1, EHD3, NPHP1,…	1465	678	22680	1.84953	4.86009e-05	1.86931e-06	0.000168041
UP_KEYWORDS	Basement membrane	14	0.946586	1.23749e-07	COL4A4, COL4A3, COL4A2, COL4A1, NTN4, NID1, SPARC, ANXA2, SMOC2, LAMB3, LAMB2, LAMA5, LAMC2, LAMB1	1465	35	22680	6.19249	4.99932e-05	1.85164e-06	0.000172855
UP_KEYWORDS	Differentiation	78	5.27383	1.39192e-07	NRP2, ENAH, RARRES2, HMX2, ELF3, FGF9, DZIP1, NPNT, ANPEP, L1CAM, SDC2, LGR4, HOOK1, SHB, KDF1, SERPINE2, PAX8, SEMA3C, SRD5A1, SEMA3B, SIK1, FGF1, IFRD1, CIB1, EGFL7, EFNB2, TLE3, MGP, ZHX3, MECOM, ARHGAP24, SLIT2, VEGFB, VEGFA, SORT1, STMN1, TGFB1I1, GADD45B, TNFAIP2, PARD3, NKD1, STK11, ARHGEF28, GLIS2, KLRK1, MDK, MLF1, PAQR5, 1700112E06RIK, NR1D1, ZC3H12A, AGRN, NDRG2, STRBP, NPHP1, UNC45A, …	1465	646	22680	1.86925	5.62321e-05	2.00834e-06	0.000194427
GOTERM_CC_DIRECT	GO:0005605~basal lamina	11	0.743746	1.56657e-07	COL4A4, ACHE, LAMB2, LAMA5, NID1, AGRN, LAMB1, ENTPD2, FN1, COL4A5, DLG1	1393	19	19662	8.17176	9.74362e-05	3.74772e-06	0.000232511
GOTERM_BP_DIRECT	GO:0051384~response to glucocorticoid	21	1.41988	2.04723e-07	PAM, ALAD, IL6, PTGS2, IL1RN, CXCL2, SPARC, CDO1, MDK, IL10, ANXA3, CTSL, SDC1, GOT1, ADM, PTGDS, HSD11B2, AREG, FAS, IGFBP2, BMP6	1300	75	18082	3.89458	0.00097278	3.13948e-05	0.00038753
GOTERM_BP_DIRECT	GO:0045785~positive regulation of cell adhesion	18	1.21704	2.16952e-07	PRKCA, SELP, CCL2, ERBB2, CX3CL1, EPB41L4B, CCL5, TPM1, ADGRG1, CXCL12, SKAP1, SRC, PTK2, VEGFA, TEK, TNFRSF18, TGM2, IL12B	1300	56	18082	4.47082	0.00103086	3.22304e-05	0.000410678
GOTERM_BP_DIRECT	GO:0030593~neutrophil chemotaxis	20	1.35227	2.37168e-07	PRKCA, CXCL1, CCL2, GM2564, CXCL3, CXCL2, ITGA1, CCL8, CCL19, CX3CL1, CCL5, CXADR, CCL7, CCL17, TGFB2, CCL12, CCL22, CCL20, IL1B, SPP1	1300	69	18082	4.03166	0.00112686	3.41659e-05	0.000448945
GOTERM_BP_DIRECT	GO:0007507~heart development	44	2.97498	2.55741e-07	NRP2, PAM, ERBB2, MMP9, COL3A1, EDN1, PDLIM3, GJA1, SOX4, BICC1, CXADR, SOX9, MMP2, TGFB2, MTHFD1, GATA2, APLNR, ALDH1A2, TRP53BP2, APELA, OXCT1, GAB1, TEK, TFDP2, PKD2, HEG1, PTN, SEMA3C, SOX18, STRA6, FLRT3, BMP4, BMP2, KIF3A, ITGA3, SPARC, VEGFB, CDKL1, PDE2A, ADM, ID1, PKP2, HOPX, ID3	1300	261	18082	2.34485	0.00121505	3.57579e-05	0.000484103
UP_KEYWORDS	Alternative splicing	387	26.1663	3.16571e-07	HRAS, PEAR1, LTBP1, LTBP3, OSMR, LTBP4, RORC, VPRBP, SGMS1, CITED4, USP50, SH3YL1, PPP1R1B, CDCA3, MAGI3, LRRC1, CCDC136, MECOM, PLAUR, GRB10, GGACT, UNC13B, EMCN, ARHGEF25, ARHGEF28, CACNB3, KCNJ1, CASZ1, CCSER2, CCSER1, ACER2, IL1RN, SPHK1, ESRRG, SERPINA1F, DCSTAMP, SYNE2, PKP4, CDC42BPA, SYTL2, TCAF1, SH3RF1, HNF1B, ELF3, TTC23, MMP23, NOCT, P4HA2, MAPT, CEP170B, TMEM107, WDR35, EGFL7, ARHGEF…	1465	4779	22680	1.25366	0.000127887	4.41015e-06	0.000442194
GOTERM_BP_DIRECT	GO:0014068~positive regulation of phosphatidylinositol 3-kinase signaling	19	1.28465	3.46311e-07	SELP, FLT1, PDGFA, PLXNB1, ERBB2, F2RL1, DCN, CCL5, SOX9, TGFB2, KDR, PTK2, NEDD4, AGT, TEK, PDGFRB, PDGFC, PDGFD, F2R	1300	64	18082	4.1293	0.00164501	4.70379e-05	0.000655548
GOTERM_BP_DIRECT	GO:0043066~negative regulation of apoptotic process	75	5.07099	3.5821e-07	IER3, SH3RF1, CLDN7, HNF1B, HIP1R, MMP9, PRDX5, AQP1, HMGN5, PDCD4, IL10, TGFB2, EPCAM, SPRY2, EDNRB, FAS, FAM129B, HIGD1A, CIB1, EGFR, CDK1, EGR3, PDXK, CRYAB, PLAUR, SERPINB9, CD38, NME2, KRT18, CD59B, CD40LG, VEGFA, TFAP2B, PDGFRB, PRNP, LIMS2, PKHD1, ERBB2, CLU, FHL2, ASNS, SOX9, SRC, MIF, TIMP1, KCNJ1, TSC22D1, PTK2, CKMT1, TEK, TNFRSF18, PRKAA2, THBS1, FN1, SPP1, BMP4, IL2RB, IL6, SMAD6, SP…	1300	566	18082	1.8431	0.00170148	4.73025e-05	0.000678072
GOTERM_BP_DIRECT	GO:0001568~blood vessel development	20	1.35227	3.87093e-07	BMP4, EGFL7, COL3A1, SPHK1, PLPP3, EPHA2, COL5A1, TGFB2, SHB, ALDH1A2, PTK2, AGT, VEGFA, COL1A2, PDGFRB, TGFBR3, STRA6, SOX18, TIE1, COL1A1	1300	71	18082	3.91809	0.00183855	4.97351e-05	0.000732746
GOTERM_BP_DIRECT	GO:0007169~transmembrane receptor protein tyrosine kinase signaling pathway	24	1.62272	4.75235e-07	EGFR, ITK, FRK, NRTN, FLT1, ERBB2, MET, KIT, EPHB4, EPHA1, EPHA2, INSRR, KDR, DDR1, LAT, EPHB6, STYK1, DOK2, TEK, LCK, PDGFRA, PDGFRB, TXK, YES1	1300	100	18082	3.33822	0.00225672	5.94527e-05	0.000899592
GOTERM_BP_DIRECT	GO:0016525~negative regulation of angiogenesis	20	1.35227	4.90762e-07	COL4A3, COL4A2, DAB2IP, CCL2, SPARC, DCN, EPHA2, GPR4, CXCL10, LIF, CD59A, AGT, ECSCR, RGCC, TEK, PTN, ADAMTS1, FASL, TIE1, THBS1	1300	72	18082	3.86368	0.00233036	5.98208e-05	0.000928984
UP_KEYWORDS	Hydrogen ion transport	15	1.0142	5.1303e-07	ATP5E, ATP5J2, ATP4A, ATP5G2, ATP6V1D, ATP5G3, ATP6V1C2, ATP6V1A, ATP6V0E2, ATP5L, ATP5O, ATP6V1G3, ATP6V0A4, ATP6V0D2, ATP5K	1465	45	22680	5.16041	0.000207243	6.90878e-06	0.000716611
GOTERM_CC_DIRECT	GO:0001725~stress fiber	19	1.28465	5.94788e-07	ABLIM1, TMSB15L, ENAH, LIMA1, FSCN1, FERMT2, ACTN1, PALLD, TPM1, VCL, MYL9, ANXA2, NEBL, PTK2, SORBS1, TEK, MYH11, MYLK, SYNPO	1393	67	19662	4.00272	0.00036989	1.37021e-05	0.000882782
GOTERM_CC_DIRECT	GO:0009925~basal plasma membrane	15	1.0142	5.98254e-07	CAV1, CLDN4, ERBB2, MUC20, MET, AQP1, RHCG, TACSTD2, CD34, ANK3, TEK, PKD2, RAPGEF3, DLG1, PLEC	1393	42	19662	5.04102	0.000372045	1.32897e-05	0.000887926
GOTERM_CC_DIRECT	GO:0043209~myelin sheath	35	2.36646	6.08152e-07	LDHB, ERBB2, UCHL1, PGAM1, RDX, PRDX2, COX5A, COX5B, MIF, GSTM1, PACSIN1, CKMT1, SLC25A3, ENO2, ATP5O, SRD5A1, PLCB1, EHD1, EHD3, CAR2, TUBB4B, CRYAB, CYCS, FSCN1, MYO1D, ATP1A1, IDH3A, NCAM1, HBA-A1, ATP6V1A, NME2, PHGDH, PEBP1, GNB4, HBB-BS	1393	192	19662	2.57302	0.000378199	1.30437e-05	0.000902617
GOTERM_CC_DIRECT	GO:0005912~adherens junction	17	1.14943	7.73985e-07	PARD3, SHROOM3, TMEM204, CDH1, 9430020K01RIK, JAG1, CXADR, CDH5, VCL, CD96, TJP1, RND1, PKP2, EPB41L5, ESAM, FAM129B, NPHP1	1393	55	19662	4.36277	0.000481303	1.60472e-05	0.00114874
GOTERM_BP_DIRECT	GO:0001666~response to hypoxia	35	2.36646	8.36837e-07	PAM, ALAD, CAV1, FOSL2, CCL2, CLDN3, EDN1, EGLN3, SOX4, PDLIM1, CXCL12, CD24A, MMP2, TGFB2, PTGIS, PLOD2, CXCR4, TEK, CYGB, MUC1, PLAT, BMP2, FLT1, EPAS1, CRYAB, APOLD1, NR4A2, ITPR1, KDR, VEGFB, CD38, ADM, VEGFA, TGFBR3, HSD11B2	1300	192	18082	2.53554	0.00397042	9.94531e-05	0.00158408
UP_KEYWORDS	Cytoskeleton	111	7.50507	8.68133e-07	FAM110A, CTNNAL1, SNCG, ENAH, DZIP1, FAM110C, PDLIM1, PTPN21, VCL, HOOK1, ANK3, AIF1L, CIB1, TWF1, ARC, RAI14, ACTN1, TACC2, EVC2, RND1, RGCC, TUBA4A, STMN1, TGFB1I1, ADD3, KALRN, KAZN, COBL, TPPP3, CCDC92, GNAI1, AKAP12, CEP19, DCDC2A, SRC, PTK2, CDC42EP2, RILPL1, CDC42EP1, DMD, TEK, TCTN2, STRBP, FGD5, TRAF4, NPHP1, TUBB4B, KIF3A, CKAP4, FSCN1, PTPN13, MISP, KITL, MYO10, UACA, SYNE2, PLK2, PKP4…	1465	1073	22680	1.60151	0.000350665	1.13137e-05	0.00121262
GOTERM_CC_DIRECT	GO:0030027~lamellipodium	31	2.09601	1.36366e-06	ABLIM1, SH3RF1, ENAH, BCAR1, CDH1, RDX, CTTN, PTK2, DYSF, SORBS2, PKD2, RAPGEF3, CIB1, TESC, ACTA2, PDPN, PODXL, FSCN1, PTPN13, DPYSL3, PALLD, KITL, EPHA2, NCKAP1, NME2, MYO10, RAB13, WASL, APBB1, MYLK, PARVA	1393	164	19662	2.66805	0.000847838	2.73608e-05	0.00202393
GOTERM_CC_DIRECT	GO:0032587~ruffle membrane	20	1.35227	1.83998e-06	TWF1, TESC, MYO6, PLEK, PDPN, HIP1R, WWC1, TPM1, KANK1, SRC, EPHA2, SPRY2, SH3YL1, PACSIN1, RASGRP2, EPB41L5, AIF1L, FGD5, EPS8L2, CIB1	1393	79	19662	3.57338	0.00114381	3.5764e-05	0.00273086
GOTERM_BP_DIRECT	GO:0015992~proton transport	17	1.14943	2.04842e-06	ATP5E, ATP5J2, ATP4A, ATP5G2, ATP6V1B1, ATP6V1D, ATP5G3, ATP6V1C2, ATP6V1A, ATP6V0E2, SLC4A11, ATP5L, ATP5O, ATP6V1G3, ATP6V0A4, ATP6V0D2, ATP5K	1300	58	18082	4.07684	0.00969095	0.000237489	0.00387749
GOTERM_BP_DIRECT	GO:0032355~response to estradiol	23	1.5551	2.2265e-06	PRKCA, PAM, FOSL2, PTGS2, SOCS2, CRYAB, STRN3, CXCL2, ANXA1, SPRR2F, PTGFR, ALDH1A2, CD38, CTGF, SPRR2A2, MAPK15, PDGFRB, PTN, NOS3, AREG, COL1A1, IGFBP2, NR2F2	1300	101	18082	3.16745	0.010529	0.000251988	0.00421458
GOTERM_BP_DIRECT	GO:0001934~positive regulation of protein phosphorylation	33	2.23124	2.60937e-06	RARRES2, HRAS, C3, MMP9, ERBB2, IL34, SOX9, MIF, EDNRB, PTK2, RSPO1, CTGF, CXCR4, TEK, IL1B, RAPGEF3, AGRN, CD6, GPNMB, FGF1, CIB1, PRKCA, EGFR, BMP4, BMP2, SPHK1, FZD1, GAS6, ANXA2, KDR, PLAUR, VEGFA, MAPK15	1300	184	18082	2.49459	0.0123283	0.000288446	0.00493929
GOTERM_BP_DIRECT	GO:0016338~calcium-independent cell-cell adhesion via plasma membrane cell-adhesion molecules	11	0.743746	2.72937e-06	CLDN8, CLDN16, CLDN7, CLDN19, CLDN4, CLDN3, CLDN5, CLDN1, CLDN10, ESAM, CLDN15	1300	24	18082	6.37506	0.0128916	0.000294853	0.00516643
UP_KEYWORDS	Mitochondrion inner membrane	38	2.5693	2.92091e-06	ATP5E, NDUFB6, COX7B, TIMM13, COX5A, COX5B, CHCHD6, UQCRQ, SRC, NDUFS6, DUSP18, EFHD1, NDUFS5, UQCR11, CKMT1, SLC25A3, ATP5L, ATP5O, ATP5K, HIGD1A, CHDH, NDUFA2, 2410015M20RIK, ATP5J2, COX7A2, MPC2, NDUFC1, COQ7, NDUFA12, NDUFA11, COX6C, UQCC2, COQ2, SLC25A13, SLC25A33, NDUFV1, SLC25A35, COQ10B	1465	254	22680	2.31609	0.00117935	3.68759e-05	0.00407993
GOTERM_BP_DIRECT	GO:0048514~blood vessel morphogenesis	13	0.878972	3.16938e-06	FGFR1, CYP1B1, FLT1, COL4A1, EDN1, EFNB2, GJA1, EPHA2, SHB, NEDD4, VEGFA, NR2F2, THBS1	1300	35	18082	5.16629	0.0149543	0.000334772	0.00599931
UP_KEYWORDS	GPI-anchor	26	1.75794	3.17963e-06	LYPD2, CPM, ACHE, RTN4RL1, EFNA1, UMOD, CD24A, LY6A, GPC4, GPC3, FOLR2, GPIHBP1, LY6C1, PLET1, BST1, GAS1, PLAUR, NCAM1, LYPD6B, CD55, LYNX1, CD59B, CD59A, PSCA, CAR4, PRNP	1465	140	22680	2.87509	0.00128375	3.89256e-05	0.00444129
GOTERM_BP_DIRECT	GO:0001938~positive regulation of endothelial cell proliferation	18	1.21704	3.50496e-06	PRKCA, BMP4, BMP2, CAV1, EGR3, CCL2, EGFL7, NR4A1, ECM1, CXCL12, IL10, KDR, VEGFB, LRG1, NRARP, F3, VEGFA, BMP6	1300	67	18082	3.73681	0.0165246	0.000362165	0.00663451
GOTERM_BP_DIRECT	GO:0071560~cellular response to transforming growth factor beta stimulus	17	1.14943	4.23109e-06	COL4A2, CAV1, EDN1, ANKRD1, SOX6, SOX9, PPARGC1A, SRC, PTK2, SFRP1, ID1, EPB41L5, NOS3, COL1A1, PDGFD, YES1, XCL1	1300	61	18082	3.87634	0.0199137	0.000427879	0.00800893
GOTERM_BP_DIRECT	GO:0032496~response to lipopolysaccharide	34	2.29885	4.26102e-06	CXCL1, ALAD, PTGS2, REN1, CXCL3, CXCL2, EDN1, CXCL9, PRDX2, DCN, NOCT, TRIB1, CXCL10, EDNRB, CD96, PTGES, TNFRSF18, IL1B, FASL, LBP, FAS, CD6, LOXL1, CEBPB, SPARC, PTGFR, TNFRSF9, TJP1, CCR7, THBD, ADM, CXCL13, MGST1, F2R	1300	197	18082	2.40058	0.0200531	0.000421931	0.00806559
GOTERM_CC_DIRECT	GO:0031410~cytoplasmic vesicle	78	5.27383	4.49537e-06	DMTN, OCLN, HIP1R, ADGRF5, PRDX5, AQP6, ENPEP, AMOTL2, AQP2, PACSIN1, DYSF, MAP1LC3A, CXCR4, IL1B, RAB25, KCNQ1, RAB20, EPN3, ARC, MYO6, SOCS1, RPH3AL, OPTN, DAPK2, BICD1, RAB11FIP4, RAB11FIP5, CTSL, UHRF1, RHCG, CPE, BACE1, KLHL12, SORT1, TMEM184A, PDGFRB, ADAMTS1, WASL, RAB13, RAB11FIP1, EMP2, GBP2, FGFR2, FGFR1, PAM, PRF1, CAV1, AP1M2, ERBB2, CLU, RHBG, UMOD, IL33, TMEM35A, GBP2B, N4BP3, MARVE…	1393	646	19662	1.70427	0.00279222	8.47275e-05	0.00667183
GOTERM_BP_DIRECT	GO:0030154~cell differentiation	91	6.15281	4.83619e-06	NRP2, ENAH, RARRES2, HMX2, ELF3, FGF9, DZIP1, NPNT, JAG2, RORC, ANPEP, L1CAM, SDC2, LGR4, HOOK1, SHB, GATA2, OSR2, KDF1, SERPINE2, CTGF, PAX8, SEMA3C, SRD5A1, SEMA3B, FGF1, SIK1, IFRD1, CIB1, EGFL7, EFNB2, TLE3, ZHX3, MGP, MECOM, ARHGAP24, SLIT2, VEGFB, STYK1, EYA2, VEGFA, SORT1, STMN1, TGFB1I1, GADD45B, TNFAIP2, FRK, TWSG1, PARD3, NKD1, STK11, ARHGEF28, GLIS2, KLRK1, EHF, KIT, SOX9, MDK, MLF1, P…	1300	780	18082	1.62274	0.022729	0.000469101	0.00915428
GOTERM_CC_DIRECT	GO:0005903~brush border	19	1.28465	5.26952e-06	LIMA1, MYO6, MYO1B, SLC5A1, MYO1D, SLC9A2, MME, ACTN1, ENPEP, AQP1, RALGDS, VCL, PROM1, SCIN, MYH11, ATP6V0A4, ADD3, MYO5B, PLEC	1393	77	19662	3.48289	0.00327229	9.63969e-05	0.00782075
GOTERM_CC_DIRECT	GO:0005856~cytoskeleton	119	8.04598	5.55001e-06	FAM110A, CTNNAL1, SNCG, ENAH, DZIP1, FAM110C, PDLIM1, PTPN21, VCL, HOOK1, ANK3, AIF1L, STK39, CIB1, TWF1, ARC, ACTN1, RAI14, FARP1, TACC2, EVC2, RND1, RGCC, TUBA4A, STMN1, TGFB1I1, ADD3, KALRN, KAZN, COBL, TPPP3, CCDC92, GNAI1, AKAP12, CEP19, DCDC2A, SRC, PTK2, CDC42EP2, RILPL1, CDC42EP1, DMD, TEK, TCTN2, STRBP, FGD5, TRAF4, NPHP1, TUBB4B, KIF3A, CKAP4, FSCN1, PTPN13, MISP, KITL, MYO10, UACA, SYN…	1393	1113	19662	1.50914	0.00344616	9.86269e-05	0.00823701
GOTERM_CC_DIRECT	GO:0031225~anchored component of membrane	27	1.82556	5.8049e-06	LYPD2, ACHE, CPM, RTN4RL1, EFNA1, UMOD, CD24A, LY6A, GPC4, GPC3, FOLR2, GPIHBP1, LY6C1, PLET1, BST1, GAS1, PLAUR, NCAM1, LYPD6B, CD55, LYNX1, CD59B, CD59A, PSCA, SVIP, CAR4, PRNP	1393	141	19662	2.70285	0.00360415	0.000100291	0.0086153

## Sheet: KRM_RAS_downregulated_BP
Category	Term	Count	%	PValue	Genes	List Total	Pop Hits	Pop Total	Fold Enrichment	Bonferroni	Benjamini	FDR
GOTERM_BP_DIRECT	GO:0002376~immune system process	72	4.74621	2.3169e-17	APOBEC3, CADM1, TBK1, LY86, TLR1, TIRAP, TLR4, TLR6, C1QC, TLR7, BTK, TMEM173, NOD1, SMPDL3B, SH2D1B1, OASL2, CLEC4A2, ITCH, MX1, MX2, PAG1, IRAK1, ARHGEF2, ADGRE1, ICOSL, IL27, CNPY3, H2-DMB1, C8G, C1QB, CD86, LAT2, MB21D1, OAS1B, LRMP, PRDM1, RNF135, CLEC5A, SEMA4A, TNFAIP8L2, GPR183, FGR, GSDMD, TFE3, UNC93B1, NLRX1, OAS2, SERINC3, NAIP6, PTK2B, TAP2, TAP1, CD4, TBKBP1, DHX58, CSF1R, HAVCR2, C…	1111	383	18082	3.05961	7.7176e-14	7.7176e-14	4.2206e-14
GOTERM_BP_DIRECT	GO:0045087~innate immune response	62	4.08701	3.77642e-11	APOBEC3, TBK1, LY86, TLR1, TIRAP, TLR4, TLR6, C1QC, TLR7, BTK, TMEM173, NOD1, SMPDL3B, SH2D1B1, ANG, OASL2, CLEC4A2, ITCH, MX1, MX2, IRAK1, ARHGEF2, IL27, CNPY3, C8G, TYK2, C1QB, IFNB1, MB21D1, OAS1B, PRDM1, RNF135, CLEC5A, TNFAIP8L2, FGR, GSDMD, UNC93B1, NLRX1, NLRP1A, OAS2, TRIM11, SERINC3, NAIP6, PTK2B, FCER1G, TBKBP1, DHX58, CSF1R, HAVCR2, CARD9, HCK, IL1RL2, TLR13, AXL, POLR3A, IGHV1-72, TRI…	1111	400	18082	2.52269	1.25793e-07	6.28963e-08	6.87935e-08
GOTERM_BP_DIRECT	GO:0006355~regulation of transcription, DNA-templated	200	13.1839	8.83768e-08	MEF2A, ZFP85, BTK, ZFP87, ZFP935, ZFP472, ZFP94, CDCA7, ZFP930, ZFP90, ZFP939, TBPL1, ZFP623, ZFP324, NDNL2, ZFP78, ZFP74, ZFP82, PIAS3, JUN, MED18, MTERF1A, PRDM1, ZFP825, CRTC2, TADA1, IGF2BP3, ZFP455, ZFP956, ZFP954, ZFP958, ZFP810, ZBTB48, TGFBR1, ZFP97, GM20939, ZFP606, USF1, SFMBT1, GM14295, GCFC2, ZFP747, ZFP940, ZFP945, PPRC1, CCNT2, TAF1C, ZFP433, ZFP385A, ACVRL1, PPARG, SPI1, GM15446, Z…	1111	2279	18082	1.4283	0.00029434	9.81229e-05	0.000160992
GOTERM_BP_DIRECT	GO:0051607~defense response to virus	29	1.91167	1.1147e-06	APOBEC3, APOBEC1, TBK1, UNC93B1, OAS2, TLR7, TRIM11, SERINC3, TMEM173, ITGAX, IL10RB, BCL2, DDX60, OASL2, ITCH, MX1, MX2, DHX58, PTPRC, CARD9, TRIM34A, IFNAR1, IFNAR2, CD86, UNC13D, IRF5, MB21D1, IFNB1, OAS1B	1111	167	18082	2.82627	0.00370618	0.000927837	0.00203058
GOTERM_BP_DIRECT	GO:0002250~adaptive immune response	25	1.64799	3.77789e-06	HAVCR2, GPR183, ADGRE1, ICOSL, TFE3, UNC93B1, MYO1G, BTK, PIRB, CD86, LAT2, SH2D1B1, TSC1, PTK2B, IFNB1, TAP2, TAP1, H2-T23, CD4, CD79B, CLEC4A2, PRDM1, CD79A, SEMA4A, PAG1	1111	139	18082	2.92724	0.0125053	0.00251367	0.0068818

## Sheet: KRM_RAS_downregulated_CC
Category	Term	Count	%	PValue	Genes	List Total	Pop Hits	Pop Total	Fold Enrichment	Bonferroni	Benjamini	FDR
GOTERM_CC_DIRECT	GO:0005622~intracellular	179	11.7996	2.95921e-16	ZFP607A, CNOT8, IL16, ADCY7, PDGFB, ZFP583, ZFP85, CRADD, ZFP87, RGL2, BTK, SIRPB1A, ZFP935, HMHA1, TRIM47, ZFP472, ZFP94, ARL11, ARL10, ZFP930, ZFP90, ZFP688, PAG1, GM5141, PLD2, TWF2, GTPBP3, ZFP324, PIK3CB, DFFB, ZFP128, ZFP74, DEPDC5, ZFP82, PITPNM1, TRIM36, CD36, ZFP120, ARRB2, ZFP599, ZFP790, H2-OB, TELO2, RIPK3, ARL8A, MAPK7, ZFP825, ASB6, CCL3, RALGPS1, RAB40C, ZFP874A, ZFP764, ZFP763, HS…	1190	1599	19662	1.84963	1.72529e-13	1.72529e-13	4.77396e-13
GOTERM_CC_DIRECT	GO:0005764~lysosome	47	3.09822	1.13923e-07	MFSD8, SLC38A9, HEXB, UNC93B1, PPT1, CTSA, VPS33B, ITM2C, TLR7, ADA, ASAH1, TPCN2, SLC11A1, SLC29A3, SLC35F6, MAN2B1, VPS11, RNF13, IDUA, VPS18, PLA2G15, HCK, GUSB, H2-DMB1, TMBIM1, ENGASE, ATP13A2, MMP13, RPTOR, TMEM150B, TMEM55B, IFNAR1, DEPDC5, PNPLA7, CLEC16A, FNBP1, DRAM2, SLC17A5, UNC13D, BBC3, H2-OB, ARL8A, CTNS, H2-DMA, CTSH, DRAM1, TM6SF1	1190	331	19662	2.34612	5.90103e-05	2.95056e-05	0.000164869
GOTERM_CC_DIRECT	GO:0016020~membrane	504	33.2235	4.73114e-07	DLC1, CYP2D9, SLC9A9, RFT1, GBGT1, TESPA1, BTK, HMHA1, INTS5, CH25H, ILK, CDH23, LRRC3, ICOSL, PTPRM, LIFR, MFSD13A, PTPRO, SIRPA, PITPNM1, UNC13D, DOC2G, ARL8A, TM6SF1, RTP4, RALGPS1, HFE, PPT1, KCNJ2, SLC29A3, RAC2, RAC3, ZDHHC9, CKLF, SLC28A2, LFNG, ACER3, SPNS3, ARHGEF39, TGFBR1, TMEM120B, KIF3C, TMEM191C, FNBP1, RGS2, KCNJ9, CD300A, TREML4, CYP2R1, TMEM119, BTBD11, PILRB2, GPR85, TRPV2, KCNK…	1190	6998	19662	1.18997	0.000245043	8.16876e-05	0.000684688
GOTERM_CC_DIRECT	GO:0005765~lysosomal membrane	34	2.24127	4.97782e-06	MFSD8, SLC38A9, CTSA, VPS33B, ITM2C, TPCN2, STARD3, SLC29A3, SCARB1, SLC35F6, VPS11, DPP4, RNF13, VPS18, SPNS3, H2-DMB1, MYLPF, ABCC10, TMBIM1, ATP13A2, RPTOR, TMEM55B, DEPDC5, PNPLA7, NCSTN, AP5B1, DRAM2, SLC17A5, ZFYVE26, ARL8A, H2-DMA, CTNS, DRAM1, TM6SF1	1190	234	19662	2.40073	0.0025752	0.000644422	0.00720367

## Sheet: RAS_KRM_downregulated
Category	Term	Count	%	PValue	Genes	List Total	Pop Hits	Pop Total	Fold Enrichment	Bonferroni	Benjamini	FDR
GOTERM_BP_DIRECT	GO:0002376~immune system process	72	4.74621	2.3169e-17	APOBEC3, CADM1, TBK1, LY86, TLR1, TIRAP, TLR4, TLR6, C1QC, TLR7, BTK, TMEM173, NOD1, SMPDL3B, SH2D1B1, OASL2, CLEC4A2, ITCH, MX1, MX2, PAG1, IRAK1, ARHGEF2, ADGRE1, ICOSL, IL27, CNPY3, H2-DMB1, C8G, C1QB, CD86, LAT2, MB21D1, OAS1B, LRMP, PRDM1, RNF135, CLEC5A, SEMA4A, TNFAIP8L2, GPR183, FGR, GSDMD, TFE3, UNC93B1, NLRX1, OAS2, SERINC3, NAIP6, PTK2B, TAP2, TAP1, CD4, TBKBP1, DHX58, CSF1R, HAVCR2, C…	1111	383	18082	3.05961	7.7176e-14	7.7176e-14	4.2206e-14
GOTERM_CC_DIRECT	GO:0005622~intracellular	179	11.7996	2.95921e-16	ZFP607A, CNOT8, IL16, ADCY7, PDGFB, ZFP583, ZFP85, CRADD, ZFP87, RGL2, BTK, SIRPB1A, ZFP935, HMHA1, TRIM47, ZFP472, ZFP94, ARL11, ARL10, ZFP930, ZFP90, ZFP688, PAG1, GM5141, PLD2, TWF2, GTPBP3, ZFP324, PIK3CB, DFFB, ZFP128, ZFP74, DEPDC5, ZFP82, PITPNM1, TRIM36, CD36, ZFP120, ARRB2, ZFP599, ZFP790, H2-OB, TELO2, RIPK3, ARL8A, MAPK7, ZFP825, ASB6, CCL3, RALGPS1, RAB40C, ZFP874A, ZFP764, ZFP763, HS…	1190	1599	19662	1.84963	1.72529e-13	1.72529e-13	4.77396e-13
GOTERM_BP_DIRECT	GO:0045087~innate immune response	62	4.08701	3.77642e-11	APOBEC3, TBK1, LY86, TLR1, TIRAP, TLR4, TLR6, C1QC, TLR7, BTK, TMEM173, NOD1, SMPDL3B, SH2D1B1, ANG, OASL2, CLEC4A2, ITCH, MX1, MX2, IRAK1, ARHGEF2, IL27, CNPY3, C8G, TYK2, C1QB, IFNB1, MB21D1, OAS1B, PRDM1, RNF135, CLEC5A, TNFAIP8L2, FGR, GSDMD, UNC93B1, NLRX1, NLRP1A, OAS2, TRIM11, SERINC3, NAIP6, PTK2B, FCER1G, TBKBP1, DHX58, CSF1R, HAVCR2, CARD9, HCK, IL1RL2, TLR13, AXL, POLR3A, IGHV1-72, TRI…	1111	400	18082	2.52269	1.25793e-07	6.28963e-08	6.87935e-08
GOTERM_BP_DIRECT	GO:0006355~regulation of transcription, DNA-templated	200	13.1839	8.83768e-08	MEF2A, ZFP85, BTK, ZFP87, ZFP935, ZFP472, ZFP94, CDCA7, ZFP930, ZFP90, ZFP939, TBPL1, ZFP623, ZFP324, NDNL2, ZFP78, ZFP74, ZFP82, PIAS3, JUN, MED18, MTERF1A, PRDM1, ZFP825, CRTC2, TADA1, IGF2BP3, ZFP455, ZFP956, ZFP954, ZFP958, ZFP810, ZBTB48, TGFBR1, ZFP97, GM20939, ZFP606, USF1, SFMBT1, GM14295, GCFC2, ZFP747, ZFP940, ZFP945, PPRC1, CCNT2, TAF1C, ZFP433, ZFP385A, ACVRL1, PPARG, SPI1, GM15446, Z…	1111	2279	18082	1.4283	0.00029434	9.81229e-05	0.000160992
GOTERM_CC_DIRECT	GO:0005764~lysosome	47	3.09822	1.13923e-07	MFSD8, SLC38A9, HEXB, UNC93B1, PPT1, CTSA, VPS33B, ITM2C, TLR7, ADA, ASAH1, TPCN2, SLC11A1, SLC29A3, SLC35F6, MAN2B1, VPS11, RNF13, IDUA, VPS18, PLA2G15, HCK, GUSB, H2-DMB1, TMBIM1, ENGASE, ATP13A2, MMP13, RPTOR, TMEM150B, TMEM55B, IFNAR1, DEPDC5, PNPLA7, CLEC16A, FNBP1, DRAM2, SLC17A5, UNC13D, BBC3, H2-OB, ARL8A, CTNS, H2-DMA, CTSH, DRAM1, TM6SF1	1190	331	19662	2.34612	5.90103e-05	2.95056e-05	0.000164869
GOTERM_CC_DIRECT	GO:0016020~membrane	504	33.2235	4.73114e-07	DLC1, CYP2D9, SLC9A9, RFT1, GBGT1, TESPA1, BTK, HMHA1, INTS5, CH25H, ILK, CDH23, LRRC3, ICOSL, PTPRM, LIFR, MFSD13A, PTPRO, SIRPA, PITPNM1, UNC13D, DOC2G, ARL8A, TM6SF1, RTP4, RALGPS1, HFE, PPT1, KCNJ2, SLC29A3, RAC2, RAC3, ZDHHC9, CKLF, SLC28A2, LFNG, ACER3, SPNS3, ARHGEF39, TGFBR1, TMEM120B, KIF3C, TMEM191C, FNBP1, RGS2, KCNJ9, CD300A, TREML4, CYP2R1, TMEM119, BTBD11, PILRB2, GPR85, TRPV2, KCNK…	1190	6998	19662	1.18997	0.000245043	8.16876e-05	0.000684688
GOTERM_BP_DIRECT	GO:0051607~defense response to virus	29	1.91167	1.1147e-06	APOBEC3, APOBEC1, TBK1, UNC93B1, OAS2, TLR7, TRIM11, SERINC3, TMEM173, ITGAX, IL10RB, BCL2, DDX60, OASL2, ITCH, MX1, MX2, DHX58, PTPRC, CARD9, TRIM34A, IFNAR1, IFNAR2, CD86, UNC13D, IRF5, MB21D1, IFNB1, OAS1B	1111	167	18082	2.82627	0.00370618	0.000927837	0.00203058
GOTERM_BP_DIRECT	GO:0002250~adaptive immune response	25	1.64799	3.77789e-06	HAVCR2, GPR183, ADGRE1, ICOSL, TFE3, UNC93B1, MYO1G, BTK, PIRB, CD86, LAT2, SH2D1B1, TSC1, PTK2B, IFNB1, TAP2, TAP1, H2-T23, CD4, CD79B, CLEC4A2, PRDM1, CD79A, SEMA4A, PAG1	1111	139	18082	2.92724	0.0125053	0.00251367	0.0068818
GOTERM_CC_DIRECT	GO:0005765~lysosomal membrane	34	2.24127	4.97782e-06	MFSD8, SLC38A9, CTSA, VPS33B, ITM2C, TPCN2, STARD3, SLC29A3, SCARB1, SLC35F6, VPS11, DPP4, RNF13, VPS18, SPNS3, H2-DMB1, MYLPF, ABCC10, TMBIM1, ATP13A2, RPTOR, TMEM55B, DEPDC5, PNPLA7, NCSTN, AP5B1, DRAM2, SLC17A5, ZFYVE26, ARL8A, H2-DMA, CTNS, DRAM1, TM6SF1	1190	234	19662	2.40073	0.0025752	0.000644422	0.00720367

## Sheet: KRM_RAS_upregulated_BP
Category	Term	Count	%	PValue	Genes	List Total	Pop Hits	Pop Total	Fold Enrichment	Bonferroni	Benjamini	FDR
GOTERM_BP_DIRECT	GO:0001525~angiogenesis	65	4.39486	6.63074e-21	NRP2, PTGS2, FGF9, EFNA1, PDGFA, ANPEP, ENPEP, MMP2, MMRN2, SHB, TSPAN12, CTGF, SOX18, NOS3, SOX17, TIE1, RAPGEF3, FGF1, CIB1, PRKCA, DAB2IP, EGFL7, EFNB2, RASIP1, APOLD1, MFGE8, ACKR3, ARHGAP24, VEGFB, VEGFA, TNFAIP2, JAM3, PARVA, FGFR2, FGFR1, CAV1, EMCN, CCL2, CYP1B1, EPHB4, PTK2, HOXA7, TEK, PLCD3, ZC3H12A, FN1, KLF5, BMP4, COL18A1, COL4A2, COL4A1, FLT1, EPAS1, CCDC80, MCAM, ECM1, EPHA1, ADGR…	1300	239	18082	3.78285	3.15225e-17	3.15225e-17	1.25517e-17
GOTERM_BP_DIRECT	GO:0030335~positive regulation of cell migration	57	3.85396	4.11198e-19	HRAS, PDGFA, FAM110C, BCAR1, F2RL1, EDN1, CPEB1, AQP1, MMP3, CXCL12, MMP2, TGFB2, CXCL10, CXCR4, SEMA3F, SEMA3C, PDGFC, SEMA3B, PDGFD, FGF1, CIB1, EGFR, PRKCA, PDPN, TNFAIP6, RRAS2, VEGFA, PDGFRA, PDGFRB, LAMC2, COL1A1, GCNT2, RDX, CX3CL1, KIT, CCL5, PTK2, GPNMB, LAMB1, THBS1, FN1, COL18A1, BMP4, BMP2, PLET1, FLT1, PODXL, SPHK1, MCAM, EPHA1, KDR, SYNE2, PTP4A1, HBEGF, GRB7, MYLK, F2R	1300	203	18082	3.90555	1.95484e-15	9.77418e-16	7.78377e-16
GOTERM_BP_DIRECT	GO:0007155~cell adhesion	94	6.35565	8.71979e-19	CTNNAL1, MPZL2, ATP1B2, IGFBP7, NPNT, BCAR1, CLSTN1, FERMT2, BCAM, L1CAM, CXADR, VCL, CD96, CTGF, ESAM, PLCB1, CIB1, SPON1, PRKCA, PTPRK, PTPRF, EGFL7, PDPN, EFNB2, NECTIN2, NECTIN3, MFGE8, ACKR3, NCAM1, HES1, TNFAIP6, HAS1, CD34, LAMC2, CD226, JAM3, EMP2, PARVA, OLFM4, ACHE, CYP1B1, TNC, NINJ1, CDH1, 9430020K01RIK, CX3CL1, NEO1, CDH3, EPHB4, CD24A, CDH5, PLPP3, SRC, CDH6, APLP1, ISLR, PTK2, LAMB…	1300	485	18082	2.69581	4.14539e-15	1.3818e-15	1.65061e-15
GOTERM_BP_DIRECT	GO:0008284~positive regulation of cell proliferation	93	6.28803	5.74657e-15	CLDN7, HRAS, CASR, HMX2, PTGS2, FGF9, IL6ST, OSMR, PDGFA, EDN1, HMGN5, CXCL12, CXCL10, TGFB2, EPCAM, EDNRB, OSR2, CTGF, RAB25, PDGFC, YAP1, PDGFD, FGF1, DLG1, CIB1, EGFR, SSBP3, EFNB2, RASIP1, OPTN, OSM, HES1, ADM, SLC25A33, VEGFA, PDGFRA, TFAP2B, PDGFRB, LAMC2, EMP2, FGFR2, FGFR1, CSF2, AVPR2, GCNT2, PKHD1, TNC, ERBB2, CD248, PTH1R, CLU, SOX4, KIT, SOX9, IL34, TIMP1, LIF, TSC22D1, ALDH1A2, PTK2,…	1300	542	18082	2.38664	2.74456e-11	6.8614e-12	1.09246e-11
GOTERM_BP_DIRECT	GO:0006954~inflammatory response	69	4.66531	1.31453e-14	RARRES2, PTGS2, ELF3, F2RL1, IL17RE, SGMS1, CXCL12, IL10, CXCL10, CCRL2, S1PR3, CASP4, CXCR6, IL1B, FAS, IL1A, DAB2IP, C4B, GM2564, NLRP3, MECOM, PRKCQ, TNFRSF9, SDC1, CCR7, CD40LG, TNFAIP3, CXCL1, CCL2, NFKBID, C3, CXCL3, CXCL2, CXCL9, CCL8, AFAP1L2, KIT, CX3CL1, CCL5, IL34, CCL7, MIF, CCL22, REL, CCL20, ITGB6, TNFRSF18, ZC3H12A, THBS1, SPP1, SELP, BMP2, IL6, SPHK1, ANXA1, CCL19, PTGFR, ECM1, EP…	1300	344	18082	2.78993	6.22804e-11	1.2456e-11	2.48024e-11
GOTERM_BP_DIRECT	GO:0070374~positive regulation of ERK1 and ERK2 cascade	47	3.17782	9.53936e-14	FGFR2, HRAS, GCNT2, CCL2, C3, PDGFA, NPNT, F2RL1, CCL8, CX3CL1, CCL5, CCL7, SRC, MIF, GLIPR2, SPRY2, CCL22, CCL20, CTGF, TEK, IL1B, PDGFC, PDGFD, GPNMB, IL1A, CIB1, NQO2, PRKCA, EGFR, BMP4, IL6, BMP2, GM2564, CCL19, PRKCDBP, ACKR3, GAS6, CCL17, KDR, CCL12, VEGFA, PDGFRA, PDGFRB, TREM2, XCL1, ST5, F2R	1300	188	18082	3.47731	4.5338e-10	7.55633e-11	1.80522e-10
GOTERM_BP_DIRECT	GO:0010628~positive regulation of gene expression	71	4.80054	2.30085e-12	HRAS, CASR, HNF1B, FGF9, GJA1, SGMS1, PAWR, HMGN5, TGFB2, SPRY2, OSR2, ANK3, CTGF, GATA3, IL1B, SOX17, NFIL3, IL1A, CDK1, CD3E, ACTA2, PLAUR, HES1, SERPINB9, INHBA, CD40LG, CD34, VEGFA, RGCC, LCK, FGFR2, CSF2, AVPR2, CAV1, LRRC32, TNC, ERBB2, VIM, RDX, IL33, EPB41L4B, KIT, SOX9, CDH3, CCL5, IL7R, SRC, LIF, VDR, ALDH1A2, ITGB8, AGT, PKD2, ZC3H12A, OLFM1, FN1, BMP4, BMP2, TESC, IL6, MET, LMNA, ITGA…	1300	399	18082	2.47508	1.09381e-08	1.56259e-09	4.35535e-09
GOTERM_BP_DIRECT	GO:0016477~cell migration	44	2.97498	1.21775e-11	PVR, TSPAN1, EFNA1, BCAR1, CD248, WWC1, ENPEP, MDK, CD24A, MMP2, SDC2, SRC, TGFB2, CXCR4, SORBS2, CTGF, THBS1, LAMB1, PTPRK, ARC, FLT1, PTPRF, PODXL, EFNB2, FSCN1, PALLD, ADGRG1, EPHA2, COL5A1, KDR, HES1, NCK2, SDC1, STYK1, LAMA5, VEGFA, PDGFRA, CDC42BPA, PDGFRB, HBEGF, IL12B, BAMBI, EMP2, JAM3	1300	191	18082	3.20422	5.78917e-08	7.23647e-09	2.30514e-08
GOTERM_BP_DIRECT	GO:0016337~single organismal cell-cell adhesion	31	2.09601	6.54141e-11	PVR, EMCN, PARD3, MPZL2, LIMS2, PKHD1, CLDN5, LMO7, CDH1, CXADR, CDH3, SOX9, SRC, PLPP3, CDH5, ICOS, TEK, CD2, ESAM, DLG1, EGFR, SELP, PDPN, CCDC80, NECTIN3, SLIT2, IGSF5, PKP2, CD34, PKP4, CYFIP2	1300	108	18082	3.99246	3.10979e-07	3.45532e-08	1.23826e-07
GOTERM_BP_DIRECT	GO:0001822~kidney development	34	2.29885	1.03776e-10	SCHIP1, HNF1B, LZTS2, REN1, PKHD1, GLIS2, FSTL3, MME, DCN, PPAT, KCNJ1, TGFB2, TCF21, ALDH1A2, GPC3, GATA3, AGT, PKD2, STRA6, CYS1, CAR2, BMP4, ODC1, KIF3A, SLC12A1, UPK3A, ANXA4, ARL3, TNS2, VEGFA, TFAP2B, PDGFRB, ADAMTS1, BMP6	1300	130	18082	3.6378	4.93351e-07	4.93352e-08	1.96443e-07
GOTERM_BP_DIRECT	GO:0030198~extracellular matrix organization	31	2.09601	2.8161e-10	PXDN, ELF3, MMP9, NPNT, ELN, SOX9, APLP2, TGFB2, APLP1, SMOC2, LAMB3, PTK2, LAMB2, CRISPLD2, AGT, LAMB1, FN1, COL18A1, COL4A2, COL4A1, NTN4, CCDC80, SPINT1, NID1, FBLN1, LAMA5, FBLN5, PDGFRA, LAMC2, APBB2, APBB1	1300	114	18082	3.78233	1.33877e-06	1.21707e-07	5.33074e-07
GOTERM_BP_DIRECT	GO:0045766~positive regulation of angiogenesis	32	2.16362	2.96397e-10	CYP1B1, C3, MMP9, CX3CL1, CCL5, AQP1, GATA2, PTGIS, LRG1, TEK, IL1B, RRAS, ZC3H12A, NOS3, RAPGEF3, THBS1, FGF1, IL1A, PRKCA, FLT1, SPHK1, ECM1, EPHA1, ANXA3, KDR, VEGFB, ADM, CD34, SFRP2, F3, VEGFA, CMA1	1300	121	18082	3.67847	1.40907e-06	1.17423e-07	5.61065e-07
GOTERM_BP_DIRECT	GO:0070098~chemokine-mediated signaling pathway	21	1.41988	5.1559e-10	CXCL1, CCL2, GM2564, CXCL3, CXCL2, CXCL9, CCL8, CCL19, ACKR3, CX3CL1, CCL5, CXCL12, CCL7, CCL17, CXCL10, CCR8, CCL12, CCL22, CCL20, CXCL13, XCL1	1300	55	18082	5.3108	2.45111e-06	1.88547e-07	9.75986e-07
GOTERM_BP_DIRECT	GO:0008285~negative regulation of cell proliferation	64	4.32725	5.16343e-10	LZTS2, HRAS, PTGS2, GJA1, CPEB1, IL10, TGFB2, KANK2, SPRY2, SPRY1, GPC3, CDKN2B, SERPINE2, PTGES, GATA3, IL1B, NOS3, FOSL1, IL1A, CIB1, PRKCA, PTPRK, DAB2IP, PTPRF, SLIT2, OSM, DDR1, TNFRSF9, INHBA, TNS2, ADM, RGCC, SCIN, TFAP2B, FGFR2, CAV1, CYP1B1, ADORA2A, STK11, PTH1R, SOX4, SOX9, CDH5, LIF, VDR, ALDH1A2, AGT, BMP4, TESC, IL6, BMP2, NACC2, SMAD6, ITGA1, ADGRG1, CDKN1A, SFRP1, IRF6, SFRP2, PKP…	1300	384	18082	2.31821	2.45469e-06	1.75335e-07	9.77411e-07
GOTERM_BP_DIRECT	GO:0060326~cell chemotaxis	25	1.69033	5.2705e-10	CXCL1, CCL2, BCAR1, CXCL2, ITGA1, CXCL9, CCL8, CCL19, CX3CL1, LPAR1, KIT, CXCL12, EPHA2, CXCL10, CCL12, PRKCQ, CCL22, CCL20, CXCL13, VEGFA, PDGFRA, PDGFRB, HBEGF, HOXB9, XCL1	1300	78	18082	4.45809	2.50559e-06	1.6704e-07	9.9768e-07
GOTERM_BP_DIRECT	GO:0006935~chemotaxis	31	2.09601	6.99835e-10	RARRES2, CCL2, CXCL3, CXCL2, CXCL9, CCL8, KIT, CX3CL1, CCL5, CXCL12, CCL7, CXCL10, CCRL2, CCL22, EAR2, CCL20, CXCR4, CXCR6, FLT1, ACKR3, SLIT2, CCL17, CCR8, CCL12, CCR7, CXCL13, ECSCR, PDGFRA, PDGFRB, XCL1, PARVA	1300	118	18082	3.65412	3.32701e-06	2.07939e-07	1.32475e-06
GOTERM_BP_DIRECT	GO:0007275~multicellular organism development	128	8.6545	8.37131e-10	ENAH, HMX2, PDGFA, DZIP1, JAG2, RORC, L1CAM, JAG1, HOXD10, HOOK1, SHB, KDF1, SERPINE2, CREB3L2, ETL4, PDGFC, PDGFD, IFRD1, EGFR, DAB2IP, ARC, EMX1, VANGL1, PDPN, EMX2, EFNB2, MGP, FARP1, HOXD9, VEGFB, HOXD8, GTF2IRD1, VEGFA, PDGFRA, PDGFRB, STMN1, TNFAIP2, TWSG1, HACD1, BICC1, SOX6, MDK, EPHB4, PAQR5, VDR, PTK2, NRARP, APELA, HOXA7, CASZ1, HEG1, HOXA9, AGRN, NDRG2, STRBP, TRAF4, OLFM1, UNC45A, BM…	1300	1029	18082	1.73021	3.97971e-06	2.34101e-07	1.58465e-06
GOTERM_BP_DIRECT	GO:0042127~regulation of cell proliferation	45	3.0426	1.20527e-09	FGFR2, FGFR1, CSF2, FRK, FXYD2, PTGS2, CXCL3, TNC, CXCL2, NR3C2, CXCL9, JAG2, EGLN3, JAG1, SOX9, SRC, MIF, TGFB2, CXCL10, SPRY2, PTK2, PKD2, TNFRSF18, PLCD3, YAP1, FAS, YES1, FANCA, CIB1, EGFR, ITK, TCF7, IL6, S100A11, ANXA1, SPARC, MECOM, TNFSF9, TNFRSF9, STYK1, SFRP2, CXCL13, LAMA5, LCK, TXK	1300	227	18082	2.75734	5.72983e-06	3.18324e-07	2.28151e-06
GOTERM_BP_DIRECT	GO:0042493~response to drug	58	3.92157	1.36007e-09	ALAD, HNF1B, PTGS2, MMP9, AQP1, MMP2, IL10, TGFB2, GATA3, SRD5A1, FOSL1, CDK1, MYO6, ATP4A, EMX1, EMX2, RPH3AL, GSTT1, FOSB, PPARGC1A, VEGFB, NCAM1, CD38, INHBA, LCK, TFAP2B, HSD11B2, PEBP1, COL1A1, ADD3, AOC1, PAM, REN1, ADORA2A, CDH1, ABCA1, CDH3, MDK, SRC, ALDH1A1, OXCT1, PTN, THBS1, COL18A1, IL6, LGALS1, FZD1, ANXA1, ATP1A1, ITGA3, KDR, LCN2, CDKN1A, TJP1, SFRP1, SFRP2, IGFBP2, MGST1	1300	339	18082	2.37975	6.46577e-06	3.40305e-07	2.57455e-06
GOTERM_BP_DIRECT	GO:0050679~positive regulation of epithelial cell proliferation	24	1.62272	1.73475e-09	FGFR2, BMP4, EGFR, HRAS, IL6, DAB2IP, KIF3A, FGF9, ERBB2, GAS1, NR4A3, CCL5, SOX9, KDR, CYP7B1, NME2, OSR2, SFRP1, HTRA1, ID1, VEGFA, ESRP2, FGF1, BMP6	1300	76	18082	4.39239	8.24698e-06	4.1235e-07	3.2838e-06
GOTERM_BP_DIRECT	GO:0043065~positive regulation of apoptotic process	57	3.85396	2.36127e-09	PTGS2, HIP1R, MMP9, LPAR1, ANKRD1, PMAIP1, PAWR, MMP2, TGFB2, IL1B, NOS3, FAS, FOSL1, NET1, IP6K2, DAB2IP, PTPRF, SLIT2, DDIT3, ADM, IGF2R, SCIN, UBD, PDGFRB, GADD45B, UNC13B, GADD45A, CYP1B1, CLU, KLRK1, SOX4, SRC, ALDH1A1, TSC22D1, ALDH1A2, TGM2, PTN, FASL, PHLDA3, PHLDA1, BMP4, IL6, BMP2, MUC20, ANXA1, CTLA4, NR4A1, SAP18, RASSF6, UACA, NUPR1, SFRP1, SFRP2, ID3, APBB2, APBB1, IGFBP3	1300	335	18082	2.36665	1.12254e-05	5.34547e-07	4.46977e-06
GOTERM_BP_DIRECT	GO:0071356~cellular response to tumor necrosis factor	29	1.96078	2.49876e-09	CCL2, NPNT, EDN1, CCL8, SGMS1, ANKRD1, CX3CL1, CCL5, CCL7, CCL22, SLC2A4, CCL20, GATA3, ZC3H12A, THBS1, CIB1, DAB2IP, IL6, GM2564, CCL19, PPARGC1A, DCSTAMP, CCL17, LCN2, CCL12, SFRP1, FABP4, COL1A1, XCL1	1300	110	18082	3.66698	1.1879e-05	5.39959e-07	4.73003e-06
GOTERM_BP_DIRECT	GO:0007166~cell surface receptor signaling pathway	43	2.90737	3.98626e-09	TSPAN1, CD8A, TSPAN3, OSMR, ERBB2, CTF1, PTH1R, CD247, ADGRF5, EDN1, TSPAN6, TSPAN7, TSPAN8, L1CAM, TSPAN9, CD24A, GCGR, MIF, TSPAN12, UPK1A, AGT, VASN, EGFR, COL4A3, CD3G, CD3D, CD3E, FZD1, ANXA1, TSPAN15, TSPAN18, ADGRG1, EPHA1, FZD6, P2RX5, NCAM1, CBLC, CD59B, CXCL13, LCK, IL12B, ADGRL2, ADGRL4	1300	219	18082	2.73104	1.89505e-05	8.23943e-07	7.5458e-06
GOTERM_BP_DIRECT	GO:0071347~cellular response to interleukin-1	24	1.62272	5.25499e-09	DAB2IP, IL6, CEBPB, CCL2, GM2564, CXCL2, EDN1, CCL8, CCL19, CX3CL1, ANKRD1, CCL5, SOX9, CCL7, CCL17, LCN2, CCL12, CCL22, PTGIS, SFRP1, CCL20, ZC3H12A, XCL1, FN1	1300	80	18082	4.17277	2.49819e-05	1.04093e-06	9.94744e-06
GOTERM_BP_DIRECT	GO:0042060~wound healing	26	1.75794	6.72501e-09	CAV1, TNC, ERBB2, COL3A1, CXCL2, DCN, EPB41L4B, CX3CL1, SDC4, AQP1, CDH3, TPM1, TIMP1, TGFB2, CCL20, FN1, EGFR, IL6, ARHGEF19, SPARC, MUSTN1, SDC1, PECAM1, PDGFRA, PDGFRB, COL1A1	1300	94	18082	3.84723	3.19702e-05	1.27883e-06	1.27301e-05
GOTERM_BP_DIRECT	GO:0008360~regulation of cell shape	32	2.16362	1.11596e-08	RHOJ, DMTN, PALM, SHROOM3, CCL2, FERMT2, RDX, PALMD, KIT, LPAR1, RHOU, TPM1, CCL7, CDC42EP2, PTK2, CDC42EP1, PTN, DLG1, FN1, IL6, PLXNB1, PDPN, ARHGEF18, ANXA1, KDR, CCL12, MYO10, VEGFA, SPRR2A2, BAMBI, PAKAP, PARVA	1300	139	18082	3.20213	5.30511e-05	2.04048e-06	2.11245e-05
GOTERM_BP_DIRECT	GO:0006955~immune response	48	3.24544	1.57542e-08	CXCL1, CSF2, CCL2, CXCL3, CXCL2, CXCL9, CCL8, CX3CL1, CCL5, CXCL12, CD24A, CCL7, IL10, CXCL10, LIF, CCL22, CCL20, CLEC4E, TNFRSF18, IL1B, FASL, FAS, THBS1, NFIL3, IL1A, IL6, SMAD6, CTLA4, CCL19, COLEC12, TNFSF9, TINAGL1, CTSW, CCL17, OSM, CCL12, TNFRSF9, LAT, CCR8, SERPINB9, CCR7, CXCL13, CD40LG, TGFBR3, CMA1, XCL1, IL1F6, BMP6	1300	272	18082	2.45457	7.48929e-05	2.77391e-06	2.9822e-05
GOTERM_BP_DIRECT	GO:0030324~lung development	29	1.96078	4.26109e-08	FGFR2, FGFR1, FGF9, FSTL3, LIF, SPRY2, ALDH1A2, GPC3, CRISPLD2, CTGF, PTN, HEG1, STRA6, NOS3, FGF1, BMP4, EGFR, EPAS1, PDPN, MGP, ITGA3, SPARC, KDR, HES1, LAMA5, VEGFA, PDGFRA, HSD11B1, NFIB	1300	124	18082	3.25297	0.000202552	7.2347e-06	8.06603e-05
GOTERM_BP_DIRECT	GO:0001503~ossification	25	1.69033	4.95358e-08	BMP4, TWSG1, BMP2, CASR, BMP1, THRA, MMP9, PTH1R, FSTL3, MGP, RSAD2, NPR2, GPM6B, SPARC, ATP6V1B1, SOX9, ECM1, CTGF, GDF10, SORT1, PTN, STC1, ATP6V0A4, SPP1, BMP6	1300	96	18082	3.6222	0.000235466	8.12042e-06	9.37688e-05
GOTERM_BP_DIRECT	GO:0043406~positive regulation of MAP kinase activity	18	1.21704	1.19797e-07	EGFR, FGFR1, HRAS, FLT1, PDGFA, ERBB2, EDN1, TPD52L1, KIT, KITL, CD24A, SRC, MIF, VEGFA, PDGFRB, PDGFC, PDGFD, FGF1	1300	54	18082	4.63641	0.000569353	1.89837e-05	0.00022677
GOTERM_BP_DIRECT	GO:0051384~response to glucocorticoid	21	1.41988	2.04723e-07	PAM, ALAD, IL6, PTGS2, IL1RN, CXCL2, SPARC, CDO1, MDK, IL10, ANXA3, CTSL, SDC1, GOT1, ADM, PTGDS, HSD11B2, AREG, FAS, IGFBP2, BMP6	1300	75	18082	3.89458	0.00097278	3.13948e-05	0.00038753
GOTERM_BP_DIRECT	GO:0045785~positive regulation of cell adhesion	18	1.21704	2.16952e-07	PRKCA, SELP, CCL2, ERBB2, CX3CL1, EPB41L4B, CCL5, TPM1, ADGRG1, CXCL12, SKAP1, SRC, PTK2, VEGFA, TEK, TNFRSF18, TGM2, IL12B	1300	56	18082	4.47082	0.00103086	3.22304e-05	0.000410678
GOTERM_BP_DIRECT	GO:0030593~neutrophil chemotaxis	20	1.35227	2.37168e-07	PRKCA, CXCL1, CCL2, GM2564, CXCL3, CXCL2, ITGA1, CCL8, CCL19, CX3CL1, CCL5, CXADR, CCL7, CCL17, TGFB2, CCL12, CCL22, CCL20, IL1B, SPP1	1300	69	18082	4.03166	0.00112686	3.41659e-05	0.000448945
GOTERM_BP_DIRECT	GO:0007507~heart development	44	2.97498	2.55741e-07	NRP2, PAM, ERBB2, MMP9, COL3A1, EDN1, PDLIM3, GJA1, SOX4, BICC1, CXADR, SOX9, MMP2, TGFB2, MTHFD1, GATA2, APLNR, ALDH1A2, TRP53BP2, APELA, OXCT1, GAB1, TEK, TFDP2, PKD2, HEG1, PTN, SEMA3C, SOX18, STRA6, FLRT3, BMP4, BMP2, KIF3A, ITGA3, SPARC, VEGFB, CDKL1, PDE2A, ADM, ID1, PKP2, HOPX, ID3	1300	261	18082	2.34485	0.00121505	3.57579e-05	0.000484103
GOTERM_BP_DIRECT	GO:0014068~positive regulation of phosphatidylinositol 3-kinase signaling	19	1.28465	3.46311e-07	SELP, FLT1, PDGFA, PLXNB1, ERBB2, F2RL1, DCN, CCL5, SOX9, TGFB2, KDR, PTK2, NEDD4, AGT, TEK, PDGFRB, PDGFC, PDGFD, F2R	1300	64	18082	4.1293	0.00164501	4.70379e-05	0.000655548
GOTERM_BP_DIRECT	GO:0043066~negative regulation of apoptotic process	75	5.07099	3.5821e-07	IER3, SH3RF1, CLDN7, HNF1B, HIP1R, MMP9, PRDX5, AQP1, HMGN5, PDCD4, IL10, TGFB2, EPCAM, SPRY2, EDNRB, FAS, FAM129B, HIGD1A, CIB1, EGFR, CDK1, EGR3, PDXK, CRYAB, PLAUR, SERPINB9, CD38, NME2, KRT18, CD59B, CD40LG, VEGFA, TFAP2B, PDGFRB, PRNP, LIMS2, PKHD1, ERBB2, CLU, FHL2, ASNS, SOX9, SRC, MIF, TIMP1, KCNJ1, TSC22D1, PTK2, CKMT1, TEK, TNFRSF18, PRKAA2, THBS1, FN1, SPP1, BMP4, IL2RB, IL6, SMAD6, SP…	1300	566	18082	1.8431	0.00170148	4.73025e-05	0.000678072
GOTERM_BP_DIRECT	GO:0001568~blood vessel development	20	1.35227	3.87093e-07	BMP4, EGFL7, COL3A1, SPHK1, PLPP3, EPHA2, COL5A1, TGFB2, SHB, ALDH1A2, PTK2, AGT, VEGFA, COL1A2, PDGFRB, TGFBR3, STRA6, SOX18, TIE1, COL1A1	1300	71	18082	3.91809	0.00183855	4.97351e-05	0.000732746
GOTERM_BP_DIRECT	GO:0007169~transmembrane receptor protein tyrosine kinase signaling pathway	24	1.62272	4.75235e-07	EGFR, ITK, FRK, NRTN, FLT1, ERBB2, MET, KIT, EPHB4, EPHA1, EPHA2, INSRR, KDR, DDR1, LAT, EPHB6, STYK1, DOK2, TEK, LCK, PDGFRA, PDGFRB, TXK, YES1	1300	100	18082	3.33822	0.00225672	5.94527e-05	0.000899592
GOTERM_BP_DIRECT	GO:0016525~negative regulation of angiogenesis	20	1.35227	4.90762e-07	COL4A3, COL4A2, DAB2IP, CCL2, SPARC, DCN, EPHA2, GPR4, CXCL10, LIF, CD59A, AGT, ECSCR, RGCC, TEK, PTN, ADAMTS1, FASL, TIE1, THBS1	1300	72	18082	3.86368	0.00233036	5.98208e-05	0.000928984
GOTERM_BP_DIRECT	GO:0001666~response to hypoxia	35	2.36646	8.36837e-07	PAM, ALAD, CAV1, FOSL2, CCL2, CLDN3, EDN1, EGLN3, SOX4, PDLIM1, CXCL12, CD24A, MMP2, TGFB2, PTGIS, PLOD2, CXCR4, TEK, CYGB, MUC1, PLAT, BMP2, FLT1, EPAS1, CRYAB, APOLD1, NR4A2, ITPR1, KDR, VEGFB, CD38, ADM, VEGFA, TGFBR3, HSD11B2	1300	192	18082	2.53554	0.00397042	9.94531e-05	0.00158408
GOTERM_BP_DIRECT	GO:0015992~proton transport	17	1.14943	2.04842e-06	ATP5E, ATP5J2, ATP4A, ATP5G2, ATP6V1B1, ATP6V1D, ATP5G3, ATP6V1C2, ATP6V1A, ATP6V0E2, SLC4A11, ATP5L, ATP5O, ATP6V1G3, ATP6V0A4, ATP6V0D2, ATP5K	1300	58	18082	4.07684	0.00969095	0.000237489	0.00387749
GOTERM_BP_DIRECT	GO:0032355~response to estradiol	23	1.5551	2.2265e-06	PRKCA, PAM, FOSL2, PTGS2, SOCS2, CRYAB, STRN3, CXCL2, ANXA1, SPRR2F, PTGFR, ALDH1A2, CD38, CTGF, SPRR2A2, MAPK15, PDGFRB, PTN, NOS3, AREG, COL1A1, IGFBP2, NR2F2	1300	101	18082	3.16745	0.010529	0.000251988	0.00421458
GOTERM_BP_DIRECT	GO:0001934~positive regulation of protein phosphorylation	33	2.23124	2.60937e-06	RARRES2, HRAS, C3, MMP9, ERBB2, IL34, SOX9, MIF, EDNRB, PTK2, RSPO1, CTGF, CXCR4, TEK, IL1B, RAPGEF3, AGRN, CD6, GPNMB, FGF1, CIB1, PRKCA, EGFR, BMP4, BMP2, SPHK1, FZD1, GAS6, ANXA2, KDR, PLAUR, VEGFA, MAPK15	1300	184	18082	2.49459	0.0123283	0.000288446	0.00493929
GOTERM_BP_DIRECT	GO:0016338~calcium-independent cell-cell adhesion via plasma membrane cell-adhesion molecules	11	0.743746	2.72937e-06	CLDN8, CLDN16, CLDN7, CLDN19, CLDN4, CLDN3, CLDN5, CLDN1, CLDN10, ESAM, CLDN15	1300	24	18082	6.37506	0.0128916	0.000294853	0.00516643
GOTERM_BP_DIRECT	GO:0048514~blood vessel morphogenesis	13	0.878972	3.16938e-06	FGFR1, CYP1B1, FLT1, COL4A1, EDN1, EFNB2, GJA1, EPHA2, SHB, NEDD4, VEGFA, NR2F2, THBS1	1300	35	18082	5.16629	0.0149543	0.000334772	0.00599931
GOTERM_BP_DIRECT	GO:0001938~positive regulation of endothelial cell proliferation	18	1.21704	3.50496e-06	PRKCA, BMP4, BMP2, CAV1, EGR3, CCL2, EGFL7, NR4A1, ECM1, CXCL12, IL10, KDR, VEGFB, LRG1, NRARP, F3, VEGFA, BMP6	1300	67	18082	3.73681	0.0165246	0.000362165	0.00663451
GOTERM_BP_DIRECT	GO:0071560~cellular response to transforming growth factor beta stimulus	17	1.14943	4.23109e-06	COL4A2, CAV1, EDN1, ANKRD1, SOX6, SOX9, PPARGC1A, SRC, PTK2, SFRP1, ID1, EPB41L5, NOS3, COL1A1, PDGFD, YES1, XCL1	1300	61	18082	3.87634	0.0199137	0.000427879	0.00800893
GOTERM_BP_DIRECT	GO:0032496~response to lipopolysaccharide	34	2.29885	4.26102e-06	CXCL1, ALAD, PTGS2, REN1, CXCL3, CXCL2, EDN1, CXCL9, PRDX2, DCN, NOCT, TRIB1, CXCL10, EDNRB, CD96, PTGES, TNFRSF18, IL1B, FASL, LBP, FAS, CD6, LOXL1, CEBPB, SPARC, PTGFR, TNFRSF9, TJP1, CCR7, THBD, ADM, CXCL13, MGST1, F2R	1300	197	18082	2.40058	0.0200531	0.000421931	0.00806559
GOTERM_BP_DIRECT	GO:0030154~cell differentiation	91	6.15281	4.83619e-06	NRP2, ENAH, RARRES2, HMX2, ELF3, FGF9, DZIP1, NPNT, JAG2, RORC, ANPEP, L1CAM, SDC2, LGR4, HOOK1, SHB, GATA2, OSR2, KDF1, SERPINE2, CTGF, PAX8, SEMA3C, SRD5A1, SEMA3B, FGF1, SIK1, IFRD1, CIB1, EGFL7, EFNB2, TLE3, ZHX3, MGP, MECOM, ARHGAP24, SLIT2, VEGFB, STYK1, EYA2, VEGFA, SORT1, STMN1, TGFB1I1, GADD45B, TNFAIP2, FRK, TWSG1, PARD3, NKD1, STK11, ARHGEF28, GLIS2, KLRK1, EHF, KIT, SOX9, MDK, MLF1, P…	1300	780	18082	1.62274	0.022729	0.000469101	0.00915428
